# Supplementary material for: Synthesis, Characterization and Biological Evaluation of Metal Adamantyl 2-Pyridylhydrazone Complexes
Source: Molecules. 2020 May 29;25(11):2530. doi: 10.3390/molecules25112530 (PMC7321243; doi:10.3390/molecules25112530)
Supplement: Supplementary file 1 [file molecules-25-02530-s001.zip]

Archive with 3 entries (3 files):
- APH.cif
- Comound_1.CIF
- Spectra.pdf
