# Supplementary material for: Synthesis, Characterization and Biological Evaluation of Metal Adamantyl 2-Pyridylhydrazone Complexes
Source: Molecules. 2020 May 29;25(11):2530. doi: 10.3390/molecules25112530 (PMC7321243; doi:10.3390/molecules25112530)
Supplement: Supplementary file 1 [file molecules-25-02530-s001.zip › APH.cif]

data_exp_850
_audit_creation_date              2017-06-18
_audit_creation_method
;
Olex2 1.2
(compiled 2017.03.28 svn.r3405 for OlexSys, GUI svn.r5337)
;
_shelx_SHELXL_version_number      '2016/6'
_publ_contact_author_address      ?
_publ_contact_author_email        ?
_publ_contact_author_id_orcid     ?
_publ_contact_author_name         ''
_publ_contact_author_phone        ?
_publ_section_references
;
Dolomanov, O.V., Bourhis, L.J., Gildea, R.J, Howard, J.A.K. & Puschmann, H.
 (2009), J. Appl. Cryst. 42, 339-341.

Sheldrick, G.M. (2008). Acta Cryst. A64, 112-122.

Sheldrick, G.M. (2015). Acta Cryst. C71, 3-8.
;
_chemical_name_common             ?
_chemical_name_systematic         ?
_chemical_formula_moiety          'C17 H21 N3 O, H2 O'
_chemical_formula_sum             'C17 H23 N3 O2'
_chemical_formula_weight          301.38
_chemical_melting_point           ?
loop_
  _atom_type_symbol
  _atom_type_description
  _atom_type_scat_dispersion_real
  _atom_type_scat_dispersion_imag
  _atom_type_scat_source
 'C' 'C' 0.0033 0.0016 'International Tables Vol C Tables 4.2.6.8 and 6.1.1.4'
 'H' 'H' 0.0000 0.0000 'International Tables Vol C Tables 4.2.6.8 and 6.1.1.4'
 'N' 'N' 0.0061 0.0033 'International Tables Vol C Tables 4.2.6.8 and 6.1.1.4'
 'O' 'O' 0.0106 0.0060 'International Tables Vol C Tables 4.2.6.8 and 6.1.1.4'

_shelx_space_group_comment
;
The symmetry employed for this shelxl refinement is uniquely defined
by the following loop, which should always be used as a source of
symmetry information in preference to the above space-group names.
They are only intended as comments.
;
_space_group_crystal_system       'monoclinic'
_space_group_IT_number            14
_space_group_name_H-M_alt         'P 1 21/c 1'
_space_group_name_Hall            '-P 2ybc'
loop_
  _space_group_symop_operation_xyz
 'x, y, z'
 '-x, y+1/2, -z+1/2'
 '-x, -y, -z'
 'x, -y-1/2, z-1/2'

_cell_length_a                    38.328(3)
_cell_length_b                    6.9156(5)
_cell_length_c                    11.9183(12)
_cell_angle_alpha                 90
_cell_angle_beta                  95.099(10)
_cell_angle_gamma                 90
_cell_volume                      3146.6(5)
_cell_formula_units_Z             8
_cell_measurement_temperature     291(2)
_cell_measurement_reflns_used   1577
_cell_measurement_theta_min     2.9416
_cell_measurement_theta_max     29.1423
_exptl_absorpt_coefficient_mu     0.085
_exptl_absorpt_correction_T_min                     0.998
_exptl_absorpt_correction_T_max                     0.999
_exptl_absorpt_correction_type            'analytical'
_exptl_absorpt_process_details
;
CrysAlisPro, Agilent Technologies,
Version 1.171.35.11 (release 16-05-2011 CrysAlis171 .NET)
(compiled May 16 2011,17:55:39)
Analytical numeric absorption correction using a multifaceted crystal
			model based on expressions derived by R.C. Clark & J.S. Reid.
(Clark, R. C. & Reid, J. S. (1995). Acta Cryst. A51, 887-897)
;
_exptl_crystal_colour             colorless
_exptl_crystal_density_diffrn     1.272
_exptl_crystal_density_meas       ?
_exptl_crystal_density_method     ?
_exptl_crystal_description        needle
_exptl_crystal_F_000              1296
_exptl_crystal_size_max                            0.3890
_exptl_crystal_size_mid                            0.1751
_exptl_crystal_size_min                            0.0697
_exptl_transmission_factor_max    ?
_exptl_transmission_factor_min    ?
_diffrn_reflns_av_R_equivalents   0.0673
_diffrn_reflns_av_unetI/netI      0.1270
_diffrn_reflns_Laue_measured_fraction_full 0.999
_diffrn_reflns_Laue_measured_fraction_max 0.987
_diffrn_reflns_limit_h_max        45
_diffrn_reflns_limit_h_min        -36
_diffrn_reflns_limit_k_max        5
_diffrn_reflns_limit_k_min        -8
_diffrn_reflns_limit_l_max        8
_diffrn_reflns_limit_l_min        -14
_diffrn_reflns_number             13020
_diffrn_reflns_point_group_measured_fraction_full 0.999
_diffrn_reflns_point_group_measured_fraction_max 0.987
_diffrn_standards_number          0
_diffrn_standards_interval_time   0
_diffrn_standards_decay_%	  0
_diffrn_reflns_theta_full         25.025
_diffrn_reflns_theta_max          25.025
_diffrn_reflns_theta_min          2.946
_diffrn_ambient_temperature       293(2)
_diffrn_detector_area_resol_mean  ?
_diffrn_measured_fraction_theta_full 0.999
_diffrn_measured_fraction_theta_max 0.987
_diffrn_measurement_device_type   'Xcalibur, Eos'
_diffrn_measurement_method        '\w scans'
_diffrn_radiation_monochromator   'graphite'
_diffrn_radiation_type            MoK\a
_diffrn_radiation_wavelength      0.71073
_diffrn_source                    'Enhance (Mo) X-ray Source'
_reflns_Friedel_coverage          0.000
_reflns_Friedel_fraction_full     .
_reflns_Friedel_fraction_max      .
_reflns_number_gt                 2363
_reflns_number_total              5557
_reflns_special_details
;
 Reflections were merged by SHELXL according to the crystal
 class for the calculation of statistics and refinement.
 
 _reflns_Friedel_fraction is defined as the number of unique
 Friedel pairs measured divided by the number that would be
 possible theoretically, ignoring centric projections and
 systematic absences.
;
_reflns_threshold_expression      'I > 2\s(I)'
_computing_cell_refinement        ?
_computing_data_collection        ?
_computing_data_reduction         ?
_computing_molecular_graphics     'Olex2 (Dolomanov et al., 2009)'
_computing_publication_material   'Olex2 (Dolomanov et al., 2009)'
_computing_structure_refinement   'ShelXL (Sheldrick, 2015)'
_computing_structure_solution     'ShelXD (Sheldrick, 2008)'
_refine_diff_density_max          0.233
_refine_diff_density_min          -0.250
_refine_diff_density_rms          0.054
_refine_ls_extinction_coef        .
_refine_ls_extinction_method      none
_refine_ls_goodness_of_fit_ref    1.059
_refine_ls_hydrogen_treatment     constr
_refine_ls_matrix_type            full
_refine_ls_number_parameters      406
_refine_ls_number_reflns          5557
_refine_ls_number_restraints      0
_refine_ls_R_factor_all           0.1942
_refine_ls_R_factor_gt            0.0892
_refine_ls_restrained_S_all       1.059
_refine_ls_shift/su_max           0.000
_refine_ls_shift/su_mean          0.000
_refine_ls_structure_factor_coef  Fsqd
_refine_ls_weighting_details
'w=1/[\s^2^(Fo^2^)+(0.0622P)^2^] where P=(Fo^2^+2Fc^2^)/3'
_refine_ls_weighting_scheme       calc
_refine_ls_wR_factor_gt           0.1701
_refine_ls_wR_factor_ref          0.2279
_refine_special_details
;
 Refined as a 2-component twin.
;
_olex2_refinement_description
;
1. Twinned data refinement
 Scales: 0.9724(11)
 0.0276(11)
2. Fixed Uiso
 At 1.2 times of:
  All C(H) groups, All C(H,H) groups, All N(H) groups
 At 1.5 times of:
  All O(H,H) groups
3.a Free rotating group:
 O1W(H1WA,H1WB), O2WA(H2WA,H2WB)
3.b Ternary CH refined with riding coordinates:
 C17(H17), C16A(H16C), C15(H15), C15A(H15A), C12'(H12'), C13(H13)
3.c Secondary CH2 refined with riding coordinates:
 C10(H10A,H10B), C10A(H10C,H10D), C11(H11A,H11B), C12A(H12C,H12D), C12(H12A,
 H12B), C11A(H11C,H11D), C13A(H13A,H13B), C16(H16A,H16B), C17A(H17A,H17B),
 C18(H18A,H18B), C14A(H14C,H14D), C14(H14A,H14B)
3.d Aromatic/amide H refined with riding coordinates:
 N3(H3), C7(H7), N3A(H3AA), C6(H6), C3(H3A), C7A(H7A), C4(H4), C5(H5),
 C2A(H2A), C3A(H3AB), C4A(H4A), C5A(H5A)
;
_atom_sites_solution_hydrogens    mixed
_atom_sites_solution_primary      dual
_atom_sites_solution_secondary    ?
loop_
  _atom_site_label
  _atom_site_type_symbol
  _atom_site_fract_x
  _atom_site_fract_y
  _atom_site_fract_z
  _atom_site_U_iso_or_equiv
  _atom_site_adp_type
  _atom_site_occupancy
  _atom_site_site_symmetry_order
  _atom_site_calc_flag
  _atom_site_refinement_flags_posn
  _atom_site_refinement_flags_adp
  _atom_site_refinement_flags_occupancy
  _atom_site_disorder_assembly
  _atom_site_disorder_group
 C2 C 0.51425(14) 0.6105(7) 0.2276(4) 0.0397(13) Uani 1 1 d . . . . .
 N2 N 0.45249(11) 0.6003(6) 0.2086(4) 0.0431(11) Uani 1 1 d . . . . .
 N3 N 0.42125(10) 0.5871(5) 0.2582(3) 0.0411(11) Uani 1 1 d . . . . .
 H3 H 0.420939 0.582323 0.330165 0.049 Uiso 1 1 calc R . . . .
 C7 C 0.48035(14) 0.6051(7) 0.2749(4) 0.0426(13) Uani 1 1 d . . . . .
 H7 H 0.479187 0.605110 0.352523 0.051 Uiso 1 1 calc R . . . .
 N1 N 0.54204(11) 0.5832(6) 0.3022(4) 0.0431(11) Uani 1 1 d . . . . .
 C8 C 0.39157(14) 0.5821(7) 0.1901(5) 0.0462(14) Uani 1 1 d . . . . .
 N3A N 0.92170(11) 0.9136(5) 0.6980(3) 0.0400(11) Uani 1 1 d . . . . .
 H3AA H 0.921348 0.920945 0.625917 0.048 Uiso 1 1 calc R . . . .
 C6 C 0.57351(15) 0.5732(7) 0.2614(5) 0.0497(14) Uani 1 1 d . . . . .
 H6 H 0.593176 0.555109 0.311881 0.060 Uiso 1 1 calc R . . . .
 C9 C 0.35716(13) 0.5570(7) 0.2429(4) 0.0403(13) Uani 1 1 d . . . . .
 N2A N 0.95259(11) 0.8993(6) 0.7636(3) 0.0401(10) Uani 1 1 d . . . . .
 C9A C 0.85711(13) 0.9422(7) 0.6750(4) 0.0388(12) Uani 1 1 d . . . . .
 C6A C 1.01435(13) 0.8885(6) 0.7803(4) 0.0358(12) Uani 1 1 d . . . . .
 N1A N 1.04244(11) 0.9167(6) 0.7239(3) 0.0439(11) Uani 1 1 d . . . . .
 C3 C 0.51735(14) 0.6381(7) 0.1125(4) 0.0464(14) Uani 1 1 d . . . . .
 H3A H 0.497686 0.665131 0.063556 0.056 Uiso 1 1 calc R . . . .
 C7A C 0.98069(14) 0.8938(6) 0.7149(4) 0.0376(12) Uani 1 1 d . . . . .
 H7A H 0.979650 0.893143 0.636623 0.045 Uiso 1 1 calc R . . . .
 C8A C 0.89149(14) 0.9159(7) 0.7496(4) 0.0456(13) Uani 1 1 d . . . . .
 C4 C 0.54979(15) 0.6245(7) 0.0730(5) 0.0544(15) Uani 1 1 d . . . . .
 H4 H 0.552508 0.639495 -0.003316 0.065 Uiso 1 1 calc R . . . .
 C5 C 0.57809(14) 0.5884(7) 0.1485(5) 0.0551(15) Uani 1 1 d . . . . .
 H5 H 0.600272 0.574249 0.123693 0.066 Uiso 1 1 calc R . . . .
 C2A C 1.07370(14) 0.9262(7) 0.7830(5) 0.0469(14) Uani 1 1 d . . . . .
 H2A H 1.093389 0.943909 0.743775 0.056 Uiso 1 1 calc R . . . .
 O1 O 0.39119(10) 0.6013(6) 0.0874(3) 0.0738(13) Uani 1 1 d . . . . .
 C10 C 0.36058(14) 0.5330(7) 0.3716(4) 0.0457(13) Uani 1 1 d . . . . .
 H10A H 0.371427 0.647232 0.406674 0.055 Uiso 1 1 calc R . . . .
 H10B H 0.375328 0.422526 0.392512 0.055 Uiso 1 1 calc R . . . .
 C10A C 0.86018(13) 0.9714(7) 0.5494(4) 0.0482(14) Uani 1 1 d . . . . .
 H10C H 0.871727 0.860461 0.519384 0.058 Uiso 1 1 calc R . . . .
 H10D H 0.874349 1.084909 0.538288 0.058 Uiso 1 1 calc R . . . .
 C11 C 0.33896(14) 0.3769(8) 0.1894(4) 0.0546(15) Uani 1 1 d . . . . .
 H11A H 0.336353 0.391262 0.108117 0.066 Uiso 1 1 calc R . . . .
 H11B H 0.353330 0.263721 0.207432 0.066 Uiso 1 1 calc R . . . .
 C12A C 0.83849(14) 1.1189(7) 0.7200(4) 0.0500(14) Uani 1 1 d . . . . .
 H12C H 0.836413 1.103130 0.799985 0.060 Uiso 1 1 calc R . . . .
 H12D H 0.852217 1.234246 0.709537 0.060 Uiso 1 1 calc R . . . .
 C12 C 0.33372(15) 0.7321(8) 0.2142(4) 0.0577(16) Uani 1 1 d . . . . .
 H12A H 0.344600 0.846950 0.248417 0.069 Uiso 1 1 calc R . . . .
 H12B H 0.331198 0.750774 0.133268 0.069 Uiso 1 1 calc R . . . .
 C17 C 0.30313(17) 0.3487(9) 0.2324(5) 0.0683(18) Uani 1 1 d . . . . .
 H17 H 0.291851 0.233786 0.197409 0.082 Uiso 1 1 calc R . . . .
 O1A O 0.89159(10) 0.8965(6) 0.8509(3) 0.0708(12) Uani 1 1 d . . . . .
 C16A C 0.80219(15) 1.1417(8) 0.6583(5) 0.0597(16) Uani 1 1 d . . . . .
 H16C H 0.790584 1.254245 0.688375 0.072 Uiso 1 1 calc R . . . .
 C15 C 0.32410(15) 0.5033(8) 0.4129(4) 0.0517(14) Uani 1 1 d . . . . .
 H15 H 0.326587 0.487458 0.494948 0.062 Uiso 1 1 calc R . . . .
 C11A C 0.83482(14) 0.7622(7) 0.6896(4) 0.0507(14) Uani 1 1 d . . . . .
 H11C H 0.832303 0.741568 0.768943 0.061 Uiso 1 1 calc R . . . .
 H11D H 0.846323 0.649864 0.661025 0.061 Uiso 1 1 calc R . . . .
 C3A C 1.07840(15) 0.9116(7) 0.8973(5) 0.0558(15) Uani 1 1 d . . . . .
 H3AB H 1.100550 0.926445 0.934925 0.067 Uiso 1 1 calc R . . . .
 C4A C 1.04969(15) 0.8744(7) 0.9564(5) 0.0519(15) Uani 1 1 d . . . . .
 H4A H 1.052079 0.857638 1.034157 0.062 Uiso 1 1 calc R . . . .
 C5A C 1.01746(14) 0.8630(7) 0.8960(4) 0.0452(14) Uani 1 1 d . . . . .
 H5A H 0.997608 0.838007 0.933165 0.054 Uiso 1 1 calc R . . . .
 C15A C 0.79857(14) 0.7871(8) 0.6258(5) 0.0588(16) Uani 1 1 d . . . . .
 H15A H 0.784592 0.670810 0.636027 0.071 Uiso 1 1 calc R . . . .
 C13A C 0.80586(15) 1.1727(8) 0.5336(5) 0.0628(17) Uani 1 1 d . . . . .
 H13A H 0.819570 1.288148 0.523282 0.075 Uiso 1 1 calc R . . . .
 H13B H 0.782900 1.190153 0.493709 0.075 Uiso 1 1 calc R . . . .
 C12' C 0.82392(15) 0.9970(8) 0.4863(4) 0.0530(15) Uani 1 1 d . . . . .
 H12' H 0.826442 1.017456 0.406079 0.064 Uiso 1 1 calc R . . . .
 C16 C 0.30713(15) 0.3246(8) 0.3603(5) 0.0684(18) Uani 1 1 d . . . . .
 H16A H 0.284321 0.305419 0.387846 0.082 Uiso 1 1 calc R . . . .
 H16B H 0.321462 0.212193 0.380470 0.082 Uiso 1 1 calc R . . . .
 C17A C 0.78027(14) 0.9620(8) 0.6738(5) 0.0640(17) Uani 1 1 d . . . . .
 H17A H 0.757123 0.978012 0.634863 0.077 Uiso 1 1 calc R . . . .
 H17B H 0.777686 0.941985 0.753150 0.077 Uiso 1 1 calc R . . . .
 C13 C 0.29798(17) 0.7045(9) 0.2562(5) 0.0678(17) Uani 1 1 d . . . . .
 H13 H 0.283493 0.818454 0.236533 0.081 Uiso 1 1 calc R . . . .
 C18 C 0.28058(16) 0.5278(10) 0.2025(5) 0.078(2) Uani 1 1 d . . . . .
 H18A H 0.277642 0.543909 0.121379 0.093 Uiso 1 1 calc R . . . .
 H18B H 0.257589 0.511139 0.229220 0.093 Uiso 1 1 calc R . . . .
 C14A C 0.80163(16) 0.8177(8) 0.5007(5) 0.0675(18) Uani 1 1 d . . . . .
 H14C H 0.778555 0.834990 0.461582 0.081 Uiso 1 1 calc R . . . .
 H14D H 0.812465 0.705787 0.469162 0.081 Uiso 1 1 calc R . . . .
 C14 C 0.30172(16) 0.6796(9) 0.3834(5) 0.0679(17) Uani 1 1 d . . . . .
 H14A H 0.312596 0.793532 0.418830 0.082 Uiso 1 1 calc R . . . .
 H14B H 0.278806 0.663499 0.410805 0.082 Uiso 1 1 calc R . . . .
 O1W O 0.43956(11) 0.6288(5) 0.4945(3) 0.0588(11) Uani 1 1 d . . . . .
 H1WA H 0.425443 0.703962 0.524175 0.088 Uiso 1 1 d G . . . .
 H1WB H 0.447245 0.544698 0.542437 0.088 Uiso 1 1 d G . . . .
 O2WA O 0.06041(11) 0.1288(5) 0.5294(3) 0.0569(11) Uani 1 1 d . . . . .
 H2WA H 0.070499 0.223961 0.563792 0.085 Uiso 1 1 d G . . . .
 H2WB H 0.057422 0.038750 0.576147 0.085 Uiso 1 1 d G . . . .

loop_
  _atom_site_aniso_label
  _atom_site_aniso_U_11
  _atom_site_aniso_U_22
  _atom_site_aniso_U_33
  _atom_site_aniso_U_23
  _atom_site_aniso_U_13
  _atom_site_aniso_U_12
 C2 0.038(3) 0.030(3) 0.051(3) -0.001(2) 0.004(3) 0.004(2)
 N2 0.037(3) 0.036(2) 0.056(3) 0.004(2) 0.004(2) 0.000(2)
 N3 0.036(3) 0.047(3) 0.040(3) 0.003(2) 0.003(2) -0.002(2)
 C7 0.039(3) 0.042(3) 0.047(3) 0.002(3) 0.009(3) 0.001(3)
 N1 0.035(3) 0.040(2) 0.054(3) 0.006(2) 0.001(2) 0.001(2)
 C8 0.041(3) 0.054(3) 0.043(3) 0.003(3) -0.002(3) 0.000(3)
 N3A 0.040(3) 0.048(3) 0.031(2) 0.002(2) -0.002(2) 0.003(2)
 C6 0.047(4) 0.046(3) 0.055(4) 0.009(3) -0.002(3) -0.002(3)
 C9 0.038(3) 0.046(3) 0.035(3) -0.003(2) -0.002(2) 0.000(3)
 N2A 0.036(3) 0.050(3) 0.034(2) 0.001(2) 0.002(2) 0.004(2)
 C9A 0.035(3) 0.048(3) 0.034(3) 0.000(2) 0.002(2) 0.001(3)
 C6A 0.040(3) 0.032(3) 0.035(3) 0.003(2) 0.004(2) 0.000(2)
 N1A 0.036(3) 0.057(3) 0.039(3) -0.003(2) 0.006(2) 0.000(2)
 C3 0.042(3) 0.053(3) 0.044(3) -0.005(3) 0.003(3) 0.002(3)
 C7A 0.045(3) 0.040(3) 0.027(3) 0.000(2) 0.003(2) 0.000(3)
 C8A 0.039(3) 0.058(3) 0.039(3) 0.001(3) 0.004(3) 0.007(3)
 C4 0.050(4) 0.057(4) 0.058(4) -0.001(3) 0.016(3) -0.002(3)
 C5 0.032(3) 0.055(3) 0.079(5) -0.001(3) 0.011(3) -0.002(3)
 C2A 0.034(3) 0.051(3) 0.056(4) 0.003(3) 0.007(3) 0.003(3)
 O1 0.051(3) 0.129(4) 0.040(2) 0.010(2) 0.000(2) -0.013(3)
 C10 0.044(3) 0.052(3) 0.042(3) 0.002(3) 0.002(3) -0.002(3)
 C10A 0.039(3) 0.054(3) 0.052(3) 0.003(3) 0.007(3) 0.005(3)
 C11 0.048(4) 0.063(4) 0.052(4) -0.007(3) 0.000(3) -0.002(3)
 C12A 0.044(3) 0.060(3) 0.046(3) -0.010(3) 0.006(3) 0.004(3)
 C12 0.057(4) 0.065(4) 0.051(4) 0.006(3) 0.006(3) 0.005(3)
 C17 0.057(4) 0.069(4) 0.080(5) -0.016(3) 0.009(4) -0.020(4)
 O1A 0.048(3) 0.128(4) 0.036(2) 0.012(2) 0.003(2) 0.009(2)
 C16A 0.050(4) 0.059(4) 0.069(4) -0.009(3) -0.002(3) 0.016(3)
 C15 0.048(4) 0.068(4) 0.040(3) -0.003(3) 0.007(3) -0.009(3)
 C11A 0.043(4) 0.051(3) 0.057(4) 0.007(3) 0.001(3) 0.008(3)
 C3A 0.041(4) 0.059(4) 0.065(4) 0.006(3) -0.007(3) 0.001(3)
 C4A 0.049(4) 0.062(4) 0.044(3) 0.004(3) -0.002(3) 0.004(3)
 C5A 0.042(3) 0.050(3) 0.043(3) 0.002(3) 0.002(3) 0.000(3)
 C15A 0.040(4) 0.054(4) 0.082(5) 0.005(3) -0.001(3) -0.003(3)
 C13A 0.052(4) 0.064(4) 0.069(4) 0.016(3) -0.016(3) 0.008(3)
 C12' 0.050(4) 0.067(4) 0.040(3) -0.001(3) -0.007(3) 0.005(3)
 C16 0.048(4) 0.075(4) 0.084(5) 0.002(4) 0.018(3) -0.019(3)
 C17A 0.033(3) 0.085(4) 0.074(4) 0.001(3) 0.007(3) 0.000(3)
 C13 0.058(4) 0.075(4) 0.071(4) 0.007(4) 0.009(3) 0.024(4)
 C18 0.044(4) 0.127(6) 0.061(4) 0.006(4) 0.001(3) 0.001(4)
 C14A 0.053(4) 0.071(4) 0.075(5) -0.002(3) -0.015(3) 0.007(3)
 C14 0.058(4) 0.080(4) 0.067(4) -0.011(3) 0.015(3) 0.013(4)
 O1W 0.058(3) 0.072(3) 0.046(2) 0.000(2) 0.000(2) 0.010(2)
 O2WA 0.059(3) 0.069(3) 0.043(2) -0.0043(19) 0.011(2) -0.006(2)

_geom_special_details
;
 All esds (except the esd in the dihedral angle between two l.s. planes)
 are estimated using the full covariance matrix.  The cell esds are taken
 into account individually in the estimation of esds in distances, angles
 and torsion angles; correlations between esds in cell parameters are only
 used when they are defined by crystal symmetry.  An approximate (isotropic)
 treatment of cell esds is used for estimating esds involving l.s. planes.
;
loop_
  _geom_bond_atom_site_label_1
  _geom_bond_atom_site_label_2
  _geom_bond_distance
  _geom_bond_site_symmetry_2
  _geom_bond_publ_flag
 C2 C7 1.462(7) . ?
 C2 N1 1.339(6) . ?
 C2 C3 1.401(6) . ?
 N2 N3 1.384(5) . ?
 N2 C7 1.271(6) . ?
 N3 H3 0.8600 . ?
 N3 C8 1.338(6) . ?
 C7 H7 0.9300 . ?
 N1 C6 1.341(6) . ?
 C8 C9 1.521(7) . ?
 C8 O1 1.229(6) . ?
 N3A H3AA 0.8600 . ?
 N3A N2A 1.363(5) . ?
 N3A C8A 1.358(6) . ?
 C6 H6 0.9300 . ?
 C6 C5 1.376(7) . ?
 C9 C10 1.536(6) . ?
 C9 C11 1.538(7) . ?
 C9 C12 1.528(7) . ?
 N2A C7A 1.269(6) . ?
 C9A C8A 1.534(7) . ?
 C9A C10A 1.525(6) . ?
 C9A C12A 1.536(6) . ?
 C9A C11A 1.528(6) . ?
 C6A N1A 1.334(6) . ?
 C6A C7A 1.447(7) . ?
 C6A C5A 1.385(6) . ?
 N1A C2A 1.336(6) . ?
 C3 H3A 0.9300 . ?
 C3 C4 1.371(7) . ?
 C7A H7A 0.9300 . ?
 C8A O1A 1.215(5) . ?
 C4 H4 0.9300 . ?
 C4 C5 1.370(7) . ?
 C5 H5 0.9300 . ?
 C2A H2A 0.9300 . ?
 C2A C3A 1.362(7) . ?
 C10 H10A 0.9700 . ?
 C10 H10B 0.9700 . ?
 C10 C15 1.537(6) . ?
 C10A H10C 0.9700 . ?
 C10A H10D 0.9700 . ?
 C10A C12' 1.530(7) . ?
 C11 H11A 0.9700 . ?
 C11 H11B 0.9700 . ?
 C11 C17 1.521(7) . ?
 C12A H12C 0.9700 . ?
 C12A H12D 0.9700 . ?
 C12A C16A 1.523(7) . ?
 C12 H12A 0.9700 . ?
 C12 H12B 0.9700 . ?
 C12 C13 1.511(7) . ?
 C17 H17 0.9800 . ?
 C17 C16 1.527(7) . ?
 C17 C18 1.534(8) . ?
 C16A H16C 0.9800 . ?
 C16A C13A 1.519(7) . ?
 C16A C17A 1.521(7) . ?
 C15 H15 0.9800 . ?
 C15 C16 1.507(7) . ?
 C15 C14 1.514(7) . ?
 C11A H11C 0.9700 . ?
 C11A H11D 0.9700 . ?
 C11A C15A 1.533(7) . ?
 C3A H3AB 0.9300 . ?
 C3A C4A 1.383(7) . ?
 C4A H4A 0.9300 . ?
 C4A C5A 1.376(7) . ?
 C5A H5A 0.9300 . ?
 C15A H15A 0.9800 . ?
 C15A C17A 1.534(7) . ?
 C15A C14A 1.520(7) . ?
 C13A H13A 0.9700 . ?
 C13A H13B 0.9700 . ?
 C13A C12' 1.531(7) . ?
 C12' H12' 0.9800 . ?
 C12' C14A 1.524(7) . ?
 C16 H16A 0.9700 . ?
 C16 H16B 0.9700 . ?
 C17A H17A 0.9700 . ?
 C17A H17B 0.9700 . ?
 C13 H13 0.9800 . ?
 C13 C18 1.507(8) . ?
 C13 C14 1.521(7) . ?
 C18 H18A 0.9700 . ?
 C18 H18B 0.9700 . ?
 C14A H14C 0.9700 . ?
 C14A H14D 0.9700 . ?
 C14 H14A 0.9700 . ?
 C14 H14B 0.9700 . ?
 O1W H1WA 0.8500 . ?
 O1W H1WB 0.8498 . ?
 O2WA H2WA 0.8500 . ?
 O2WA H2WB 0.8500 . ?

loop_
  _geom_angle_atom_site_label_1
  _geom_angle_atom_site_label_2
  _geom_angle_atom_site_label_3
  _geom_angle
  _geom_angle_site_symmetry_1
  _geom_angle_site_symmetry_3
  _geom_angle_publ_flag
 N1 C2 C7 115.0(5) . . ?
 N1 C2 C3 122.5(5) . . ?
 C3 C2 C7 122.5(5) . . ?
 C7 N2 N3 116.6(5) . . ?
 N2 N3 H3 121.2 . . ?
 C8 N3 N2 117.6(4) . . ?
 C8 N3 H3 121.2 . . ?
 C2 C7 H7 120.4 . . ?
 N2 C7 C2 119.2(5) . . ?
 N2 C7 H7 120.4 . . ?
 C2 N1 C6 117.1(5) . . ?
 N3 C8 C9 118.3(5) . . ?
 O1 C8 N3 122.3(5) . . ?
 O1 C8 C9 119.4(5) . . ?
 N2A N3A H3AA 120.9 . . ?
 C8A N3A H3AA 120.9 . . ?
 C8A N3A N2A 118.2(4) . . ?
 N1 C6 H6 118.4 . . ?
 N1 C6 C5 123.2(5) . . ?
 C5 C6 H6 118.4 . . ?
 C8 C9 C10 115.2(4) . . ?
 C8 C9 C11 107.4(4) . . ?
 C8 C9 C12 109.3(4) . . ?
 C10 C9 C11 108.8(4) . . ?
 C12 C9 C10 107.7(4) . . ?
 C12 C9 C11 108.2(4) . . ?
 C7A N2A N3A 118.0(4) . . ?
 C8A C9A C12A 107.1(4) . . ?
 C10A C9A C8A 116.6(4) . . ?
 C10A C9A C12A 108.4(4) . . ?
 C10A C9A C11A 108.2(4) . . ?
 C11A C9A C8A 107.3(4) . . ?
 C11A C9A C12A 109.0(4) . . ?
 N1A C6A C7A 116.5(4) . . ?
 N1A C6A C5A 121.3(5) . . ?
 C5A C6A C7A 122.2(5) . . ?
 C6A N1A C2A 117.9(5) . . ?
 C2 C3 H3A 120.5 . . ?
 C4 C3 C2 119.0(5) . . ?
 C4 C3 H3A 120.5 . . ?
 N2A C7A C6A 120.4(5) . . ?
 N2A C7A H7A 119.8 . . ?
 C6A C7A H7A 119.8 . . ?
 N3A C8A C9A 117.5(4) . . ?
 O1A C8A N3A 121.4(5) . . ?
 O1A C8A C9A 121.1(5) . . ?
 C3 C4 H4 120.8 . . ?
 C5 C4 C3 118.4(5) . . ?
 C5 C4 H4 120.8 . . ?
 C6 C5 H5 120.2 . . ?
 C4 C5 C6 119.6(5) . . ?
 C4 C5 H5 120.2 . . ?
 N1A C2A H2A 118.1 . . ?
 N1A C2A C3A 123.8(5) . . ?
 C3A C2A H2A 118.1 . . ?
 C9 C10 H10A 109.8 . . ?
 C9 C10 H10B 109.8 . . ?
 C9 C10 C15 109.6(4) . . ?
 H10A C10 H10B 108.2 . . ?
 C15 C10 H10A 109.8 . . ?
 C15 C10 H10B 109.8 . . ?
 C9A C10A H10C 109.5 . . ?
 C9A C10A H10D 109.5 . . ?
 C9A C10A C12' 110.6(4) . . ?
 H10C C10A H10D 108.1 . . ?
 C12' C10A H10C 109.5 . . ?
 C12' C10A H10D 109.5 . . ?
 C9 C11 H11A 109.5 . . ?
 C9 C11 H11B 109.5 . . ?
 H11A C11 H11B 108.1 . . ?
 C17 C11 C9 110.7(4) . . ?
 C17 C11 H11A 109.5 . . ?
 C17 C11 H11B 109.5 . . ?
 C9A C12A H12C 109.6 . . ?
 C9A C12A H12D 109.6 . . ?
 H12C C12A H12D 108.1 . . ?
 C16A C12A C9A 110.3(4) . . ?
 C16A C12A H12C 109.6 . . ?
 C16A C12A H12D 109.6 . . ?
 C9 C12 H12A 109.4 . . ?
 C9 C12 H12B 109.4 . . ?
 H12A C12 H12B 108.0 . . ?
 C13 C12 C9 111.0(4) . . ?
 C13 C12 H12A 109.4 . . ?
 C13 C12 H12B 109.4 . . ?
 C11 C17 H17 109.7 . . ?
 C11 C17 C16 109.7(5) . . ?
 C11 C17 C18 109.0(5) . . ?
 C16 C17 H17 109.7 . . ?
 C16 C17 C18 108.9(5) . . ?
 C18 C17 H17 109.7 . . ?
 C12A C16A H16C 109.3 . . ?
 C13A C16A C12A 109.1(5) . . ?
 C13A C16A H16C 109.3 . . ?
 C13A C16A C17A 109.5(5) . . ?
 C17A C16A C12A 110.3(5) . . ?
 C17A C16A H16C 109.3 . . ?
 C10 C15 H15 108.9 . . ?
 C16 C15 C10 110.3(4) . . ?
 C16 C15 H15 108.9 . . ?
 C16 C15 C14 110.4(5) . . ?
 C14 C15 C10 109.3(4) . . ?
 C14 C15 H15 108.9 . . ?
 C9A C11A H11C 109.6 . . ?
 C9A C11A H11D 109.6 . . ?
 C9A C11A C15A 110.1(4) . . ?
 H11C C11A H11D 108.2 . . ?
 C15A C11A H11C 109.6 . . ?
 C15A C11A H11D 109.6 . . ?
 C2A C3A H3AB 120.5 . . ?
 C2A C3A C4A 118.9(5) . . ?
 C4A C3A H3AB 120.5 . . ?
 C3A C4A H4A 121.2 . . ?
 C5A C4A C3A 117.5(5) . . ?
 C5A C4A H4A 121.2 . . ?
 C6A C5A H5A 119.7 . . ?
 C4A C5A C6A 120.5(5) . . ?
 C4A C5A H5A 119.7 . . ?
 C11A C15A H15A 109.1 . . ?
 C11A C15A C17A 109.1(5) . . ?
 C17A C15A H15A 109.1 . . ?
 C14A C15A C11A 110.9(5) . . ?
 C14A C15A H15A 109.1 . . ?
 C14A C15A C17A 109.5(5) . . ?
 C16A C13A H13A 109.8 . . ?
 C16A C13A H13B 109.8 . . ?
 C16A C13A C12' 109.4(4) . . ?
 H13A C13A H13B 108.2 . . ?
 C12' C13A H13A 109.8 . . ?
 C12' C13A H13B 109.8 . . ?
 C10A C12' H12' 109.4 . . ?
 C13A C12' C10A 109.4(4) . . ?
 C13A C12' H12' 109.4 . . ?
 C14A C12' C10A 110.1(5) . . ?
 C14A C12' C13A 109.1(5) . . ?
 C14A C12' H12' 109.4 . . ?
 C17 C16 H16A 109.9 . . ?
 C17 C16 H16B 109.9 . . ?
 C15 C16 C17 109.1(5) . . ?
 C15 C16 H16A 109.9 . . ?
 C15 C16 H16B 109.9 . . ?
 H16A C16 H16B 108.3 . . ?
 C16A C17A C15A 108.9(5) . . ?
 C16A C17A H17A 109.9 . . ?
 C16A C17A H17B 109.9 . . ?
 C15A C17A H17A 109.9 . . ?
 C15A C17A H17B 109.9 . . ?
 H17A C17A H17B 108.3 . . ?
 C12 C13 H13 109.3 . . ?
 C12 C13 C14 109.6(5) . . ?
 C18 C13 C12 110.0(5) . . ?
 C18 C13 H13 109.3 . . ?
 C18 C13 C14 109.3(5) . . ?
 C14 C13 H13 109.3 . . ?
 C17 C18 H18A 109.7 . . ?
 C17 C18 H18B 109.7 . . ?
 C13 C18 C17 109.7(5) . . ?
 C13 C18 H18A 109.7 . . ?
 C13 C18 H18B 109.7 . . ?
 H18A C18 H18B 108.2 . . ?
 C15A C14A C12' 108.5(5) . . ?
 C15A C14A H14C 110.0 . . ?
 C15A C14A H14D 110.0 . . ?
 C12' C14A H14C 110.0 . . ?
 C12' C14A H14D 110.0 . . ?
 H14C C14A H14D 108.4 . . ?
 C15 C14 C13 108.9(4) . . ?
 C15 C14 H14A 109.9 . . ?
 C15 C14 H14B 109.9 . . ?
 C13 C14 H14A 109.9 . . ?
 C13 C14 H14B 109.9 . . ?
 H14A C14 H14B 108.3 . . ?
 H1WA O1W H1WB 109.5 . . ?
 H2WA O2WA H2WB 109.5 . . ?

loop_
  _geom_torsion_atom_site_label_1
  _geom_torsion_atom_site_label_2
  _geom_torsion_atom_site_label_3
  _geom_torsion_atom_site_label_4
  _geom_torsion
  _geom_torsion_site_symmetry_1
  _geom_torsion_site_symmetry_2
  _geom_torsion_site_symmetry_3
  _geom_torsion_site_symmetry_4
  _geom_torsion_publ_flag
 C2 N1 C6 C5 -0.4(7) . . . . ?
 C2 C3 C4 C5 -1.4(8) . . . . ?
 N2 N3 C8 C9 176.8(4) . . . . ?
 N2 N3 C8 O1 -4.8(8) . . . . ?
 N3 N2 C7 C2 177.4(4) . . . . ?
 N3 C8 C9 C10 -1.9(7) . . . . ?
 N3 C8 C9 C11 -123.3(5) . . . . ?
 N3 C8 C9 C12 119.5(5) . . . . ?
 C7 C2 N1 C6 175.4(4) . . . . ?
 C7 C2 C3 C4 -174.3(5) . . . . ?
 C7 N2 N3 C8 179.9(5) . . . . ?
 N1 C2 C7 N2 -169.5(4) . . . . ?
 N1 C2 C3 C4 4.2(7) . . . . ?
 N1 C6 C5 C4 3.2(8) . . . . ?
 C8 C9 C10 C15 -178.4(4) . . . . ?
 C8 C9 C11 C17 -176.4(4) . . . . ?
 C8 C9 C12 C13 174.8(5) . . . . ?
 N3A N2A C7A C6A 176.9(4) . . . . ?
 C9 C10 C15 C16 60.2(6) . . . . ?
 C9 C10 C15 C14 -61.4(5) . . . . ?
 C9 C11 C17 C16 -59.5(6) . . . . ?
 C9 C11 C17 C18 59.6(6) . . . . ?
 C9 C12 C13 C18 -59.8(6) . . . . ?
 C9 C12 C13 C14 60.4(6) . . . . ?
 N2A N3A C8A C9A 177.0(4) . . . . ?
 N2A N3A C8A O1A -3.5(8) . . . . ?
 C9A C10A C12' C13A 59.4(6) . . . . ?
 C9A C10A C12' C14A -60.5(6) . . . . ?
 C9A C12A C16A C13A -61.0(6) . . . . ?
 C9A C12A C16A C17A 59.3(6) . . . . ?
 C9A C11A C15A C17A -60.8(6) . . . . ?
 C9A C11A C15A C14A 59.9(6) . . . . ?
 C6A N1A C2A C3A -1.0(8) . . . . ?
 N1A C6A C7A N2A -168.7(4) . . . . ?
 N1A C6A C5A C4A 2.8(7) . . . . ?
 N1A C2A C3A C4A 3.6(8) . . . . ?
 C3 C2 C7 N2 9.2(7) . . . . ?
 C3 C2 N1 C6 -3.3(7) . . . . ?
 C3 C4 C5 C6 -2.1(8) . . . . ?
 C7A C6A N1A C2A 175.4(4) . . . . ?
 C7A C6A C5A C4A -174.7(5) . . . . ?
 C8A N3A N2A C7A 178.8(4) . . . . ?
 C8A C9A C10A C12' -179.6(4) . . . . ?
 C8A C9A C12A C16A -173.8(4) . . . . ?
 C8A C9A C11A C15A 174.7(4) . . . . ?
 C2A C3A C4A C5A -3.0(8) . . . . ?
 O1 C8 C9 C10 179.7(5) . . . . ?
 O1 C8 C9 C11 58.4(6) . . . . ?
 O1 C8 C9 C12 -58.9(6) . . . . ?
 C10 C9 C11 C17 58.3(6) . . . . ?
 C10 C9 C12 C13 -59.3(6) . . . . ?
 C10 C15 C16 C17 -60.6(6) . . . . ?
 C10 C15 C14 C13 60.9(6) . . . . ?
 C10A C9A C8A N3A -2.4(7) . . . . ?
 C10A C9A C8A O1A 178.2(5) . . . . ?
 C10A C9A C12A C16A 59.6(6) . . . . ?
 C10A C9A C11A C15A -58.7(6) . . . . ?
 C10A C12' C14A C15A 58.8(6) . . . . ?
 C11 C9 C10 C15 -57.8(5) . . . . ?
 C11 C9 C12 C13 58.1(6) . . . . ?
 C11 C17 C16 C15 60.0(6) . . . . ?
 C11 C17 C18 C13 -59.7(6) . . . . ?
 C12A C9A C8A N3A -123.9(5) . . . . ?
 C12A C9A C8A O1A 56.6(6) . . . . ?
 C12A C9A C10A C12' -58.7(6) . . . . ?
 C12A C9A C11A C15A 59.0(6) . . . . ?
 C12A C16A C13A C12' 60.6(6) . . . . ?
 C12A C16A C17A C15A -60.1(6) . . . . ?
 C12 C9 C10 C15 59.3(5) . . . . ?
 C12 C9 C11 C17 -58.5(6) . . . . ?
 C12 C13 C18 C17 59.8(6) . . . . ?
 C12 C13 C14 C15 -60.2(6) . . . . ?
 C16A C13A C12' C10A -59.8(6) . . . . ?
 C16A C13A C12' C14A 60.8(6) . . . . ?
 C11A C9A C8A N3A 119.1(5) . . . . ?
 C11A C9A C8A O1A -60.3(6) . . . . ?
 C11A C9A C10A C12' 59.4(5) . . . . ?
 C11A C9A C12A C16A -58.0(6) . . . . ?
 C11A C15A C17A C16A 60.5(6) . . . . ?
 C11A C15A C14A C12' -58.9(6) . . . . ?
 C3A C4A C5A C6A -0.1(8) . . . . ?
 C5A C6A N1A C2A -2.3(7) . . . . ?
 C5A C6A C7A N2A 8.9(8) . . . . ?
 C13A C16A C17A C15A 60.0(6) . . . . ?
 C13A C12' C14A C15A -61.2(6) . . . . ?
 C16 C17 C18 C13 60.0(6) . . . . ?
 C16 C15 C14 C13 -60.7(6) . . . . ?
 C17A C16A C13A C12' -60.2(6) . . . . ?
 C17A C15A C14A C12' 61.6(6) . . . . ?
 C18 C17 C16 C15 -59.2(6) . . . . ?
 C18 C13 C14 C15 60.4(7) . . . . ?
 C14A C15A C17A C16A -61.0(6) . . . . ?
 C14 C15 C16 C17 60.3(6) . . . . ?
 C14 C13 C18 C17 -60.6(6) . . . . ?

loop_
  _refln_index_h
  _refln_index_k
  _refln_index_l
  _refln_F_squared_meas
  _refln_F_squared_sigma
  _refln_scale_group_code
 -6 0 0 15446.4 471.008 1
 -7 0 0 633.289 128.003 1
 7 0 0 809.591 139.151 1
 8 0 0 167979 1796.13 1
 -8 0 0 164884 1788.05 1
 9 0 0 1070.28 173.188 1
 -9 0 0 539.386 139.25 1
 -10 0 0 1763.16 205.798 1
 10 0 0 1911.78 213.319 1
 11 0 0 28.6465 44.3695 1
 -11 0 0 -55.3594 47.3861 1
 -12 0 0 8032.98 490.304 1
 12 0 0 8158.21 480.008 1
 13 0 0 104.487 71.6941 1
 -13 0 0 18.1713 30.956 1
 -14 0 0 6310.07 463.679 1
 14 0 0 6448.43 458.175 1
 -15 0 0 -5.73652 37.3103 1
 15 0 0 7.26202 52.7355 1
 -16 0 0 8.59728 52.123 1
 16 0 0 256.581 97.2289 1
 17 0 0 34.07 41.7757 1
 18 0 0 337.309 122.664 1
 19 0 0 80.1162 56.3366 1
 20 0 0 3229.13 389.503 1
 21 0 0 238.944 132.364 1
 22 0 0 6959.8 609.666 1
 23 0 0 156.526 99.5008 1
 24 0 0 668.601 197.65 1
 25 0 0 -10.8386 21.5798 1
 26 0 0 365.739 141.288 1
 27 0 0 -62.3045 51.0307 1
 28 0 0 299.422 140.987 1
 29 0 0 93.3724 60.3376 1
 30 0 0 2331.63 419.571 1
 31 0 0 908.709 290.058 1
 32 0 0 30200.9 1562.55 1
 33 0 0 1561.56 401.98 1
 34 0 0 11344.3 991.922 1
 35 0 0 306.315 182.79 1
 36 0 0 2576.97 482.918 1
 37 0 0 67.306 99.7955 1
 38 0 0 298.66 165.183 1
 39 0 0 34.5454 33.9952 1
 40 0 0 223.94 143.673 1
 41 0 0 -10.3367 54.5049 1
 42 0 0 -104.313 144.56 1
 43 0 0 48.1481 77.7681 1
 44 0 0 -135.195 154.521 1
 45 0 0 130.422 167.895 1
 46 0 0 55.0158 27.4459 1
 47 0 0 -94.6212 99.7755 1
 48 0 0 39.1445 73.4753 1
 49 0 0 -143.721 142.018 1
 50 0 0 980.185 372.64 1
 0 1 0 26.4794 17.1606 3
 0 -1 0 20.4706 18.7223 1
 -1 1 0 47.9549 21.0874 3
 1 -1 0 26.7687 18.1166 1
 1 1 0 49.4276 25.1313 3
 -2 1 0 27044.9 617.597 2
 2 -1 0 25454.7 570.207 1
 -2 1 0 26099.9 501.297 3
 -3 1 0 -5.97142 6.79245 2
 -3 1 0 7.17287 5.72161 3
 3 -1 0 37.4461 31.388 1
 4 -1 0 437.966 84.3761 1
 -4 1 0 529.026 93.8892 1
 -4 1 0 529.577 83.0672 3
 -4 1 0 546.16 93.6138 2
 5 -1 0 -8.04779 28.2935 1
 5 -1 0 -5.85699 7.46464 3
 -5 1 0 -44.2549 36.1259 2
 -5 1 0 -27.2478 26.8099 1
 -5 1 0 -8.27585 22.3458 3
 -6 1 0 4666.61 313.838 1
 -6 1 0 4605.53 280.901 3
 6 -1 0 4413.26 306.873 1
 7 -1 0 -51.3621 46.5379 1
 -7 1 0 -8.44234 9.36118 3
 -7 1 0 -29.3747 38.4545 1
 -8 1 0 9892.67 502.305 1
 -8 1 0 9956.87 459.904 3
 8 -1 0 9478.58 492.45 1
 8 1 0 9626.45 384.643 1
 9 1 0 -6.06002 21.3847 1
 -9 1 0 16.4792 10.7755 1
 9 -1 0 75.6723 56.5996 1
 10 -1 0 31.9793 44.9592 1
 -10 1 0 111.14 45.8172 1
 10 1 0 68.39 13.6413 1
 -11 1 0 -11.5906 21.7467 1
 11 -1 0 -58.7874 42.1518 1
 11 1 0 -26.9804 50.7843 1
 12 -1 0 2139.68 271.797 1
 12 1 0 2012.65 217.643 1
 -12 1 0 2106.14 273.075 1
 -13 1 0 32.3259 24.7429 1
 13 -1 0 -70.311 43.4009 1
 13 1 0 -61.0207 53.9521 1
 14 -1 0 2193.14 291.793 1
 14 1 0 2208.8 251.073 1
 -14 -1 0 2514.79 272.658 1
 -14 1 0 2294.44 307.311 1
 15 -1 0 38.6194 45.697 1
 15 1 0 101.033 67.6349 1
 -15 -1 0 220.066 101.926 1
 16 1 0 2587.42 291.348 1
 -16 -1 0 2962.14 320.914 1
 16 -1 0 2980.78 360.556 1
 17 1 0 75.1335 78.4782 1
 -17 -1 0 207.854 102.974 1
 17 -1 0 34.9755 28.7103 1
 18 1 0 857.837 179.965 1
 18 -1 0 829.338 192.712 1
 -18 -1 0 1098.68 210.886 1
 19 1 0 51.2137 56.8445 1
 19 -1 0 -6.25933 26.3639 1
 20 1 0 4902.99 462.589 1
 20 -1 0 4746.31 503.939 1
 21 1 0 101.9 88.021 1
 21 -1 0 15.726 40.8679 1
 22 1 0 39.542 38.0216 1
 22 -1 0 -27.3216 44.0235 1
 23 -1 0 -131.079 106.8 1
 23 1 0 -27.0334 59.1087 1
 24 1 0 101.383 72.502 1
 24 -1 0 124.592 81.9934 1
 25 -1 0 -18.4215 44.3335 1
 25 1 0 -45.1042 36.301 1
 26 -1 0 1378.21 302.117 1
 26 1 0 1307.95 280.968 1
 27 1 0 84.9792 93.6275 1
 27 -1 0 -30.192 52.959 1
 28 1 0 2782.44 423.685 1
 28 -1 0 2828.86 467.394 1
 29 1 0 38.0234 58.422 1
 29 -1 0 137.401 94.6959 1
 30 -1 0 419.055 197.033 1
 30 1 0 436.552 161.137 1
 31 -1 0 99.7198 112.901 1
 31 1 0 -76.1902 51.0641 1
 32 1 0 242.156 134.01 1
 32 -1 0 361.07 179.142 1
 33 1 0 87.9243 118.599 1
 33 -1 0 -26.2067 46.7978 1
 34 1 0 1423.16 330.833 1
 34 -1 0 1456.59 379.536 1
 35 -1 0 -5.88119 58.1125 1
 35 1 0 117.469 111.835 1
 36 1 0 464.649 203.293 1
 36 -1 0 461.16 221.235 1
 37 1 0 55.5139 110.673 1
 37 -1 0 -0.42853 43.4846 1
 38 1 0 243.113 157.684 1
 38 -1 0 241.817 151.014 1
 39 1 0 3.27417 94.5974 1
 39 -1 0 -120.429 119.241 1
 40 -1 0 363.215 196.319 1
 40 1 0 174.804 102.751 1
 41 -1 0 -93.093 126.233 1
 41 1 0 -13.1892 57.1735 1
 42 1 0 -57.7196 79.2472 1
 42 -1 0 62.6333 42.3327 1
 43 1 0 -53.0482 68.0233 1
 43 -1 0 52.7502 46.0169 1
 44 1 0 74.5771 87.4873 1
 44 -1 0 104.067 98.8705 1
 45 -1 0 -163.68 161.74 1
 45 1 0 51.7857 90.6222 1
 46 -1 0 135.088 137.126 1
 46 1 0 -107.451 91.4877 1
 47 -1 0 14.0916 135.259 1
 47 1 0 23.4823 102.678 1
 48 -1 0 3.19572 75.0257 1
 48 1 0 -21.3499 55.2661 1
 49 1 0 90.1554 136.939 1
 50 1 0 451.827 241.745 1
 51 1 0 94.0902 150.983 1
 0 2 0 41230.1 881.07 1
 0 -2 0 41663.4 861.306 3
 0 -2 0 42957.8 1062.98 2
 0 2 0 41570.6 865.165 3
 1 -2 0 59.9008 41.3421 3
 1 2 0 -4.57874 23.2891 3
 1 2 0 46.3667 28.3451 1
 -1 2 0 15.3254 21.4857 3
 -1 2 0 111.655 55.5231 1
 1 -2 0 21.9147 44.7884 2
 1 -2 0 122.206 62.4448 1
 -1 -2 0 -44.4099 55.4256 3
 -2 2 0 31438.2 826.845 1
 2 2 0 30945.4 709.234 1
 2 -2 0 31771.4 742.598 3
 -2 2 0 32423.4 942.5 2
 -2 2 0 31763.6 766.836 3
 2 -2 0 31132.1 836.263 1
 -2 -2 0 31534.6 773.693 3
 2 -2 0 32152.5 915.781 2
 -3 2 0 62.2063 65.8094 2
 3 -2 0 -78.833 81.4347 2
 -3 -2 0 -8.7531 12.8928 3
 3 -2 0 9.14741 33.6602 1
 3 -2 0 39.6011 22.5151 3
 -3 2 0 10.6202 11.5156 1
 -3 2 0 -3.48565 13.6596 3
 -4 2 0 12146.3 544.951 1
 -4 -2 0 12667.2 529.425 3
 4 -2 0 12608.8 570.318 1
 4 -2 0 13197.4 612.464 2
 -4 2 0 13653.6 636.025 2
 -4 2 0 13209.9 514.882 3
 4 -2 0 13433.2 510.741 3
 5 -2 0 -75.7652 71.9946 2
 5 -2 0 133.28 83.0628 1
 -5 2 0 91.3724 54.4059 1
 -5 2 0 38.9092 42.7544 3
 5 -2 0 119.498 65.8248 3
 -5 2 0 -50.5018 53.0898 2
 6 -2 0 23225.4 706.389 3
 6 -2 0 24006.8 859.603 2
 6 -2 0 23043.7 838.095 1
 -6 2 0 24583.9 877.973 2
 -6 2 0 23639 736.145 3
 -6 2 0 22263.6 805.863 1
 7 -2 0 12.9434 30.9245 3
 7 -2 0 106.746 74.7993 1
 -7 2 0 -3.91285 36.9569 2
 -7 2 0 -21.8561 24.3107 1
 -7 2 0 -33.3183 36.7605 3
 8 -2 0 9523.26 570.172 1
 -8 2 0 10698 606.806 2
 -8 2 0 10088.6 521.425 3
 -8 2 0 9288.42 552.444 1
 8 -2 0 10052.4 504.245 3
 -9 2 0 -24.5905 39.0239 1
 9 -2 0 -16.0392 51.688 1
 -9 2 0 -19.7727 32.0109 2
 -9 2 0 88.1774 49.1508 3
 -10 2 0 14511.8 662.566 3
 -10 2 0 15081.4 773.486 2
 -10 2 0 14309.9 733.622 1
 10 -2 0 13896 723.952 1
 -11 2 0 15.4328 26.6448 1
 -11 2 0 -17.1052 45.9287 2
 11 -2 0 95.2614 85.1074 1
 -11 2 0 28.4824 58.5125 3
 12 2 0 975.526 153.199 1
 12 -2 0 869.227 190.722 1
 -12 2 0 973.24 182.226 3
 13 -2 0 33.5912 16.1055 1
 -13 2 0 -31.3443 33.8201 3
 13 2 0 24.5732 37.0005 1
 14 -2 0 863.716 203.712 1
 -14 2 0 1046.19 201.597 3
 14 2 0 919.626 152.634 1
 15 -2 0 -14.931 19.0928 1
 15 2 0 -28.6054 44.9183 1
 16 2 0 1915.89 241.439 1
 16 -2 0 1851.07 309.741 1
 17 -2 0 -9.038 25.6175 1
 17 2 0 -55.7856 63.4362 1
 18 -2 0 171.062 105.957 1
 18 2 0 15.3677 51.9619 1
 19 2 0 23.9037 40.9422 1
 19 -2 0 82.6766 90.0859 1
 20 -2 0 5162.68 569.857 1
 20 2 0 4891.7 442.412 1
 21 2 0 119.152 110.415 1
 21 -2 0 107.009 111.52 1
 22 -2 0 6339.66 661.115 1
 22 2 0 6119.14 523.209 1
 23 2 0 81.4387 111.93 1
 23 -2 0 320.052 176.635 1
 24 -2 0 501.367 210.371 1
 24 2 0 332.225 129.835 1
 25 -2 0 55.1887 85.492 1
 25 2 0 -64.1609 51.5368 1
 26 -2 0 187.008 133.54 1
 26 2 0 34.7381 44.3627 1
 27 2 0 161.517 131.523 1
 27 -2 0 154.621 146.631 1
 28 2 0 9500.57 755.766 1
 28 -2 0 10546.9 940.335 1
 29 2 0 94.6431 119.521 1
 29 -2 0 246.468 194.237 1
 30 -2 0 3139.59 548.709 1
 30 2 0 3197.41 453.116 1
 31 2 0 107.332 107.862 1
 31 -2 0 177.188 149.842 1
 32 2 0 2170.87 389.972 1
 32 -2 0 2314.93 464.19 1
 33 -2 0 20.6455 84.2574 1
 33 2 0 15.2698 87.2516 1
 34 2 0 274.552 141.408 1
 34 -2 0 173.721 119.647 1
 35 2 0 -15.2623 31.4421 1
 35 -2 0 79.6514 58.9977 1
 36 2 0 39.8136 70.0487 1
 36 -2 0 47.7426 38.9557 1
 37 2 0 62.715 57.2098 1
 37 -2 0 -1.04701 24.1221 1
 38 2 0 121.677 96.6875 1
 38 -2 0 264.054 201.398 1
 39 -2 0 6.1751 76.4665 1
 39 2 0 -50.3408 76.029 1
 40 -2 0 29.0612 79.4623 1
 40 2 0 110.823 110.515 1
 41 -2 0 67.3435 128.723 1
 41 2 0 63.2945 89.5082 1
 42 2 0 -1.43791 51.1206 1
 42 -2 0 -51.7378 82.3401 1
 43 -2 0 156.25 164.337 1
 43 2 0 -6.52864 54.2543 1
 44 -2 0 254.721 224.561 1
 44 2 0 15.2394 64.4259 1
 45 -2 0 -46.8268 26.4572 1
 45 2 0 -70.6911 100.613 1
 46 2 0 54.1287 112.592 1
 46 -2 0 194.275 199.34 1
 47 -2 0 123.14 143.424 1
 47 2 0 -39.5176 57.2962 1
 48 2 0 -128.557 126.871 1
 0 3 0 59.4278 41.1119 1
 0 3 0 -31.6584 40.6545 3
 0 -3 0 19.7143 51.4058 2
 0 -3 0 11.4413 21.1942 3
 -1 -3 0 39.103 48.7636 3
 1 -3 0 58.1188 51.579 3
 -1 3 0 -8.35215 13.3317 3
 1 3 0 11.0747 16.9013 1
 -1 3 0 51.4789 57.0014 1
 1 3 0 12.6274 24.1819 3
 -1 -3 0 157.824 100.433 2
 1 -3 0 52.3923 39.4113 2
 2 -3 0 1703.67 257.518 2
 2 -3 0 1728.65 235.473 1
 -2 -3 0 1885.4 231.095 3
 -2 3 0 1820.83 235.017 1
 2 -3 0 1875.21 215.127 3
 -2 3 0 1657.06 210.748 3
 2 3 0 1771.07 212.051 1
 3 -3 0 55.6157 67.1265 1
 -3 3 0 -64.5654 55.9256 3
 3 -3 0 -35.3878 65.5312 2
 -3 -3 0 -8.21476 29.2208 3
 -3 3 0 33.1643 47.1264 1
 3 -3 0 16.3785 30.0942 3
 3 3 0 -28.3737 30.7264 1
 -4 3 0 5248.69 472.661 2
 4 -3 0 4745.92 413.064 1
 -4 -3 0 4952.09 383.093 3
 4 -3 0 4842.6 357.986 3
 -4 3 0 4853.4 366.059 3
 4 -3 0 4675.39 433.904 2
 4 3 0 4718.2 328.499 1
 -4 3 0 4528.14 383.997 1
 5 -3 0 12.1852 35.8945 3
 5 3 0 118.48 64.3826 1
 5 -3 0 123.698 80.7229 1
 -5 3 0 12.4163 15.1023 3
 -5 -3 0 112.806 69.542 3
 -5 3 0 174.758 105.081 2
 5 -3 0 86.3913 71.1098 2
 -5 3 0 68.8049 55.7789 1
 6 -3 0 15083.5 655.522 3
 6 -3 0 15572.2 819.955 2
 -6 3 0 14700.9 746.424 1
 -6 -3 0 14867.6 706.168 3
 6 -3 0 14898.8 770.242 1
 -6 3 0 15250.8 686.029 3
 -7 3 0 145.901 87.0403 3
 7 -3 0 51.2925 68.1629 2
 7 -3 0 35.1837 28.6762 1
 -7 3 0 110.604 69.4556 1
 7 -3 0 194.264 92.99 3
 -7 -3 0 77.8397 50.4923 3
 -8 -3 0 5678.16 464.632 3
 8 -3 0 5852.32 518.238 2
 8 -3 0 5717.85 419.819 3
 -8 3 0 5867.33 438.595 3
 8 -3 0 5706.85 500.584 1
 -9 3 0 34.1428 60.4738 3
 9 -3 0 11.5515 26.4594 3
 9 -3 0 42.484 86.3757 1
 10 -3 0 10503.9 716.931 1
 -10 3 0 10679.6 631.599 3
 10 -3 0 9985.26 589.961 3
 11 -3 0 12.2634 25.4733 3
 -11 3 0 -32.2226 17.231 3
 -12 3 0 1212.5 221.32 3
 12 -3 0 1402.52 275.614 1
 -13 3 0 -68.3164 57.9618 3
 13 -3 0 21.1765 40.8102 1
 14 -3 0 2042.48 342.334 1
 15 -3 0 68.51 98.311 1
 15 3 0 100.982 70.6277 1
 16 3 0 557.487 134.04 1
 16 -3 0 684.918 205.042 1
 17 3 0 0.8667 15.8367 1
 17 -3 0 178.829 114.148 1
 18 3 0 -13.1462 41.4542 1
 18 -3 0 31.3065 41.1467 1
 19 -3 0 62.9073 46.0688 1
 19 3 0 -45.1069 51.177 1
 20 -3 0 67.4419 43.0581 1
 20 3 0 41.1102 49.9588 1
 21 -3 0 57.5969 87.9207 1
 21 3 0 -5.12623 49.3973 1
 22 -3 0 3425.05 507.532 1
 22 3 0 2725.66 338.388 1
 23 -3 0 88.6847 123.907 1
 23 3 0 102.784 67.5773 1
 24 -3 0 1202.2 308.765 1
 24 3 0 1377.56 258.216 1
 25 -3 0 403.544 223.152 1
 25 3 0 267.342 160.801 1
 26 -3 0 11941.8 1024.11 1
 26 3 0 10943.1 754.564 1
 27 -3 0 357.889 201.884 1
 27 3 0 128.787 127.603 1
 28 -3 0 211.481 144.274 1
 28 3 0 42.1817 75.4922 1
 29 3 0 45.9954 75.0809 1
 29 -3 0 98.5349 116.983 1
 30 3 0 68.8764 75.987 1
 30 -3 0 227.864 153.841 1
 31 3 0 62.1995 68.1518 1
 31 -3 0 189.037 172.644 1
 32 3 0 2528.53 407.209 1
 32 -3 0 2880.17 550.042 1
 33 3 0 87.8774 95.8619 1
 33 -3 0 149.029 147.922 1
 34 -3 0 572.71 249.645 1
 34 3 0 507.25 178.196 1
 35 3 0 0.36072 37.4686 1
 35 -3 0 149.437 143.725 1
 36 -3 0 150.956 166.973 1
 36 3 0 86.9845 76.6625 1
 37 -3 0 127.132 139.047 1
 37 3 0 -44.7122 36.3421 1
 38 3 0 591.222 217.67 1
 38 -3 0 814.77 329.229 1
 39 -3 0 131.797 152.863 1
 39 3 0 66.654 71.6858 1
 40 -3 0 310.853 223.03 1
 40 3 0 -22.1955 82.2029 1
 41 3 0 13.9461 57.4738 1
 41 -3 0 101.601 148.708 1
 42 -3 0 20.9689 50.5003 1
 43 -3 0 -82.2174 131.471 1
 44 -3 0 91.1486 103.152 1
 45 -3 0 124.71 170.389 1
 0 4 0 51018.5 1388.02 1
 0 -4 0 52279.7 1670.11 2
 0 -4 0 53091.6 1398.89 3
 0 4 0 50775.5 1365.07 3
 -1 4 0 614.429 207.266 1
 -1 -4 0 440.229 187.408 3
 -1 4 0 43.7758 91.5933 3
 1 4 0 187.641 118.267 3
 1 -4 0 531.236 191.447 3
 -1 -4 0 209.895 152.002 2
 1 4 0 520.492 203.282 1
 1 -4 0 41.3004 100.942 2
 -2 4 0 46453.4 1310.42 3
 -2 -4 0 47822.1 1345.27 3
 2 4 0 46258.3 1256.63 1
 2 -4 0 45499.7 1249.96 3
 -2 4 0 45778.2 1345.19 1
 2 -4 0 48524.7 1610.84 2
 -2 -4 0 48321.6 1624.38 2
 -3 -4 0 145.563 126.624 2
 -3 4 0 -159.423 98.0744 3
 -3 -4 0 57.6452 88.3489 3
 3 -4 0 576.697 202.795 1
 3 -4 0 201.856 115.682 3
 3 -4 0 -104.723 92.6315 2
 3 4 0 400.348 166.474 1
 4 -4 0 4776.08 408.292 3
 4 -4 0 4877.94 479.972 1
 -4 -4 0 4805.18 427.241 3
 -4 4 0 4467.97 396.269 3
 4 4 0 5011.11 401.394 1
 4 -4 0 4857.88 492.16 2
 -5 4 0 -3.38063 35.7178 3
 -5 -4 0 -54.9263 52.102 3
 5 4 0 -13.4339 26.438 1
 5 -4 0 -84.0744 95.3462 3
 5 -4 0 30.6175 57.427 1
 5 -4 0 123.844 106.872 2
 6 -4 0 2854.98 406.66 2
 6 -4 0 3063.48 394.635 1
 6 4 0 2813.4 292.847 1
 6 -4 0 2408.24 290.77 3
 -6 4 0 2904.16 343.193 3
 -6 -4 0 2786.08 341.476 3
 7 -4 0 42.6265 63.0078 3
 7 -4 0 8.84363 69.2697 1
 -7 -4 0 61.7805 60.145 3
 -7 4 0 -20.7728 22.1058 3
 7 4 0 44.0527 47.7575 1
 7 -4 0 -84.6603 107.842 2
 8 -4 0 1358.46 221.985 3
 8 4 0 1358.59 202.367 1
 -8 -4 0 1354.19 254.22 3
 -8 4 0 1255.43 233.886 3
 8 -4 0 1391.88 273.525 2
 8 -4 0 1455.97 284.627 1
 -9 -4 0 29.7483 66.7964 3
 9 -4 0 -90.0414 97.5805 2
 9 -4 0 22.1033 60.335 1
 9 -4 0 30.7784 44.3589 3
 -9 4 0 -30.8421 40.4251 3
 -10 -4 0 -48.706 65.197 3
 10 -4 0 -21.3057 36.0504 3
 10 -4 0 19.1186 42.7833 1
 -10 4 0 -11.7609 28.4312 3
 11 -4 0 38.5984 15.1577 3
 11 -4 0 28.3395 58.6088 1
 -11 -4 0 9.79214 36.6647 3
 12 -4 0 869.889 197.37 3
 12 -4 0 1006.89 239.992 1
 -12 -4 0 939.151 216.862 3
 13 -4 0 -96.3999 96.1313 1
 -13 -4 0 -170.211 111.946 3
 14 -4 0 -50.0472 116.562 1
 -14 -4 0 -7.93393 76.7468 3
 15 -4 0 -229.387 126.913 1
 16 -4 0 486.892 179.818 1
 17 -4 0 306.269 166.502 1
 17 4 0 153.611 89.6447 1
 18 -4 0 436.227 185.759 1
 18 4 0 238.428 103.206 1
 19 -4 0 135.067 133.653 1
 19 4 0 11.6827 51.9813 1
 20 -4 0 1568.09 361.28 1
 20 4 0 1015.37 192.645 1
 21 4 0 20.017 59.08 1
 21 -4 0 107.331 115.588 1
 22 -4 0 3622.97 566.16 1
 22 4 0 2708.68 333.329 1
 23 4 0 -100.061 84.9419 1
 23 -4 0 130.237 149.648 1
 24 -4 0 498.875 214.195 1
 24 4 0 177.356 70.7085 1
 25 4 0 34.4536 37.5621 1
 25 -4 0 124.516 147.548 1
 26 4 0 270.773 135.8 1
 26 -4 0 259.205 169.685 1
 27 -4 0 211.528 174.737 1
 27 4 0 132.792 107.882 1
 28 -4 0 3862.44 650.734 1
 28 4 0 3014.58 404.166 1
 29 4 0 88.9721 83.7817 1
 29 -4 0 265.029 198.704 1
 30 -4 0 2245.43 508.447 1
 30 4 0 2014.99 344.33 1
 31 -4 0 83.8922 145.038 1
 31 4 0 165.717 122.966 1
 32 -4 0 2795.32 584.756 1
 32 4 0 2067.24 360.862 1
 33 4 0 92.2405 103.467 1
 33 -4 0 346.517 232.909 1
 34 -4 0 2354.11 547.919 1
 35 -4 0 83.5023 150.494 1
 36 -4 0 158.845 144.803 1
 37 -4 0 53.244 105.315 1
 38 -4 0 152.55 153.722 1
 39 -4 0 66.4822 124.38 1
 40 -4 0 114.045 162.483 1
 41 -4 0 286.245 216.056 1
 42 -4 0 71.1224 117.48 1
 0 -5 0 60.3331 80.8225 3
 0 -5 0 -7.29311 71.8552 2
 -1 -5 0 -44.6146 78.2348 2
 -1 -5 0 122.502 107.933 3
 1 -5 0 -27.509 79.1894 2
 1 -5 0 53.3595 67.2965 3
 2 -5 0 2813.38 440.946 2
 -2 -5 0 3261.49 398.253 3
 -2 -5 0 2966.47 441.391 2
 2 -5 0 3137.42 373.354 3
 -3 -5 0 202.677 162.519 2
 3 -5 0 31.4521 83.6963 3
 -3 -5 0 173.245 130.589 3
 3 -5 0 51.5543 62.9419 2
 4 -5 0 4757.83 568.242 2
 -4 -5 0 4929.44 501.625 3
 4 -5 0 4671.59 448.739 3
 -4 -5 0 4827.21 604.502 2
 5 5 0 137.265 114.705 1
 -5 -5 0 96.5274 88.9906 3
 5 -5 0 51.773 120.272 2
 -5 -5 0 328.925 211.415 2
 5 -5 0 12.6187 36.0473 3
 -6 -5 0 260.855 190.558 2
 6 -5 0 226.451 144.902 1
 6 -5 0 -62.1252 120.971 2
 6 -5 0 -90.5754 65.9122 3
 -6 -5 0 -83.4792 68.0434 3
 6 5 0 10.4399 33.7506 1
 7 5 0 -8.8375 17.1366 1
 -7 -5 0 -85.1426 49.2499 3
 7 -5 0 -143.562 121.166 2
 7 -5 0 141.301 110.237 3
 7 -5 0 152.256 133.981 1
 8 5 0 1072.27 195.127 1
 8 -5 0 1305.01 303.368 2
 8 -5 0 1237.67 233.482 3
 8 -5 0 1232.92 298.67 1
 -8 -5 0 1171.95 257.467 3
 9 5 0 -0.41357 50.9884 1
 9 -5 0 28.1878 51.4812 3
 -9 -5 0 -8.91714 62.4874 3
 9 -5 0 -142.42 116.317 2
 9 -5 0 79.8913 83.2271 1
 10 -5 0 643.153 209.159 1
 10 5 0 515.105 138.382 1
 10 -5 0 590.112 162.94 3
 10 -5 0 256.078 113.113 2
 -10 -5 0 700.622 202.556 3
 11 -5 0 -9.93124 34.0687 3
 11 -5 0 -108.868 78.2944 1
 11 5 0 100.747 75.1798 1
 -11 -5 0 136.354 108.809 3
 12 -5 0 210.565 129.144 1
 -12 -5 0 312.233 152.397 3
 12 5 0 409.051 126.51 1
 12 -5 0 215.754 98.1383 3
 -13 -5 0 106.751 67.9101 3
 13 -5 0 -115.46 82.7252 3
 13 5 0 112.826 82.7493 1
 13 -5 0 180.713 138.855 1
 14 -5 0 537.401 188.823 1
 -14 -5 0 433.481 167.44 3
 -15 -5 0 140.023 110.428 3
 15 -5 0 54.2829 72.3612 1
 16 -5 0 693.305 239.101 1
 -16 -5 0 641.322 203.905 3
 17 -5 0 56.5725 119.794 1
 -17 -5 0 -37.8555 95.8093 3
 -18 -5 0 45.2442 24.5129 3
 18 -5 0 -71.6356 107.91 1
 -19 -5 0 -121.125 130.301 3
 19 -5 0 -70.3638 34.488 1
 19 5 0 201.995 97.029 1
 20 5 0 69.0475 67.0335 1
 20 -5 0 -38.5169 112.544 1
 -20 -5 0 61.2216 39.461 3
 21 5 0 -10.8165 38.9309 1
 -21 -5 0 95.6699 40.1522 3
 21 -5 0 -32.1068 93.8953 1
 22 -5 0 768.39 279.584 1
 -22 -5 0 741.56 243.729 3
 22 5 0 629.378 154.422 1
 23 5 0 -121.774 94.8403 1
 23 -5 0 -84.1953 92.6284 1
 24 -5 0 -42.8303 113.524 1
 25 -5 0 0.98082 68.6866 1
 26 -5 0 -49.4159 119.282 1
 27 -5 0 -107.171 126.027 1
 28 -5 0 -46.4179 100.659 1
 29 -5 0 -60.8812 97.785 1
 30 -5 0 63.9001 114.642 1
 31 -5 0 -116.779 40.0791 1
 32 -5 0 364.415 226.985 1
 33 -5 0 31.7294 71.1467 1
 34 -5 0 1072.67 386.984 1
 35 -5 0 32.5132 112.773 1
 36 -5 0 16.5206 71.748 1
 37 -5 0 106.243 100.678 1
 38 -5 0 56.1837 108.618 1
 39 -5 0 -59.8354 89.0615 1
 0 -6 0 4710.12 488.917 3
 0 -6 0 4966.5 643.304 2
 1 -6 0 280.538 233.071 3
 -1 -6 0 1105.02 387.249 2
 -1 -6 0 345.187 200.473 3
 1 -6 0 1048.05 409.786 2
 -2 -6 0 6237.94 579.283 3
 2 -6 0 5771.93 688.63 2
 -2 -6 0 5796.39 699.833 2
 2 -6 0 5938.24 551.488 3
 -3 -6 0 260.987 171.15 3
 3 -6 0 709.982 325.677 2
 -3 -6 0 1005.33 353.609 2
 3 -6 0 203.832 191.295 3
 -4 -6 0 503.887 230.378 2
 4 -6 0 272.86 89.1489 3
 4 -6 0 440.548 197.884 2
 -4 -6 0 390.669 164.781 3
 -5 -6 0 106.504 109.268 3
 5 -6 0 -79.535 22.213 3
 5 -6 0 176.658 117.992 2
 -5 -6 0 49.5066 93.067 2
 6 -6 0 2078 329.879 3
 -6 -6 0 1938.66 347.734 3
 6 -6 0 1832.32 403.975 2
 -6 -6 0 1884 416.204 2
 7 -6 0 185.731 132.788 3
 7 -6 0 -41.6793 59.6103 2
 -7 -6 0 -93.6916 68.7539 3
 -7 -6 0 194.598 157.289 2
 -8 -6 0 -7.61151 59.6852 2
 -8 -6 0 -99.9885 108.034 3
 8 -6 0 -91.2066 134.031 2
 8 -6 0 39.2274 64.747 3
 -9 -6 0 219.6 159.648 2
 9 -6 0 73.0412 108.181 3
 9 -6 0 -114.927 129.909 2
 -9 -6 0 31.6135 25.1282 3
 9 -6 0 290.879 171.974 1
 10 -6 0 476.14 196.36 2
 10 -6 0 991.036 299.24 1
 -10 -6 0 754.682 219.122 3
 10 -6 0 795.094 207.797 3
 -11 -6 0 13.2978 74.358 3
 11 -6 0 84.6415 103.319 1
 11 -6 0 57.3627 95.0592 3
 -12 -6 0 416.401 182.253 3
 12 -6 0 776.336 271.447 1
 12 -6 0 478.115 161.502 3
 13 -6 0 47.6926 83.5223 1
 13 -6 0 -92.0775 76.7602 3
 -13 -6 0 82.1568 84.9683 3
 14 -6 0 54.0657 99.5346 1
 -14 -6 0 99.2966 110.249 3
 -15 -6 0 69.6389 95.0319 3
 15 -6 0 16.6207 66.3792 1
 16 -6 0 694.771 267.326 1
 -16 -6 0 425.123 193.648 3
 17 -6 0 267.21 177.249 1
 -17 -6 0 151.785 141.358 3
 18 -6 0 97.9333 109.108 1
 -18 -6 0 24.5015 70.7904 3
 -19 -6 0 172.961 175.116 3
 19 -6 0 20.9774 85.298 1
 -20 -6 0 441.315 217.744 3
 20 -6 0 361.311 200.819 1
 -21 -6 0 114.834 101.918 3
 21 -6 0 -75.8023 93.2128 1
 22 -6 0 -28.5682 109.481 1
 -22 -6 0 1.23569 29.7772 3
 23 -6 0 -91.0787 123.602 1
 -23 -6 0 -2.25422 121.845 3
 24 -6 0 541.154 239.133 1
 -24 -6 0 623.488 244.77 3
 25 -6 0 66.0396 122.883 1
 -25 -6 0 107.694 91.6752 3
 26 -6 0 499.608 254.803 1
 -26 -6 0 385.01 211.036 3
 27 -6 0 77.6777 72.8735 1
 -27 -6 0 -47.1265 64.7241 3
 -28 -6 0 227.241 161.501 3
 28 -6 0 222.944 185.213 1
 -29 -6 0 -83.2677 47.1222 3
 29 -6 0 47.6113 123.823 1
 30 -6 0 565.213 271.668 1
 -30 -6 0 261.665 212.082 3
 -31 -6 0 158.615 190.496 3
 31 -6 0 77.1236 159.5 1
 32 -6 0 1427.92 461.79 1
 -32 -6 0 1529.83 453.841 3
 -33 -6 0 64.0763 78.9299 3
 33 -6 0 91.6967 145.96 1
 34 -6 0 982.698 379.432 1
 -34 -6 0 405.83 248.367 3
 -35 -6 0 -117.073 163.645 3
 35 -6 0 28.8002 101.307 1
 -36 -6 0 38.3201 133.097 3
 -37 -6 0 -106.798 99.5176 3
 -38 -6 0 60.0284 102.811 3
 0 -7 0 -192.034 141.07 2
 1 -7 0 -57.2731 93.5889 2
 -1 -7 0 -58.3698 80.3948 2
 2 -7 0 51.3778 94.529 2
 -2 -7 0 -187.603 187.239 2
 -3 -7 0 -78.0309 98.4277 2
 3 -7 0 137.277 138.813 2
 -4 -7 0 259.803 166.694 2
 4 -7 0 52.2155 102.071 2
 5 -7 0 -149.019 125.198 2
 -5 -7 0 -2.78193 100.18 2
 6 -7 0 -42.4223 77.065 2
 -6 -7 0 160.84 138.831 2
 7 -7 0 -53.2141 71.7873 2
 -7 -7 0 60.9041 108.983 2
 8 -7 0 19.3539 56.9228 2
 -8 -7 0 136.471 141.054 2
 -9 -7 0 186.149 178.35 2
 9 -7 0 -94.9227 132.137 2
 -10 -7 0 297.461 234.021 2
 -11 -7 0 206.327 179.059 2
 -12 -7 0 409.933 228.542 2
 -13 -7 0 -24.0629 88.9242 3
 -13 -7 0 286.127 232.633 2
 -14 -7 0 -32.1288 64.7138 3
 14 -7 0 225.159 186.772 1
 15 -7 0 22.7862 102.031 1
 -15 -7 0 -128.531 103.183 3
 -16 -7 0 449.369 203.031 3
 16 -7 0 522.851 263.659 1
 -17 -7 0 -27.4027 106.54 3
 17 -7 0 207.535 186.941 1
 18 -7 0 256.86 202.811 1
 -18 -7 0 67.4996 46.4463 3
 -19 -7 0 108.293 123.031 3
 19 -7 0 88.5066 156.012 1
 -20 -7 0 108.651 126.538 3
 20 -7 0 215.345 180.64 1
 21 -7 0 -11.378 68.7064 1
 -21 -7 0 -40.0031 74.197 3
 22 -7 0 -87.3178 100.343 1
 -22 -7 0 -99.5846 117.271 3
 23 -7 0 96.6452 137.973 1
 -23 -7 0 -49.7997 26.7954 3
 24 -7 0 173.802 140.514 1
 -24 -7 0 134.614 150.98 3
 25 -7 0 60.964 118.855 1
 -25 -7 0 87.2571 104.965 3
 -26 -7 0 26.5936 80.5789 3
 26 -7 0 138.894 165.192 1
 27 -7 0 -204.573 184.624 1
 28 -7 0 -9.61235 86.8815 1
 29 -7 0 164.057 167.76 1
 30 -7 0 192.856 182.823 1
 31 -7 0 67.4783 133.136 1
 0 -8 0 116.715 119.327 2
 -1 -8 0 -59.7877 100.666 2
 1 -8 0 25.3366 117.795 2
 2 -8 0 31.2713 38.2196 2
 -2 -8 0 -33.0706 120.298 2
 3 -8 0 122.599 157.512 2
 -3 -8 0 2.74478 51.4371 2
 4 -8 0 337.308 230.604 2
 -4 -8 0 284.409 191.223 2
 5 -8 0 114.952 153.914 2
 -5 -8 0 186.414 208.379 2
 -6 -8 0 268.544 210.87 2
 6 -8 0 209.87 147.704 2
 -7 -8 0 13.5449 105.505 2
 7 -8 0 -24.4652 73.4806 2
 8 -8 0 -58.4667 134.642 2
 -8 -8 0 89.8746 125.424 2
 -9 -8 0 244.157 196.598 2
 -10 -8 0 112.049 173.197 2
 -11 -8 0 137.962 206.436 2
 -12 -8 0 134.632 150.766 2
 -13 -8 0 -15.7862 31.7786 2
 -14 -8 0 161.046 165.199 2
 -15 -8 0 126.523 192.722 2
 -16 -8 0 263.009 218.007 2
 -17 -8 0 318.093 269.849 2
 -18 -8 0 623.605 351.208 2
 -19 -8 0 287.648 225.164 2
 21 -8 0 131.494 184.758 1
 22 -8 0 383.101 261.395 1
 23 -8 0 106.426 177.203 1
 24 -8 0 297.088 236.044 1
 25 -8 0 454.806 275.592 1
 26 -8 0 607.741 311.673 1
 0 -9 0 -102.573 125.349 2
 1 -9 0 -122.613 149.12 2
 -1 -9 0 84.4286 137.602 2
 -2 -9 0 109.407 150.457 2
 2 -9 0 26.4687 62.3072 2
 -3 -9 0 -3.64846 33.2794 2
 3 -9 0 19.7173 59.2448 2
 4 -9 0 -35.9124 109.322 2
 -4 -9 0 152.406 151.833 2
 -5 -9 0 -5.6105 76.63 2
 5 -9 0 -46.1732 114.852 2
 6 -9 0 -245.097 187.191 2
 -6 -9 0 -185.313 164.1 2
 50 0 -1 206.122 161.134 1
 49 0 -1 111.54 160.864 1
 48 0 -1 64.4704 117.822 1
 47 0 -1 -59.2948 138.558 1
 46 0 -1 148.32 136.092 1
 45 0 -1 -100.079 126.574 1
 44 0 -1 96.1853 146.677 1
 43 0 -1 239.024 200.004 1
 42 0 -1 13.936 53.6146 1
 41 0 -1 111.457 71.2213 1
 40 0 -1 68.9505 65.9383 1
 39 0 -1 16.9443 41.6251 1
 38 0 -1 30.4229 67.0585 1
 37 0 -1 158.778 130.288 1
 36 0 -1 -81.0402 94.5522 1
 35 0 -1 -131.601 115.882 1
 34 0 -1 132.091 123.67 1
 33 0 -1 -63.7161 99.5439 1
 32 0 -1 77.1805 106.255 1
 31 0 -1 7.64038 40.2088 1
 30 0 -1 57.9625 53.8322 1
 29 0 -1 30.3129 69.0626 1
 28 0 -1 20.0511 47.0935 1
 27 0 -1 -89.0577 82.6281 1
 26 0 -1 -19.7241 23.5777 1
 25 0 -1 26.5194 20.7124 1
 24 0 -1 -58.255 46.5657 1
 23 0 -1 -10.9004 55.1215 1
 22 0 -1 -38.4033 22.113 1
 21 0 -1 20.6026 32.0973 1
 20 0 -1 -32.9237 60.0133 1
 19 0 -1 -26.2509 37.9539 1
 18 0 -1 39.8698 72.0163 1
 17 0 -1 29.7127 61.5379 1
 -16 0 1 55.9864 61.4145 1
 16 0 -1 42.1363 67.8889 1
 -15 0 1 42.272 56.3794 1
 15 0 -1 13.8006 34.0777 1
 -14 0 1 84.8561 73.6016 1
 14 0 -1 15.7688 52.0571 1
 -13 0 1 82.0215 56.0387 1
 13 0 -1 41.0945 27.2064 1
 12 0 -1 -156.802 92.6523 1
 -12 0 1 98.6449 92.1328 1
 11 0 -1 -53.8185 75.1344 1
 -11 0 1 107.623 73.3306 1
 -10 0 1 123.275 76.9735 1
 10 0 -1 -89.376 55.6875 1
 -9 0 1 75.8154 54.6157 1
 9 0 -1 -63.9717 53.7879 1
 -8 0 1 90.0174 57.7365 1
 8 0 -1 -11.7772 21.8216 1
 7 0 -1 42.3554 27.2756 1
 -7 0 1 105.053 50.9644 1
 6 0 -1 -15.8829 19.9001 1
 -5 0 -1 -4.77572 9.02492 1
 -6 0 -1 8.91801 9.10238 1
 6 0 1 29.368 23.1311 1
 -7 0 -1 8.45543 15.5502 1
 7 0 1 23.3592 17.3242 1
 8 0 1 -17.2878 23.4482 1
 -8 0 -1 8.06807 20.7222 1
 -9 0 -1 -37.6706 31.5949 1
 9 0 1 5.72293 18.4195 1
 10 0 1 -2.97736 38.4326 1
 -10 0 -1 -42.531 48.0269 1
 -11 0 -1 -12.2014 16.8045 1
 11 0 1 -51.0733 38.2079 1
 -12 0 -1 32.9248 46.2922 1
 12 0 1 61.4836 38.0563 1
 -13 0 -1 55.4891 43.323 1
 13 0 1 -29.1393 48.9453 1
 14 0 1 -76.4918 58.2066 1
 -14 0 -1 -56.7182 53.005 1
 -15 0 -1 29.4425 30.7313 1
 15 0 1 -89.6184 68.6086 1
 -16 0 -1 -33.8103 52.2197 1
 16 0 1 -17.4782 21.2481 1
 17 0 1 -143.383 91.1967 1
 18 0 1 -74.1591 78.8193 1
 19 0 1 -42.8364 68.557 1
 20 0 1 -71.6808 65.2946 1
 21 0 1 -25.2149 58.4548 1
 22 0 1 -75.275 69.9917 1
 23 0 1 -66.9896 86.0929 1
 24 0 1 -22.3729 62.154 1
 25 0 1 -23.4349 59.3354 1
 26 0 1 -72.0346 104.262 1
 27 0 1 -29.2801 86.9928 1
 28 0 1 40.1643 48.7311 1
 29 0 1 13.6559 54.528 1
 30 0 1 -52.5295 55.249 1
 31 0 1 -14.85 23.355 1
 32 0 1 21.2532 93.6068 1
 33 0 1 67.0287 106.961 1
 34 0 1 -63.0371 43.2671 1
 35 0 1 0.24676 67.4775 1
 36 0 1 -1.46918 52.8391 1
 37 0 1 -62.0886 56.4383 1
 38 0 1 35.0485 36.0051 1
 39 0 1 132.288 131.318 1
 40 0 1 1.64555 33.2413 1
 41 0 1 71.3055 124.151 1
 42 0 1 68.8138 95.6007 1
 43 0 1 173.406 147.471 1
 44 0 1 -0.08052 69.9175 1
 45 0 1 -98.5762 91.8418 1
 46 0 1 81.2461 113.826 1
 47 0 1 75.1546 152.693 1
 48 0 1 46.5069 105.65 1
 49 0 1 130.552 127.946 1
 50 0 1 82.9172 106.616 1
 50 1 -1 111.658 107.176 1
 49 1 -1 -50.0876 116.492 1
 48 -1 -1 40.8884 63.8871 1
 48 1 -1 100.845 109.882 1
 47 -1 -1 -45.2783 134.206 1
 47 1 -1 100.482 116.593 1
 46 -1 -1 175.93 189.501 1
 46 1 -1 -70.3831 102.698 1
 45 1 -1 9.85263 44.9424 1
 45 -1 -1 47.8415 35.9883 1
 44 1 -1 164.991 169.385 1
 44 -1 -1 27.9542 92.9972 1
 43 -1 -1 -4.13924 34.3316 1
 43 1 -1 -89.8611 117.716 1
 42 1 -1 105.064 109.611 1
 42 -1 -1 82.8349 114.376 1
 41 -1 -1 3.24622 85.523 1
 41 1 -1 72.7996 80.3103 1
 40 -1 -1 95.1383 76.3089 1
 40 1 -1 83.2364 93.1916 1
 39 1 -1 492.553 221.849 1
 39 -1 -1 435.625 233.241 1
 38 -1 -1 1406.18 384.147 1
 38 1 -1 1420.81 370.651 1
 37 1 -1 377.12 201.31 1
 37 -1 -1 303.958 176.079 1
 36 -1 -1 730.195 255.493 1
 36 1 -1 695.313 243.772 1
 35 -1 -1 1281.72 358.131 1
 35 1 -1 1201.14 331.347 1
 34 -1 -1 3639.23 592.039 1
 34 1 -1 3188.53 519.074 1
 33 1 -1 311.269 177.057 1
 33 -1 -1 375.565 200.278 1
 32 1 -1 184.421 114.869 1
 32 -1 -1 213.615 163.45 1
 31 1 -1 583.126 204.564 1
 31 -1 -1 704.963 253.552 1
 30 -1 -1 306.178 169.401 1
 30 1 -1 127.248 119.526 1
 29 -1 -1 745.015 236.405 1
 29 1 -1 766.259 239.652 1
 28 -1 -1 -7.82489 67.7577 1
 28 1 -1 136.255 95.0557 1
 27 -1 -1 651.374 225.762 1
 27 1 -1 628.397 206.035 1
 26 -1 -1 1727.36 355.021 1
 26 1 -1 1727.52 335.187 1
 25 -1 -1 785.596 236.857 1
 25 1 -1 710.068 211.084 1
 24 1 -1 173.307 115.133 1
 24 -1 -1 115.648 107.845 1
 23 -1 -1 531.675 179.475 1
 23 1 -1 545.834 187.421 1
 22 1 -1 1392.98 274.549 1
 22 -1 -1 1397.15 289.836 1
 21 1 -1 348.398 143.672 1
 21 -1 -1 305.138 130.925 1
 20 -1 -1 381.075 154.691 1
 20 1 -1 320.737 138.88 1
 19 -1 -1 4407.1 482.821 1
 19 1 -1 4094.67 427.1 1
 18 -1 -1 4970.67 496.877 1
 18 1 -1 4585.55 439.526 1
 17 -1 -1 414.225 145.336 1
 17 1 -1 223.847 86.0772 1
 16 1 -1 137.992 92.0032 1
 16 -1 -1 379.509 152.279 1
 15 1 -1 7909.37 526.026 1
 15 -1 -1 7857.49 578.733 1
 14 1 -1 832.475 167.128 1
 14 -1 -1 908.06 195.198 1
 -14 1 1 640.535 155.684 1
 -14 1 1 849.603 188.294 3
 13 1 -1 148.286 86.5155 1
 -13 1 1 -47.5355 73.9218 1
 13 -1 -1 122.284 72.4431 1
 -13 1 1 38.0513 54.5194 3
 -12 1 1 297.719 94.9306 3
 -12 1 1 168.943 63.4926 1
 12 1 -1 403.51 118.575 1
 12 -1 -1 183.639 82.7053 1
 11 -1 -1 2029.61 259.698 1
 -11 1 1 2027.4 259.58 3
 11 1 -1 2137.29 242.017 1
 -11 1 1 1995.79 263.043 1
 -10 1 1 6690.58 452.19 1
 -10 1 1 6938.42 457.071 3
 10 -1 -1 6236.18 432.583 1
 -9 1 1 14230.9 631.161 3
 9 -1 -1 14037.9 622.865 3
 9 -1 -1 13204 604.999 1
 -9 1 1 13979.7 625.768 1
 8 -1 -1 4503.28 343.773 3
 -8 1 1 4700.86 348.975 3
 -8 1 1 4786.41 349.933 1
 -8 1 1 4753.25 363.916 2
 8 -1 -1 4366.84 332.618 1
 -7 1 1 550.828 120.544 3
 -7 1 1 539.583 115.19 2
 7 -1 -1 790.246 145.231 1
 -7 1 1 760.038 140.855 1
 7 -1 -1 562.707 119.761 3
 -6 1 1 8632.12 456.701 2
 -6 1 1 8924.47 420.775 1
 6 -1 -1 8271.99 419.561 3
 6 -1 -1 8325.47 411.873 1
 -6 1 1 8406.71 437.142 3
 5 -1 -1 9381.67 414.702 1
 -5 1 1 9646.21 416.317 1
 -5 1 1 8483.37 425.569 3
 5 -1 -1 8612.3 418.281 3
 -5 1 1 8657.24 441.126 2
 5 -1 -1 8273.22 429.978 2
 4 -1 -1 39003.3 780.582 1
 -4 1 1 39894.8 915.654 2
 4 -1 -1 38864.8 885.964 2
 4 -1 -1 39459.3 863.322 3
 -4 1 1 37626.1 850.891 3
 -4 1 1 40392.9 780.608 1
 3 -1 -1 36524.4 684.375 1
 3 -1 -1 34504.4 820.973 2
 3 -1 -1 34377.4 776.938 3
 -3 1 1 34403.1 828.884 2
 -3 1 1 33858.4 773.169 3
 2 -1 -1 108440 1429.42 2
 -2 1 1 106297 1414.66 2
 2 -1 -1 108087 1066.9 1
 -2 1 1 108683 1366.64 3
 2 -1 -1 107755 1326.69 3
 1 -1 -1 6044.97 226.442 1
 1 -1 -1 4256.76 286.308 2
 -1 1 1 3731.96 250.881 3
 0 1 1 11312.2 424.209 3
 0 1 -1 10811.1 306.807 2
 1 1 1 1161.59 146.465 3
 -1 1 -1 2018.1 195.917 1
 -1 1 -1 1322.72 112.877 2
 -2 1 -1 41271 866.065 1
 2 1 1 42313.3 861.592 3
 -2 1 -1 42176.6 692.998 2
 -2 -1 -1 42609.7 876.154 3
 2 -1 1 41728.4 869.877 1
 -3 1 -1 21220.6 644.212 1
 3 -1 1 20107.1 636.886 1
 -3 -1 -1 20633.2 620.347 3
 4 -1 1 50495.7 1037.68 1
 -4 1 -1 52408 1043.49 1
 5 -1 1 17251.9 636.274 1
 -5 1 -1 17752.9 640.152 1
 6 -1 1 2939.69 273.781 1
 -6 1 -1 2616.56 254.614 1
 -6 -1 -1 3019.71 161.449 1
 6 1 1 3214.55 162.748 1
 -7 1 -1 2033.62 231.637 1
 -7 -1 -1 2179.58 152.932 1
 7 1 1 2232.37 152.234 1
 7 -1 1 2271.93 255.125 1
 8 -1 1 3259.56 311.672 1
 -8 -1 -1 2954.68 200.296 1
 -8 1 -1 2746.62 288.105 1
 8 1 1 3077.78 200.079 1
 9 -1 1 10768.9 578.066 1
 -9 -1 -1 10390.3 407.935 1
 -9 1 -1 10127 559.937 1
 9 1 1 10384.7 397.767 1
 10 1 1 9655.07 412.254 1
 10 -1 1 10040.7 572.586 1
 -10 -1 -1 9740.16 426.308 1
 -10 1 -1 9505.75 554.621 1
 11 -1 1 1294.32 217.419 1
 -11 -1 -1 1094.37 151.784 1
 11 1 1 1240.46 162.639 1
 -11 1 -1 1161.21 201.196 1
 -12 1 -1 789.711 175.732 1
 12 -1 1 751.342 168.336 1
 -12 -1 -1 755.583 129.941 1
 12 1 1 771.26 129.195 1
 -13 1 -1 366.627 130.647 1
 -13 -1 -1 313.637 84.4245 1
 13 1 1 418.29 101.515 1
 13 -1 1 403.004 124.27 1
 -14 -1 -1 123.526 71.3956 1
 14 1 1 277.406 104.207 1
 14 -1 1 222.261 121.808 1
 -14 1 -1 132.879 94.9893 1
 15 1 1 8416.17 501.25 1
 15 -1 1 8705.43 615.028 1
 -15 -1 -1 8421.04 513.825 1
 16 1 1 754.048 159.436 1
 16 -1 1 721.244 195.837 1
 -16 -1 -1 651.625 147.146 1
 17 1 1 654.353 155.137 1
 -17 -1 -1 716.753 158.403 1
 17 -1 1 700.475 195.984 1
 18 1 1 3885.62 381.175 1
 -18 -1 -1 3948.9 392.444 1
 18 -1 1 4092.27 457.273 1
 19 -1 1 3060.9 410.61 1
 19 1 1 2901.16 339.963 1
 -19 -1 -1 3181.59 367.609 1
 20 1 1 1003.95 203.998 1
 20 -1 1 1185.76 260.098 1
 21 1 1 884.374 201.943 1
 21 -1 1 1015.56 243.14 1
 22 1 1 787.612 198.713 1
 22 -1 1 809.386 224.275 1
 23 1 1 216.207 113.685 1
 23 -1 1 152.644 110.108 1
 24 -1 1 265.482 126.989 1
 24 1 1 242.005 103.634 1
 25 1 1 1508.69 288.336 1
 25 -1 1 1259.28 297.312 1
 26 -1 1 1385.75 318.507 1
 26 1 1 1181.87 258.34 1
 27 -1 1 254.148 150.67 1
 27 1 1 199.495 112.748 1
 28 1 1 53.8647 54.525 1
 28 -1 1 4.63348 59.7439 1
 29 1 1 974.019 257.953 1
 29 -1 1 1031.06 279.816 1
 30 -1 1 79.5024 107.552 1
 30 1 1 -2.58371 61.8658 1
 31 1 1 579.024 197.636 1
 31 -1 1 652.122 255.074 1
 32 1 1 426.201 187.699 1
 32 -1 1 489.364 218.016 1
 33 1 1 877.549 269.662 1
 33 -1 1 847.502 293.222 1
 34 1 1 4016.11 565.019 1
 34 -1 1 4221.73 627.906 1
 35 1 1 613.902 231.664 1
 35 -1 1 726.56 273.415 1
 36 -1 1 -9.2429 58.431 1
 36 1 1 12.4105 80.3906 1
 37 1 1 722.628 249.92 1
 37 -1 1 795.102 297.867 1
 38 -1 1 853.192 319.941 1
 38 1 1 982.524 306.425 1
 39 -1 1 271.187 179.327 1
 39 1 1 247.138 170.088 1
 40 1 1 55.4046 86.6841 1
 40 -1 1 6.53468 50.2944 1
 41 1 1 71.7462 95.1104 1
 41 -1 1 85.4664 131.828 1
 42 1 1 -13.2019 59.8813 1
 42 -1 1 85.9999 103.074 1
 43 -1 1 26.685 38.332 1
 43 1 1 47.1038 57.8656 1
 44 -1 1 30.6141 97.7666 1
 44 1 1 -10.6199 25.1668 1
 45 -1 1 26.0314 51.3863 1
 45 1 1 64.1776 132.96 1
 46 1 1 222.558 179.557 1
 46 -1 1 136.795 161.159 1
 47 -1 1 82.8235 45.5432 1
 47 1 1 49.5404 43.5464 1
 48 1 1 99.9781 83.8648 1
 48 -1 1 99.4085 132.795 1
 49 1 1 0.78866 70.905 1
 50 1 1 148.294 156.505 1
 51 1 1 370.673 236.09 1
 50 2 -1 226.121 156.432 1
 49 2 -1 156.096 140.382 1
 48 2 -1 117.684 122.352 1
 47 2 -1 243.881 170.104 1
 47 -2 -1 162.309 175.894 1
 46 2 -1 -9.11564 37.4215 1
 46 -2 -1 75.7339 138.443 1
 45 -2 -1 142.831 127.423 1
 45 2 -1 -117.039 133.549 1
 44 2 -1 -12.4552 102.956 1
 44 -2 -1 -72.4912 85.9482 1
 43 -2 -1 101.835 120.305 1
 43 2 -1 -23.0675 39.8293 1
 42 2 -1 -9.41922 49.1663 1
 42 -2 -1 -24.2279 61.8632 1
 41 2 -1 -98.5147 122.296 1
 41 -2 -1 94.3705 113.302 1
 40 2 -1 136.742 112.624 1
 40 -2 -1 96.3082 74.8929 1
 39 -2 -1 169.093 120.161 1
 39 2 -1 168.315 115.731 1
 38 2 -1 79.3955 66.4613 1
 38 -2 -1 139.421 126.878 1
 37 -2 -1 108.628 77.469 1
 37 2 -1 -4.93721 38.8958 1
 36 2 -1 544.023 220.757 1
 36 -2 -1 313.752 185.577 1
 35 -2 -1 259.44 190.33 1
 35 2 -1 262.886 166.128 1
 34 2 -1 3222.63 508.888 1
 34 -2 -1 3526.6 601.818 1
 33 -2 -1 1574.74 425.785 1
 33 2 -1 1562.18 366.942 1
 32 -2 -1 16201 1255.37 1
 32 2 -1 14833.4 1051.88 1
 31 -2 -1 1149.98 361.394 1
 31 2 -1 1135.54 312.234 1
 30 2 -1 4334.69 552.933 1
 30 -2 -1 4415.11 638.78 1
 29 2 -1 578.075 208.131 1
 29 -2 -1 409.622 191.955 1
 28 -2 -1 2639.12 474.65 1
 28 2 -1 2355.76 386.677 1
 27 -2 -1 233.952 137.025 1
 27 2 -1 256.205 143.057 1
 26 2 -1 226.779 140.841 1
 26 -2 -1 136.062 103.106 1
 25 -2 -1 1262.34 312.534 1
 25 2 -1 1235.86 260.705 1
 24 2 -1 20.9433 31.5244 1
 24 -2 -1 -12.7695 55.8199 1
 23 -2 -1 486.343 175.227 1
 23 2 -1 133.794 52.0408 1
 22 -2 -1 -42.598 27.9229 1
 22 2 -1 -141.661 110.707 1
 21 2 -1 587.935 154.98 1
 21 -2 -1 929.856 243.312 1
 20 2 -1 1012.71 212.515 1
 20 -2 -1 1165.84 263.939 1
 19 -2 -1 1829.23 329.79 1
 19 2 -1 1669.99 269.141 1
 18 -2 -1 320.465 153.557 1
 18 2 -1 371.36 140.254 1
 17 -2 -1 6516.36 590.996 1
 17 2 -1 6162.96 483.328 1
 16 -2 -1 991.633 236.224 1
 16 2 -1 1024.66 208.33 1
 15 -2 -1 2504.98 348.296 1
 15 2 -1 2685.41 304.383 1
 14 -2 -1 199.815 102.609 1
 -13 2 1 6824.17 537.881 3
 13 -2 -1 6102.92 514.714 1
 12 -2 -1 2036.34 298.43 1
 -12 2 1 2000.1 295.586 3
 12 -2 -1 1764.87 261.598 3
 11 -2 -1 8583.01 563.384 3
 11 -2 -1 8338.08 568.961 1
 -11 2 1 8779.86 583.989 3
 -11 2 1 8668.98 580.736 1
 10 -2 -1 1433.18 232.03 1
 -10 2 1 1274.87 216.232 3
 10 -2 -1 1307.95 210.981 3
 -10 2 1 1364.45 233.345 2
 -10 2 1 1358.84 225.142 1
 -9 2 1 1444.77 226.055 3
 -9 2 1 1526.96 224.582 1
 -9 2 1 1419.56 241.142 2
 9 -2 -1 1352.99 208.545 3
 9 -2 -1 1217.26 210.621 1
 8 -2 -1 749.13 178.464 1
 -8 2 1 342.49 111.736 2
 8 -2 -1 621.306 159.587 3
 -8 2 1 640.741 156.485 3
 -8 2 1 688.954 160.527 1
 8 -2 -1 462.871 135.1 2
 7 -2 -1 16467.1 700.839 3
 -7 2 1 15940.3 702.097 3
 -7 2 1 15943.5 776.252 2
 7 -2 -1 15648 684.79 1
 7 -2 -1 15976.2 768.917 2
 -7 2 1 15561.8 669.54 1
 -6 2 1 17495.9 714.272 3
 6 -2 -1 18264 733.73 3
 -6 2 1 18047.2 805.067 2
 -6 2 1 18225.5 693.087 1
 6 -2 -1 18106.6 805.962 2
 6 -2 -1 17605.8 703.171 1
 -5 2 1 22510.3 742.634 1
 5 -2 -1 21701.3 733.063 1
 5 -2 -1 22330.9 784.65 3
 -5 2 1 22713.3 897.702 2
 -5 2 1 23160.3 827.658 3
 5 -2 -1 22352.6 869.088 2
 4 -2 -1 10667.9 486.689 1
 -4 2 1 10912.7 489.546 1
 -4 2 1 11489.4 620.996 2
 -4 2 1 10414.2 525.053 3
 4 -2 -1 10743.8 588.329 2
 4 -2 -1 10861.9 540.228 3
 3 -2 -1 17723.9 764.75 2
 -3 2 1 18749.7 607.672 1
 -3 2 1 18445.7 804.672 2
 -3 2 1 16059.2 674.338 3
 3 -2 -1 17684.8 602.607 1
 3 -2 -1 17353.7 677.263 3
 -3 -2 1 17378.6 514.674 3
 -2 2 1 148476 1599.81 1
 2 -2 -1 151295 2165.37 2
 2 -2 -1 149258 1969.41 3
 -2 2 1 150716 2048.12 3
 -2 -2 1 146624 1388.44 3
 2 -2 -1 147338 1649.16 1
 -1 -2 1 4006.12 325.026 2
 1 2 -1 6529.48 431.375 1
 -1 2 1 8902.82 383.823 1
 1 -2 -1 2965.51 287.132 3
 -1 2 1 5032.38 383.795 3
 1 -2 -1 6723.75 521.831 2
 1 -2 -1 6838.95 355.701 1
 0 -2 -1 219010 2371.51 3
 0 -2 -1 215238 1738.18 1
 0 2 -1 209049 1490.62 3
 0 -2 1 210687 1507.04 3
 0 -2 1 222762 2209.99 2
 0 2 1 226641 1730.95 1
 0 2 -1 219480 2333.6 1
 0 2 1 220275 2369.39 3
 -1 2 -1 9766.26 525.256 1
 1 2 1 10938.6 354.912 1
 -1 -2 -1 8252.49 327.078 1
 1 2 1 8908.77 502.838 3
 1 -2 1 7097.26 422.742 2
 -1 -2 -1 6457.9 416.068 3
 -2 2 -1 105479 1564.55 2
 -2 2 -1 105842 1705.52 1
 2 -2 1 106951 1539.97 2
 -2 2 -1 100876 1078.55 3
 2 -2 1 102355 1711.41 1
 2 2 1 104229 1002.27 1
 2 2 1 105782 1661.41 3
 -2 -2 -1 104822 1663.71 3
 2 -2 1 102995 1050.86 3
 3 -2 1 17639 648.93 2
 3 2 1 17139.8 385.873 1
 -3 2 -1 17329.3 664.343 2
 3 -2 1 17473 731.072 1
 3 2 1 17829.3 716.552 3
 3 -2 1 17358.1 443.59 3
 -3 2 -1 17647 721.588 1
 -3 2 -1 14774.2 424.631 3
 -3 -2 -1 17706.6 701.818 3
 -4 -2 -1 519.291 144.223 3
 4 -2 1 412.111 94.3045 3
 -4 2 -1 674.204 175.904 1
 4 -2 1 379.141 127.725 2
 -4 2 -1 270.746 96.4493 2
 4 -2 1 694.963 187.527 1
 4 2 1 134.451 40.6999 1
 -4 2 -1 320.626 81.5443 3
 -5 -2 -1 23665.9 849.518 3
 -5 2 -1 24039.7 616.226 3
 -5 2 -1 23897.3 812.354 2
 5 -2 1 24398.4 899.889 1
 -5 2 -1 24695.4 899.707 1
 -6 2 -1 16322 738.089 1
 -6 -2 -1 16289.7 738.026 3
 -6 2 -1 16309.4 696.207 2
 -6 2 -1 15748.1 535.044 3
 6 -2 1 15916.2 745.895 1
 -7 2 -1 11357.9 471.465 3
 -7 -2 -1 11818.7 640.286 3
 -7 2 -1 11610.8 609.683 2
 -7 2 -1 11521.9 633.499 1
 7 -2 1 11263 653.883 1
 8 -2 1 3077.64 346.89 1
 -8 2 -1 3186.73 341.86 1
 -8 2 -1 3198.89 264.602 3
 -8 2 -1 3301.99 332.845 2
 8 2 1 3037.8 179.614 1
 9 -2 1 63.2431 76.4832 1
 -9 2 -1 95.5738 62.9519 3
 -9 2 -1 -12.941 53.6196 2
 -9 2 -1 171.671 89.4728 1
 9 2 1 45.653 23.1877 1
 -10 2 -1 163.452 98.0567 1
 10 2 1 78.2254 48.9397 1
 10 -2 1 444.961 182.718 1
 -10 2 -1 162.328 89.8696 3
 11 2 1 10888.5 428.158 1
 -11 2 -1 11109.5 582.729 3
 11 -2 1 11702.1 728.506 1
 12 -2 1 1298.06 269.511 1
 -12 2 -1 919.357 183.19 3
 12 2 1 1059.51 146.433 1
 13 2 1 2570.27 233.145 1
 13 -2 1 2785.5 375.652 1
 -13 2 -1 2646.84 307.087 3
 -14 2 -1 64.0132 56.7224 3
 14 2 1 99.1384 62.4847 1
 14 -2 1 185.02 130.588 1
 15 -2 1 6940.75 607.019 1
 -15 2 -1 6412.75 512.849 3
 15 2 1 6262.88 400.319 1
 16 2 1 964.604 175.244 1
 16 -2 1 1317.72 288.984 1
 17 2 1 4438.79 369.717 1
 17 -2 1 4838.6 525.781 1
 18 -2 1 758.295 223.811 1
 18 2 1 493.975 133.153 1
 19 2 1 1526.38 233.286 1
 19 -2 1 1713.74 329.775 1
 20 2 1 1025.13 196.798 1
 20 -2 1 1096.85 270.774 1
 21 2 1 402.546 122.458 1
 21 -2 1 364.776 174.234 1
 22 -2 1 262.814 166.173 1
 22 2 1 71.3991 66.9488 1
 23 2 1 764.775 182.194 1
 23 -2 1 963.545 275.767 1
 24 -2 1 452.031 190.108 1
 24 2 1 314.067 118.246 1
 25 2 1 1212.2 248.672 1
 25 -2 1 1537.49 347.616 1
 26 2 1 192.173 86.911 1
 26 -2 1 281.76 180.778 1
 27 -2 1 250.292 149.804 1
 27 2 1 241.253 113.241 1
 28 2 1 940.538 229.722 1
 28 -2 1 1087.65 307.623 1
 29 2 1 443.592 184.806 1
 29 -2 1 590.905 253.489 1
 30 -2 1 8898.72 902.317 1
 30 2 1 8366.35 725.306 1
 31 2 1 1275.01 312.442 1
 31 -2 1 1432.98 402.867 1
 32 -2 1 13059.4 1123.46 1
 32 2 1 11620.3 889.188 1
 33 2 1 976.361 276.028 1
 33 -2 1 1153.01 358.156 1
 34 -2 1 2131.34 479.463 1
 34 2 1 1776.36 371.602 1
 35 2 1 23.9246 69.6364 1
 35 -2 1 198.753 167.98 1
 36 2 1 148.796 105.464 1
 36 -2 1 188.044 143.746 1
 37 2 1 56.7596 60.2668 1
 37 -2 1 191.349 126.78 1
 38 -2 1 72.7465 80.1088 1
 38 2 1 -31.5541 31.866 1
 39 -2 1 -149.048 141.002 1
 39 2 1 180.97 118.879 1
 40 -2 1 229.733 133.408 1
 40 2 1 91.7215 71.4663 1
 41 -2 1 34.0853 110.621 1
 41 2 1 74.43 92.9401 1
 42 2 1 18.5804 83.0982 1
 42 -2 1 74.8437 93.5325 1
 43 2 1 -18.8996 51.4891 1
 43 -2 1 23.2797 43.9708 1
 44 -2 1 237.321 210.303 1
 44 2 1 -61.1485 104.438 1
 45 2 1 116.53 132.169 1
 45 -2 1 122.382 148.832 1
 46 -2 1 159.619 151.808 1
 46 2 1 -1.74222 62.1511 1
 45 -3 -1 118.417 144.63 1
 44 -3 -1 99.917 99.3712 1
 44 3 -1 -102.612 118.812 1
 43 -3 -1 -2.13241 56.5586 1
 43 3 -1 35.0268 60.8084 1
 42 3 -1 -89.3578 105.103 1
 42 -3 -1 -31.8976 27.7378 1
 41 3 -1 87.9957 76.8267 1
 41 -3 -1 45.4986 72.4802 1
 40 -3 -1 -5.09757 85.558 1
 40 3 -1 36.4943 50.9061 1
 39 3 -1 53.3255 33.4998 1
 39 -3 -1 105.159 122.435 1
 38 3 -1 -43.7522 41.5609 1
 38 -3 -1 55.8848 99.8464 1
 37 -3 -1 -42.0278 130.309 1
 37 3 -1 -48.26 57.4202 1
 36 -3 -1 75.0606 91.6188 1
 36 3 -1 41.9311 77.8366 1
 35 -3 -1 210.286 177.713 1
 35 3 -1 52.3975 65.5112 1
 34 3 -1 245.856 136.46 1
 34 -3 -1 167.988 133.124 1
 33 -3 -1 145.366 143.137 1
 33 3 -1 238.041 128.183 1
 32 3 -1 697.155 229.704 1
 32 -3 -1 763.868 290.435 1
 31 -3 -1 2593.92 519.35 1
 31 3 -1 2374.05 409.419 1
 30 -3 -1 1043.44 335.329 1
 30 3 -1 913.674 248.554 1
 29 3 -1 312.603 149.934 1
 29 -3 -1 493.65 224.582 1
 28 3 -1 123.483 103.131 1
 28 -3 -1 169.91 107.942 1
 27 3 -1 47.5414 82.8253 1
 27 -3 -1 113.13 119.424 1
 26 -3 -1 1288.09 339.108 1
 26 3 -1 922.343 224.783 1
 25 -3 -1 1147.15 327.954 1
 25 3 -1 730.822 210.883 1
 24 -3 -1 6220.33 716.108 1
 24 3 -1 5134.16 526.126 1
 23 -3 -1 3170.53 502.736 1
 23 3 -1 2931.4 392.244 1
 22 -3 -1 772.429 248.354 1
 22 3 -1 630.742 174.212 1
 21 -3 -1 371.802 162.048 1
 21 3 -1 269.781 113.212 1
 20 3 -1 372.322 147.544 1
 20 -3 -1 222.072 125.618 1
 19 -3 -1 35.6355 30.8448 1
 19 3 -1 202.244 128.161 1
 18 3 -1 796.995 193.001 1
 18 -3 -1 712.474 221.218 1
 17 -3 -1 304.353 144.15 1
 16 -3 -1 475.928 176.454 1
 15 -3 -1 4912.8 528.204 1
 14 -3 -1 2313.31 356.622 1
 14 -3 -1 2573.6 347.759 3
 13 -3 -1 1966.6 298.491 3
 13 -3 -1 1867.4 311.192 1
 12 -3 -1 4632.78 449.06 3
 12 -3 -1 4253.53 457.261 1
 11 -3 -1 538.205 152.687 3
 11 -3 -1 676.814 197.558 1
 10 -3 -1 8047.65 644.885 2
 -10 3 1 7509.57 564.298 3
 10 -3 -1 7429.45 575.776 1
 10 -3 -1 7489 549.276 3
 9 -3 -1 262.9 138.788 1
 -9 3 1 406.437 154.883 3
 9 -3 -1 226.666 125.59 2
 9 -3 -1 340.128 134.688 3
 8 -3 -1 477.204 182.47 1
 -8 3 1 367.989 149.471 1
 8 -3 -1 335.817 177.748 2
 -8 3 1 327.183 155.974 3
 8 -3 -1 443.818 174.526 3
 7 -3 -1 12157.5 687.213 3
 -7 3 1 11916.3 663.573 1
 7 -3 -1 12013.3 690.857 1
 7 -3 -1 12822.3 794.119 2
 -7 3 1 13115.5 726.259 3
 -6 -3 1 1020.58 174.273 3
 6 -3 -1 1112.33 210.184 3
 -6 3 1 1031.01 196.457 1
 6 -3 -1 1115.74 226.882 2
 -6 3 1 1036.62 201.986 3
 6 -3 -1 1221.25 227.262 1
 5 -3 -1 1016.54 182.816 3
 5 -3 -1 1116.91 193.679 1
 -5 -3 1 977.964 160.787 3
 -5 3 1 985.47 187.774 3
 5 -3 -1 962.587 198.87 2
 -5 3 1 1067.65 181.069 1
 4 -3 -1 2110.67 310.118 2
 -4 3 1 1946.07 242.838 1
 4 -3 -1 1918 258.515 3
 4 -3 -1 1921.44 246.837 1
 -4 -3 1 1957.75 220.437 3
 -4 3 1 1987.02 270.331 3
 3 3 -1 1054.27 193.985 1
 3 -3 -1 1042.49 177.217 1
 -3 3 1 1103.74 172.208 1
 3 -3 -1 918.654 185.103 2
 -3 3 1 1117.02 209.378 3
 -3 -3 1 1005.21 151.644 3
 3 -3 -1 1252.58 206.634 3
 2 -3 -1 2991.19 324.599 3
 -2 3 1 2628.2 260.86 1
 2 3 -1 2659.94 298.141 1
 -2 -3 1 2711.75 238.449 3
 -2 3 1 2787.9 312.28 3
 2 -3 -1 2666.76 351.133 2
 -2 -3 1 2741.87 319.407 2
 2 -3 -1 2618.74 267.59 1
 1 3 -1 1193.5 203.581 1
 -1 -3 1 921.824 137.751 3
 -1 3 1 1110.96 159.425 1
 -1 -3 1 1014.57 194.064 2
 1 -3 -1 997.494 161.691 1
 -1 3 1 1035.8 195.631 3
 1 -3 -1 1022.64 194.421 3
 1 -3 -1 1037.65 223.411 2
 0 -3 1 251.755 68.6616 3
 0 3 1 330.139 100.743 3
 0 -3 -1 355.254 141.955 2
 0 -3 -1 329.11 102.811 3
 0 3 -1 232.766 82.5164 1
 0 -3 -1 317.249 93.9097 1
 0 -3 1 149.307 57.5106 2
 0 3 1 311.028 82.3965 1
 -1 -3 -1 2593.54 301.552 3
 1 -3 1 2373.34 285.348 2
 1 3 1 2368.29 215.215 1
 -1 3 -1 2134.51 199.339 3
 1 3 1 2356.24 296.779 3
 -1 3 -1 2521.03 302.013 1
 1 -3 1 2334.58 207.336 3
 2 -3 1 1008.01 133.307 3
 2 3 1 1155.09 147.798 1
 2 3 1 1000.65 185.432 3
 -2 3 -1 912.291 130.735 3
 2 -3 1 973.071 187.058 2
 -2 -3 -1 1031.82 198.14 3
 -2 3 -1 1226.1 215.478 1
 3 -3 1 144.468 103.589 1
 -3 3 -1 -16.2041 22.6498 3
 -3 3 -1 -15.0584 24.1275 1
 3 3 1 69.6007 51.3751 1
 3 -3 1 -60.6819 49.8921 3
 -3 -3 -1 -0.78905 20.4127 3
 3 -3 1 42.5909 55.9493 2
 3 3 1 -5.51148 55.169 3
 -3 3 -1 107.94 78.2776 2
 -4 -3 -1 2094.72 283.014 3
 -4 3 -1 2225.66 299.745 1
 4 3 1 2230.64 187.674 1
 4 -3 1 2186.9 209.435 3
 4 -3 1 2211.64 308.145 1
 -4 3 -1 2477.51 315.133 2
 4 -3 1 2455.86 303.773 2
 -4 3 -1 2143.36 213.778 3
 -5 -3 -1 122.226 81.2927 3
 5 -3 1 82.1055 43.2414 3
 -5 3 -1 61.0987 53.5248 2
 -5 3 -1 151.883 100.981 1
 5 -3 1 177.385 103.999 1
 5 3 1 3.6928 12.507 1
 -5 3 -1 3.44177 28.3611 3
 5 -3 1 110.932 67.6284 2
 -6 3 -1 3601.58 399.473 2
 6 3 1 3344.25 227.2 1
 6 -3 1 3812.15 420.046 1
 -6 -3 -1 3532.88 381.05 3
 -6 3 -1 3543.26 295.828 3
 6 -3 1 3402.49 277.889 3
 6 -3 1 3499.43 376.885 2
 7 -3 1 15321.7 859.375 1
 -7 3 -1 14379.7 604.776 3
 7 3 1 14297.4 461.627 1
 -7 3 -1 14676.5 788.274 2
 -7 -3 -1 15195 811.43 3
 7 -3 1 14148.9 578.407 3
 -8 3 -1 3028.74 285.74 3
 8 -3 1 2950.49 385.257 1
 -8 -3 -1 3109.38 368.225 3
 -9 -3 -1 1713.37 279.5 3
 -9 3 -1 1621.13 223.369 3
 9 -3 1 1672.25 298.64 1
 -10 -3 -1 1985.6 320.009 3
 10 -3 1 1896.84 319.612 1
 -10 3 -1 1772.77 244.093 3
 11 3 1 239.7 78.5218 1
 11 -3 1 105.088 104.334 1
 -11 3 -1 146.956 85.2228 3
 -11 -3 -1 119.14 85.022 3
 -12 3 -1 3130.61 342.118 3
 12 3 1 2860.7 225.853 1
 12 -3 1 3327.16 433.698 1
 13 3 1 304.047 83.8143 1
 -13 3 -1 427.358 141.402 3
 13 -3 1 398.055 163.337 1
 14 3 1 3851.07 290.613 1
 14 -3 1 4357.17 521.868 1
 -14 3 -1 4107.69 417.591 3
 15 3 1 4099.64 310.14 1
 15 -3 1 4962.81 564.054 1
 16 -3 1 283.628 166.478 1
 16 3 1 -37.9156 28.8115 1
 17 3 1 994.048 165.335 1
 17 -3 1 1338.74 309.689 1
 18 3 1 1747.34 225.707 1
 18 -3 1 2145.13 396.154 1
 19 3 1 562.082 133.324 1
 19 -3 1 541.56 201.533 1
 20 3 1 288.841 104.229 1
 20 -3 1 483.453 210.098 1
 21 3 1 47.6359 57.4451 1
 21 -3 1 336.833 195.811 1
 22 3 1 244.795 113.789 1
 22 -3 1 202.218 162.245 1
 23 3 1 2009.2 290.152 1
 23 -3 1 2457.29 470.607 1
 24 3 1 3586.24 394.391 1
 24 -3 1 4223.42 615.646 1
 25 3 1 1561.2 266.172 1
 25 -3 1 1807.01 409.405 1
 26 3 1 2608.22 354.615 1
 26 -3 1 2898.29 521.598 1
 27 3 1 359.106 140.459 1
 27 -3 1 591.879 266.79 1
 28 3 1 640.445 185.739 1
 28 -3 1 766.993 288.239 1
 29 3 1 75.809 71.7665 1
 29 -3 1 41.063 36.9175 1
 30 -3 1 221.005 170.256 1
 30 3 1 280.216 140.542 1
 31 -3 1 2722.42 542.623 1
 31 3 1 2257.26 365.864 1
 32 -3 1 395.432 217.109 1
 32 3 1 339.824 137.649 1
 33 3 1 1.93872 36.7294 1
 33 -3 1 284.404 202.461 1
 34 3 1 355.325 158.91 1
 34 -3 1 398.438 228.664 1
 35 3 1 165.145 101.554 1
 35 -3 1 308.693 208.603 1
 36 3 1 -85.9303 93.6444 1
 36 -3 1 110.953 102.199 1
 37 3 1 1.7822 62.6662 1
 37 -3 1 221.196 157.388 1
 38 3 1 -6.31819 69.7997 1
 38 -3 1 298.455 210.135 1
 39 -3 1 163.993 181.626 1
 40 -3 1 347.271 240.866 1
 41 -3 1 202.827 191.364 1
 42 -3 1 -23.0949 95.5423 1
 43 -3 1 387.498 246.636 1
 44 -3 1 305.164 238.174 1
 42 -4 -1 278.502 218.57 1
 41 -4 -1 186.213 215.123 1
 40 -4 -1 290.958 236.533 1
 39 -4 -1 138.056 141.122 1
 38 -4 -1 142.758 124.397 1
 37 -4 -1 145.163 147.008 1
 36 -4 -1 66.0346 71.1906 1
 36 4 -1 123.186 116.882 1
 35 4 -1 176.39 130.425 1
 35 -4 -1 405.451 267.707 1
 34 4 -1 1734.67 364.089 1
 34 -4 -1 2218.9 522.014 1
 33 -4 -1 480.957 255.268 1
 33 4 -1 235.043 150.076 1
 32 -4 -1 1946.53 480.227 1
 32 4 -1 1529.1 327.028 1
 31 -4 -1 77.6348 116.341 1
 31 4 -1 147.787 132.531 1
 30 -4 -1 907.011 311.376 1
 30 4 -1 815.236 232.497 1
 29 -4 -1 428.33 225.268 1
 29 4 -1 215.504 125.524 1
 28 4 -1 1834.52 330.788 1
 28 -4 -1 2633.16 517.375 1
 27 4 -1 75.367 73.9056 1
 27 -4 -1 283.69 186.242 1
 26 -4 -1 1110.01 330.538 1
 26 4 -1 621.35 194.039 1
 25 -4 -1 163.871 148.422 1
 25 4 -1 -16.6081 61.5231 1
 24 4 -1 121.798 96.6854 1
 24 -4 -1 404.223 200.927 1
 23 -4 -1 272.349 155.25 1
 23 4 -1 87.2996 54.1718 1
 22 4 -1 624.242 179.72 1
 22 -4 -1 748.217 257.442 1
 21 4 -1 1021.28 232.83 1
 21 -4 -1 1007.41 299.138 1
 20 4 -1 341.727 156.934 1
 20 -4 -1 357.936 174.913 1
 19 -4 -1 129.848 108.745 1
 18 -4 -1 1145.68 296.959 1
 17 -4 -1 1385.39 328.026 1
 16 -4 -1 85.9257 92.632 3
 16 -4 -1 373.21 203.934 1
 15 -4 -1 770.052 218.309 3
 15 -4 -1 784.966 246.338 1
 14 -4 -1 821.536 247.421 1
 14 -4 -1 726.347 197.063 3
 13 -4 -1 216.397 142.892 1
 13 -4 -1 85.2884 39.7686 3
 12 -4 -1 391.627 175.359 1
 12 -4 -1 426.159 144.181 3
 -12 -4 1 309.867 119.738 3
 -11 -4 1 1244.06 248.234 3
 11 -4 -1 1653.29 285.689 3
 11 -4 -1 1540.5 300.505 1
 11 -4 -1 1354.17 290.442 2
 -10 -4 1 300.034 110.635 3
 10 -4 -1 414.973 155.18 3
 10 -4 -1 224.419 122.515 1
 10 -4 -1 157.551 65.0082 2
 -9 -4 1 3.93567 26.1625 3
 9 -4 -1 -47.3057 100.452 2
 9 -4 -1 -119.641 100.538 1
 9 -4 -1 134.309 96.0618 3
 8 -4 -1 521.978 145.473 3
 8 -4 -1 587.79 179.641 2
 8 -4 -1 550.853 157.023 1
 -8 -4 1 586.12 157.466 3
 7 -4 -1 283.501 118.851 1
 -7 -4 1 232.763 110.21 3
 7 -4 -1 155.37 100.281 3
 7 -4 -1 311.285 156.327 2
 6 4 -1 4206.95 414.79 1
 6 -4 -1 4433.39 449.729 1
 -6 -4 1 4152.15 391.854 3
 6 -4 -1 4151.77 428.84 3
 6 -4 -1 4404.29 518.856 2
 5 -4 -1 215.01 98.8274 1
 5 -4 -1 -111.61 137.662 2
 5 -4 -1 59.8527 60.0326 3
 -5 -4 1 173.449 87.1103 3
 5 4 -1 119.207 74.718 1
 -4 -4 1 343.842 91.0936 3
 4 4 -1 361.361 120.504 1
 4 -4 -1 344.668 134.228 3
 -4 -4 1 330.444 135.964 2
 4 -4 -1 193.971 37.6484 2
 4 -4 -1 523.717 148.959 1
 -4 4 1 395.457 116.031 1
 -3 4 1 62.8519 46.936 1
 3 4 -1 199.331 108.994 1
 3 -4 -1 61.5706 118.818 2
 -3 -4 1 29.9459 78.283 2
 -3 -4 1 -31.4995 41.6559 3
 3 -4 -1 267.381 134.147 3
 3 -4 -1 200.537 108.202 1
 2 -4 -1 11234.7 819.28 2
 -2 4 1 10233.8 590.922 1
 2 -4 -1 10595 632.672 1
 2 -4 -1 10776.9 688.827 3
 -2 -4 1 10249.4 562.731 3
 -2 -4 1 10513.4 714.231 2
 -1 -4 1 1270.43 245.407 3
 1 -4 -1 1279.02 310.123 3
 -1 -4 1 1063.91 281.148 2
 -1 4 1 1081.55 236.233 1
 1 -4 -1 1151.05 388.221 2
 0 -4 1 35561.9 994.674 3
 0 4 1 36379.7 1053.74 1
 0 -4 -1 36669.3 1304.6 3
 0 -4 1 38197.8 1378.51 2
 0 -4 -1 38093.2 1507.85 2
 1 -4 1 736.82 270.475 2
 -1 -4 -1 1109.11 345.642 2
 -1 4 -1 633.837 176.918 3
 1 -4 1 700.979 167.324 3
 1 4 1 1008.36 210.047 1
 -1 -4 -1 911.362 275.155 3
 -2 4 -1 3808.03 327.078 3
 -2 -4 -1 4536.26 541.696 2
 2 -4 1 4018.66 330.486 3
 -2 -4 -1 4312.67 455.488 3
 2 -4 1 4036.16 447.11 2
 2 4 1 4085.17 330.569 1
 -3 4 -1 -48.1414 56.8535 3
 -3 -4 -1 -26.3154 24.698 3
 3 -4 1 81.252 29.2468 2
 3 -4 1 -66.4169 77.5243 3
 3 4 1 98.5973 66.1611 1
 -4 -4 -1 1614.41 270.065 3
 4 4 1 2066.63 224.919 1
 -4 4 -1 1661.41 213.522 3
 4 -4 1 1811.85 297.804 2
 4 -4 1 1597.83 200.43 3
 5 -4 1 538.661 205.2 1
 5 -4 1 506.083 135.152 3
 5 -4 1 317.088 134.102 2
 -5 4 -1 308.054 105.142 3
 5 4 1 494.771 121.967 1
 -5 -4 -1 322.897 130.475 3
 -6 4 -1 3506.6 336.917 3
 6 -4 1 3675.58 323.754 3
 6 -4 1 3601.96 441.079 2
 6 -4 1 3746.53 471.315 1
 -6 -4 -1 3989.13 441.368 3
 6 4 1 3788.58 286.512 1
 7 -4 1 3.26541 18.1624 3
 7 4 1 38.8959 29.9442 1
 -7 -4 -1 148.217 112.777 3
 7 -4 1 97.4154 106 1
 -7 4 -1 -22.9411 30.9289 3
 7 -4 1 12.9273 51.0123 2
 8 -4 1 48.9919 16.6205 3
 8 4 1 194.487 59.8371 1
 -8 -4 -1 201.905 106.983 3
 -8 4 -1 40.9043 37.6825 3
 8 -4 1 172.598 111.694 1
 9 4 1 157.454 60.3684 1
 9 -4 1 213.137 80.0112 3
 -9 -4 -1 279.765 130.492 3
 9 -4 1 270.311 131.147 1
 -9 4 -1 201.003 85.5788 3
 -10 -4 -1 798.066 229.719 3
 -10 4 -1 689.518 163.57 3
 10 4 1 736.887 129.158 1
 10 -4 1 934.837 251.373 1
 11 -4 1 1131.33 264.953 1
 -11 4 -1 1133.44 223.098 3
 -11 -4 -1 1095.05 264.036 3
 -12 4 -1 63.0551 70.3838 3
 -12 -4 -1 72.7764 78.5987 3
 12 -4 1 -46.6285 33.7793 1
 -13 -4 -1 -139.919 88.4842 3
 13 -4 1 9.09065 39.1623 1
 -13 4 -1 48.9781 57.0856 3
 14 4 1 473.945 105.834 1
 14 -4 1 502.118 184.669 1
 -14 -4 -1 307.387 123.279 3
 15 4 1 1040.25 153.391 1
 -15 -4 -1 989.424 255.913 3
 15 -4 1 1172.57 291.052 1
 16 4 1 240.565 74.5904 1
 16 -4 1 189.233 113.942 1
 -16 -4 -1 102.508 77.884 3
 -17 -4 -1 841.838 237.06 3
 17 4 1 783.192 136.724 1
 17 -4 1 960.164 280.313 1
 18 -4 1 826.538 232.787 1
 18 4 1 667.158 126.77 1
 19 -4 1 16.048 61.9346 1
 19 4 1 84.4877 49.9175 1
 20 4 1 125.706 69.9946 1
 20 -4 1 -34.7788 72.4222 1
 21 -4 1 463.634 213.511 1
 21 4 1 453.68 129.55 1
 22 -4 1 541.331 204.419 1
 22 4 1 450.473 127.038 1
 23 -4 1 35.9918 62.2165 1
 23 4 1 27.825 35.8518 1
 24 4 1 155.364 80.6156 1
 24 -4 1 355.385 193.19 1
 25 -4 1 299.013 213.733 1
 25 4 1 59.7598 51.0074 1
 26 -4 1 2667.87 532.365 1
 26 4 1 2010.41 293.517 1
 27 -4 1 365.148 221.359 1
 27 4 1 161.678 98.282 1
 28 -4 1 1017.79 347.576 1
 28 4 1 617.579 176.683 1
 29 4 1 99.9225 76.5209 1
 29 -4 1 186.103 176.746 1
 30 -4 1 1890.24 475.974 1
 31 -4 1 428.027 244.634 1
 32 -4 1 2087.71 512.216 1
 33 -4 1 250.185 212.951 1
 34 -4 1 1554.26 452.844 1
 35 -4 1 412.432 260.711 1
 36 -4 1 445.113 266.209 1
 37 -4 1 83.6262 132.113 1
 38 -4 1 183.536 177.338 1
 39 -4 1 169.907 133.033 1
 40 -4 1 222.634 191.284 1
 41 -4 1 203.741 233.612 1
 42 -4 1 194.552 164.216 1
 39 -5 -1 554.017 313.15 1
 38 -5 -1 204.979 189.138 1
 37 -5 -1 222.585 197.586 1
 36 -5 -1 436.388 267.878 1
 35 -5 -1 325.954 257.117 1
 34 -5 -1 664.068 319.95 1
 33 -5 -1 734.992 337.489 1
 32 -5 -1 768.179 329.457 1
 31 -5 -1 360.459 255.32 1
 30 -5 -1 170.006 178.511 1
 29 -5 -1 232.04 163.866 1
 28 -5 -1 158.656 150.044 1
 27 -5 -1 60.2702 89.7413 1
 26 -5 -1 117.217 161.077 1
 26 5 -1 -7.75655 31.2559 1
 25 5 -1 46.2527 59.4154 1
 25 -5 -1 30.5624 98.0115 1
 24 -5 -1 235.254 161.61 1
 24 5 -1 109.712 99.2588 1
 23 5 -1 31.1349 55.3694 1
 23 -5 -1 183.334 153.444 1
 22 -5 -1 242.987 181.791 1
 22 5 -1 223.296 135.722 1
 21 -5 -1 363.747 198.369 1
 21 5 -1 272.155 137.424 1
 20 -5 -1 178.257 114.511 1
 19 -5 -1 -88.9204 79.5529 1
 -19 -5 1 -64.8461 88.8387 3
 18 -5 -1 275.879 151.514 1
 -18 -5 1 304.113 138.605 3
 -17 -5 1 -45.895 65.9525 3
 17 -5 -1 25.6025 35.5809 1
 16 -5 -1 830.408 249.359 1
 -16 -5 1 1004.56 279.43 3
 16 -5 -1 752.434 216.658 3
 15 -5 -1 50.0927 79.623 1
 15 -5 -1 -39.924 29.0448 3
 -15 -5 1 -33.2256 65.2743 3
 14 -5 -1 217.477 106.034 3
 14 -5 -1 311.596 135.493 1
 -14 -5 1 354.377 145.905 3
 13 -5 -1 335.976 155.165 3
 -13 -5 1 313.638 136.71 3
 13 -5 -1 201.818 122.798 1
 12 -5 -1 -165.854 168.35 2
 12 -5 -1 -8.17652 38.9359 3
 12 -5 -1 -38.7678 98.9627 1
 -12 -5 1 30.8001 50.29 3
 11 -5 -1 542.093 191.443 1
 11 -5 -1 440.179 155.911 2
 -11 -5 1 607.383 186.672 3
 11 -5 -1 591.684 182.217 3
 10 -5 -1 194.39 118.659 3
 10 -5 -1 86.1393 32.3766 1
 10 -5 -1 -63.1883 109.057 2
 -10 -5 1 224.898 128.331 3
 9 -5 -1 -111.161 122.965 2
 9 -5 -1 7.68326 65.3586 1
 -9 -5 1 114.531 72.6971 3
 9 -5 -1 169.37 122.315 3
 8 -5 -1 25.8869 32.2159 2
 -8 -5 1 101.724 78.8417 3
 8 -5 -1 116.267 85.1956 3
 8 -5 -1 7.81891 64.1332 1
 7 -5 -1 -7.61569 23.1017 2
 -7 -5 1 -5.51803 18.8119 3
 7 -5 -1 90.877 107.247 1
 -6 -5 1 1374.98 248.404 3
 6 -5 -1 1245.13 256.003 3
 6 -5 -1 1289.14 306.852 2
 6 -5 -1 1602.31 305.225 1
 -6 -5 1 1362.92 310.792 2
 -5 -5 1 220.486 140.208 2
 5 -5 -1 -4.43944 55.0101 3
 -5 -5 1 174.731 106.121 3
 5 -5 -1 412.313 170.642 1
 4 -5 -1 738.317 225.571 2
 4 -5 -1 1152.3 253.332 3
 -4 -5 1 1059.77 211.788 3
 -4 -5 1 1223.6 284.979 2
 4 -5 -1 1373.97 280.736 1
 3 -5 -1 1674.39 300.408 3
 3 -5 -1 1540.97 331.082 2
 -3 -5 1 1886.66 276.685 3
 -3 -5 1 1716.12 328.272 2
 -2 -5 1 -58.7927 40.708 2
 -2 -5 1 94.4972 69.8852 3
 2 -5 -1 120.639 125.448 3
 1 -5 -1 2375.25 417.425 2
 -1 -5 1 2202.55 277.146 3
 1 -5 -1 2550.63 369.362 3
 -1 -5 1 2081.6 355.12 2
 0 5 1 141.354 92.1598 1
 0 -5 1 94.0531 103.759 2
 0 -5 1 76.9235 67.1971 3
 0 -5 -1 221.474 130.683 3
 0 -5 -1 145.315 123.193 2
 -1 -5 -1 192.039 138.363 2
 1 -5 1 190.567 79.5993 2
 -1 -5 -1 400.413 156.713 3
 1 -5 1 233.687 77.6338 3
 1 5 1 340.147 119.231 1
 2 -5 1 282.318 82.341 3
 2 -5 1 211.174 133.105 2
 -2 -5 -1 564.218 211.394 2
 2 5 1 400.662 129.106 1
 -2 -5 -1 391.836 157.228 3
 3 5 1 1202.64 200.523 1
 -3 -5 -1 1325.88 278.722 3
 3 -5 1 1215.25 271.304 2
 -3 -5 -1 1308.34 324.555 2
 -3 5 -1 974.516 183.446 3
 3 -5 1 1022.13 178.39 3
 4 -5 1 98.4809 88.9103 2
 -4 -5 -1 546.899 239.896 2
 4 5 1 377.365 118.15 1
 -4 5 -1 255.732 86.1915 3
 -4 -5 -1 334.337 138.667 3
 4 -5 1 289.059 106.928 3
 5 -5 1 696.194 164.598 3
 -5 -5 -1 556.471 186.427 3
 -5 5 -1 463.272 129.593 3
 5 5 1 673.421 146.56 1
 5 -5 1 357.024 167.602 2
 -5 -5 -1 740.338 281.761 2
 6 5 1 1637.93 217.939 1
 6 -5 1 1755.77 248.117 3
 -6 -5 -1 1804.7 330.928 3
 -6 5 -1 1617.86 253.056 3
 6 -5 1 1723.74 334.234 2
 -7 -5 -1 203.665 126.347 3
 -7 5 -1 182.701 104.211 3
 7 -5 1 76.5898 75.1684 2
 7 5 1 257.899 95.0038 1
 7 -5 1 248.813 96.9865 3
 -8 5 -1 -3.11746 46.2529 3
 8 -5 1 7.36535 21.4953 3
 -8 -5 -1 -111.083 87.7279 3
 8 -5 1 -71.1032 95.7606 2
 8 5 1 57.9343 56.3506 1
 9 -5 1 201.697 152.682 1
 -9 -5 -1 186.718 108.75 3
 -9 5 -1 60.5257 47.8808 3
 9 -5 1 24.6559 29.657 3
 9 5 1 161.054 67.3584 1
 -10 -5 -1 161.98 120.764 3
 -10 5 -1 39.6965 45.6439 3
 10 -5 1 246.094 165.117 1
 10 5 1 -7.55952 26.3781 1
 -11 -5 -1 281.552 137.542 3
 11 5 1 145.478 57.8936 1
 11 -5 1 303.134 179.801 1
 -12 -5 -1 102.933 105.058 3
 12 -5 1 97.937 127.072 1
 12 5 1 9.88494 23.393 1
 13 -5 1 595.89 238.103 1
 -13 -5 -1 641.981 216.941 3
 14 -5 1 149.3 146.575 1
 -14 -5 -1 141.886 122.452 3
 -15 -5 -1 124.651 127.057 3
 15 5 1 140.127 75.5256 1
 15 -5 1 124.268 129.262 1
 16 5 1 1051.22 160.977 1
 -16 -5 -1 1330.49 328.167 3
 16 -5 1 1250.14 350.69 1
 17 5 1 -60.7716 43.1432 1
 -17 -5 -1 105.361 134.726 3
 17 -5 1 32.841 80.0798 1
 -18 -5 -1 77.7624 114.772 3
 18 -5 1 43.4016 93.6931 1
 18 5 1 24.1849 23.2677 1
 19 -5 1 66.0503 111.334 1
 -19 -5 -1 -8.75645 34.2293 3
 20 -5 1 55.3835 63.9941 1
 -20 -5 -1 198.875 139.854 3
 21 -5 1 140.297 134.602 1
 -21 -5 -1 156.382 116.261 3
 -22 -5 -1 29.0386 48.7648 3
 22 -5 1 44.2633 96.734 1
 -23 -5 -1 42.8487 93.0727 3
 23 -5 1 -12.0399 42.8109 1
 24 -5 1 80.9264 58.4156 1
 -24 -5 -1 -76.7442 123.671 3
 -25 -5 -1 -27.3231 39.3375 3
 25 -5 1 12.3749 90.2199 1
 -26 -5 -1 -28.5526 122.049 3
 26 -5 1 32.5714 59.9467 1
 27 -5 1 28.462 73.0207 1
 28 -5 1 -94.2375 137.919 1
 29 -5 1 40.6169 97.8534 1
 30 -5 1 354.76 213.745 1
 31 -5 1 505.607 251.204 1
 32 -5 1 357.944 215.488 1
 33 -5 1 449.368 253.393 1
 34 -5 1 79.4346 145.945 1
 35 -5 1 -77.6427 146.851 1
 36 -5 1 395.417 266.652 1
 37 -5 1 -22.923 106.662 1
 38 -5 1 -72.8542 150.682 1
 36 -6 -1 522.085 303.08 1
 35 -6 -1 -14.2365 116.567 1
 34 -6 -1 -77.7928 95.9812 1
 33 -6 -1 27.22 79.8255 1
 -32 -6 1 251.863 186.722 3
 32 -6 -1 74.5492 53.8853 1
 31 -6 -1 358.727 235.848 1
 -31 -6 1 329.914 198.769 3
 30 -6 -1 1327.43 428.911 1
 -30 -6 1 931.118 340.664 3
 29 -6 -1 48.4547 96.7727 1
 -29 -6 1 199.68 199.068 3
 28 -6 -1 148.126 167.684 1
 -28 -6 1 293.802 173.186 3
 -27 -6 1 140.845 98.5174 3
 27 -6 -1 4.09208 47.9045 1
 26 -6 -1 133.169 123.635 1
 -26 -6 1 305.587 184.637 3
 -25 -6 1 -0.07247 86.837 3
 25 -6 -1 17.409 68.3209 1
 -24 -6 1 81.711 92.9907 3
 24 -6 -1 162.591 121.174 1
 23 -6 -1 139.761 162.069 1
 -23 -6 1 164.628 115.263 3
 -22 -6 1 187.413 135.972 3
 22 -6 -1 -187.474 123.127 1
 21 -6 -1 52.9499 131.724 1
 -21 -6 1 78.8202 89.0545 3
 20 -6 -1 183.855 150.464 1
 -20 -6 1 281.745 162.023 3
 19 -6 -1 552.895 247.368 1
 -19 -6 1 451.77 205.291 3
 -18 -6 1 71.4401 66.9314 3
 18 -6 -1 271.886 173.986 1
 -17 -6 1 153.58 138.331 3
 17 -6 -1 -40.1728 112.978 1
 16 -6 -1 -98.6612 101.122 3
 16 -6 -1 55.5655 75.959 1
 15 -6 -1 30.8977 42.3009 3
 -15 -6 1 148.347 118.185 3
 15 -6 -1 -16.1302 42.9158 1
 -14 -6 1 678.102 219.705 3
 14 -6 -1 380.177 181.038 1
 14 -6 -1 384.677 156.063 3
 -13 -6 1 115.793 112.573 3
 13 -6 -1 85.3974 86.0228 3
 13 -6 -1 30.4016 71.5191 1
 -12 -6 1 125.487 101.783 3
 12 -6 -1 -39.8834 76.4133 3
 12 -6 -1 53.7566 74.1608 1
 -11 -6 1 34.1047 32.378 3
 11 -6 -1 0.06568 54.8781 2
 11 -6 -1 126.301 129.032 1
 11 -6 -1 151.82 107.209 3
 10 -6 -1 70.1623 72.8858 2
 -10 -6 1 142.511 85.1978 3
 -10 -6 1 256.515 181.942 2
 10 -6 -1 145.378 122.924 1
 10 -6 -1 355.522 169.075 3
 9 -6 -1 -94.2186 123.876 2
 -9 -6 1 197.998 143.197 2
 -9 -6 1 -34.7502 85.015 3
 9 -6 -1 171.448 131.596 3
 9 -6 -1 152.306 126.027 1
 -8 -6 1 511.341 215.876 2
 8 -6 -1 490.511 203.276 1
 8 -6 -1 501.796 198.33 3
 -8 -6 1 373.574 130.669 3
 8 -6 -1 519.791 205.661 2
 -7 -6 1 628.581 186.759 3
 7 -6 -1 440.182 161.909 3
 7 -6 -1 495.702 208.043 2
 -7 -6 1 809.365 253.643 2
 -6 -6 1 149.766 116.786 3
 6 -6 -1 -104.922 77.1305 3
 6 -6 -1 62.5572 143.426 2
 -6 -6 1 179.359 158.976 2
 -5 -6 1 1185.7 265.624 3
 5 -6 -1 805.352 215.281 3
 -5 -6 1 1252.52 352.747 2
 5 -6 -1 1427.21 397.252 2
 -4 -6 1 2980.95 487.34 2
 4 -6 -1 2937.79 422.612 3
 4 -6 -1 2927.18 517.755 2
 -4 -6 1 3192.36 399.741 3
 3 -6 -1 861.024 320.196 2
 3 -6 -1 826.394 296.148 3
 -3 -6 1 814.018 226.122 3
 -3 -6 1 1197.64 361.926 2
 2 -6 -1 2699.66 497.569 2
 -2 -6 1 3086 489.57 2
 -2 -6 1 3111.19 369.845 3
 2 -6 -1 3094.28 437.681 3
 1 -6 -1 130.439 105.142 3
 -1 -6 1 267.071 153.689 2
 1 -6 -1 151.778 126.297 2
 -1 -6 1 85.5818 93.756 3
 0 -6 1 -119.704 82.8123 3
 0 -6 -1 -93.0546 58.294 3
 0 -6 -1 -148.253 151.596 2
 0 -6 1 -274.166 147.411 2
 -1 -6 -1 594.348 341.972 2
 1 -6 1 134.522 144.413 3
 1 -6 1 272.061 211.91 2
 -1 -6 -1 428.057 253.939 3
 2 -6 1 5530.14 660.661 2
 -2 -6 -1 5631.06 610.152 3
 -2 -6 -1 5332.68 711.731 2
 2 -6 1 5232.02 470.725 3
 3 -6 1 905.072 226.142 3
 -3 -6 -1 1054.22 307.766 3
 3 -6 1 986.693 312.479 2
 -3 -6 -1 1667.03 430.387 2
 -4 -6 -1 853.271 266.027 3
 4 -6 1 1209.97 244.358 3
 4 -6 1 744.059 254.251 2
 -4 -6 -1 1010.38 325.429 2
 5 -6 1 1439.83 247.755 3
 -5 -6 -1 1383.71 320.509 3
 -5 -6 -1 1230.91 355.571 2
 5 -6 1 966.679 280.353 2
 -6 -6 -1 119.947 156.898 2
 6 -6 1 78.4081 113.178 3
 -6 -6 -1 153.049 127.392 3
 6 -6 1 -82.0311 123.63 2
 7 -6 1 45.7089 28.5482 3
 -7 -6 -1 226.883 170.61 2
 -7 -6 -1 161.485 116.022 3
 7 -6 1 -204.345 130.48 2
 8 -6 1 176.762 69.4021 3
 -8 -6 -1 299.391 204.184 2
 -8 -6 -1 221.141 148.078 3
 8 -6 1 173.915 99.2588 2
 9 -6 1 -38.4643 26.3395 3
 -9 -6 -1 -24.0554 95.5415 3
 -10 -6 -1 303.053 155.818 3
 -11 -6 -1 93.3151 114.829 3
 -12 -6 -1 2.24477 60.173 3
 12 -6 1 237.477 178.426 1
 -13 -6 -1 174.561 149.938 3
 13 -6 1 65.2924 80.5243 1
 -14 -6 -1 741.376 256.389 3
 14 -6 1 378.241 197.809 1
 15 -6 1 100.305 137.429 1
 -15 -6 -1 47.3137 115.273 3
 -16 -6 -1 99.9778 99.5531 3
 16 -6 1 397.763 231.349 1
 -17 -6 -1 136.234 117.211 3
 17 -6 1 82.722 110.421 1
 18 -6 1 -0.29456 42.861 1
 -18 -6 -1 160.057 137.004 3
 -19 -6 -1 589.5 224.545 3
 19 -6 1 616.143 271.349 1
 20 -6 1 300.542 206.233 1
 -20 -6 -1 250.975 175.25 3
 -21 -6 -1 38.3207 80.8571 3
 21 -6 1 42.227 48.5053 1
 22 -6 1 13.3398 71.9156 1
 -22 -6 -1 17.9719 71.5011 3
 23 -6 1 141.804 156.521 1
 -23 -6 -1 147.693 162.695 3
 24 -6 1 207.275 162.565 1
 -24 -6 -1 308.062 220.883 3
 25 -6 1 116.245 82.6602 1
 -25 -6 -1 35.0589 88.2978 3
 26 -6 1 248.663 200.658 1
 -26 -6 -1 20.8877 100.723 3
 27 -6 1 215.656 164.776 1
 -27 -6 -1 72.1815 79.3695 3
 28 -6 1 450.585 260.326 1
 -28 -6 -1 560.166 273.688 3
 29 -6 1 261.503 224.664 1
 -29 -6 -1 42.7898 124.812 3
 -30 -6 -1 1190.31 417.691 3
 30 -6 1 1288.59 445.399 1
 -31 -6 -1 189.243 190.261 3
 31 -6 1 138.082 140.742 1
 32 -6 1 137.396 150.044 1
 -32 -6 -1 73.5681 112.635 3
 33 -6 1 25.6996 42.6672 1
 -33 -6 -1 4.51522 159.729 3
 34 -6 1 127.247 129.439 1
 -34 -6 -1 249.168 218.464 3
 -35 -6 -1 -132.857 159.483 3
 35 -6 1 149.858 135.67 1
 -36 -6 -1 194.99 172.231 3
 -37 -6 -1 66.4805 157.448 3
 32 -7 -1 119.498 170.671 1
 31 -7 -1 -12.6729 69.0561 1
 30 -7 -1 105.294 210.144 1
 29 -7 -1 83.9474 95.6445 1
 28 -7 -1 26.7137 41.1979 1
 27 -7 -1 73.528 101.813 1
 26 -7 -1 -57.9944 104.904 1
 25 -7 -1 33.2464 47.5363 1
 24 -7 -1 198.509 176.526 1
 23 -7 -1 -13.8866 43.3931 1
 22 -7 -1 250.213 191.633 1
 21 -7 -1 89.4075 99.3457 1
 20 -7 -1 -54.5852 76.5917 1
 19 -7 -1 117.036 158.562 1
 18 -7 -1 216.004 185.176 1
 17 -7 -1 147.186 171.698 1
 16 -7 -1 239.517 160.867 1
 -15 -7 1 364.358 221.741 2
 15 -7 -1 113.28 178.281 1
 -14 -7 1 306.39 223.802 2
 14 -7 -1 188.995 152.958 1
 13 -7 -1 118.155 95.406 1
 -13 -7 1 339.869 213.059 2
 12 -7 -1 299.245 177.997 1
 -12 -7 1 359.128 233.735 2
 -11 -7 1 263.06 196.647 2
 11 -7 -1 -162.075 138.958 2
 -10 -7 1 199.254 174.04 2
 10 -7 -1 -52.3941 141.48 2
 -9 -7 1 187.007 159.119 2
 9 -7 -1 -61.2724 120.009 2
 -8 -7 1 -44.1934 82.7618 2
 8 -7 -1 -58.3616 127.267 2
 7 -7 -1 150.652 125.842 3
 -7 -7 1 63.9279 30.5284 2
 7 -7 -1 -9.85846 58.3069 2
 6 -7 -1 66.7205 82.0199 2
 -6 -7 1 34.5134 26.2942 2
 6 -7 -1 60.8329 88.7399 3
 5 -7 -1 61.4222 102.162 2
 -5 -7 1 0.39522 52.7167 2
 5 -7 -1 66.2078 34.0004 3
 4 -7 -1 -21.3999 69.6118 3
 -4 -7 1 -44.9687 91.3005 2
 4 -7 -1 27.0954 80.0034 2
 -3 -7 1 -175.512 131.429 2
 3 -7 -1 162.297 138.595 2
 3 -7 -1 130.604 106.668 3
 -2 -7 1 -271.327 161.539 2
 2 -7 -1 -44.1025 129.11 2
 2 -7 -1 -0.89584 43.5398 3
 1 -7 -1 -151.062 165.149 2
 1 -7 -1 -70.5264 80.4789 3
 -1 -7 1 -307.341 176.321 2
 0 -7 -1 -28.2949 39.1402 3
 0 -7 -1 -112.473 160.155 2
 0 -7 1 16.0332 39.6467 2
 1 -7 1 147.692 132.309 2
 -1 -7 -1 67.4623 83.4 3
 2 -7 1 109.696 104.931 2
 -2 -7 -1 146.476 122.758 3
 -2 -7 -1 31.4413 55.6292 2
 -3 -7 -1 239.303 149.67 3
 -3 -7 -1 65.2597 130.616 2
 3 -7 1 33.5753 57.8944 2
 -4 -7 -1 -13.6742 25.6059 2
 4 -7 1 -100.178 123.589 2
 -5 -7 -1 121.662 122.637 3
 -5 -7 -1 159.416 162.405 2
 5 -7 1 -15.2528 90.5537 2
 -6 -7 -1 185.375 126.764 3
 6 -7 1 -8.29548 35.4789 2
 -6 -7 -1 224.271 170.84 2
 -7 -7 -1 112.991 132.241 3
 -7 -7 -1 193.132 174.248 2
 7 -7 1 119.547 90.799 2
 -8 -7 -1 127.392 105.972 3
 -8 -7 -1 182.022 154.09 2
 -9 -7 -1 93.322 144.049 2
 -9 -7 -1 71.3954 110.353 3
 -10 -7 -1 326.888 238.613 2
 -10 -7 -1 183.265 126.606 3
 -11 -7 -1 54.4497 88.7293 3
 -11 -7 -1 367.687 242.908 2
 -12 -7 -1 278.01 226.073 2
 -12 -7 -1 225.579 147.397 3
 -13 -7 -1 -76.4454 97.5338 3
 -13 -7 -1 240.748 205.299 2
 -14 -7 -1 90.1062 136.262 3
 -15 -7 -1 129.732 128.363 3
 -16 -7 -1 -45.4307 61.0985 3
 -17 -7 -1 83.7579 61.8982 3
 17 -7 1 259.998 206.308 1
 18 -7 1 187.929 195.355 1
 -18 -7 -1 5.17056 114.93 3
 -19 -7 -1 73.3712 80.2166 3
 19 -7 1 69.4909 135.403 1
 -20 -7 -1 -7.66068 31.574 3
 20 -7 1 209.429 160.587 1
 -21 -7 -1 187.027 148.439 3
 21 -7 1 101.5 147.845 1
 22 -7 1 361.941 225.527 1
 -22 -7 -1 297.192 180.042 3
 -23 -7 -1 137.206 181.348 3
 23 -7 1 77.0894 110.699 1
 -24 -7 -1 -102.764 95.7295 3
 24 -7 1 355.475 237.787 1
 25 -7 1 125.696 136.885 1
 -25 -7 -1 134.917 161.547 3
 26 -7 1 -80.1394 141.296 1
 -26 -7 -1 25.039 81.098 3
 -27 -7 -1 106.547 196.024 3
 27 -7 1 46.2543 53.7749 1
 -28 -7 -1 207.651 183.491 3
 28 -7 1 7.77769 68.1969 1
 -29 -7 -1 154.701 194.063 3
 29 -7 1 314.264 230.572 1
 30 -7 1 239.39 214.4 1
 -30 -7 -1 -12.0097 54.5926 3
 -31 -7 -1 50.7079 70.3725 3
 -32 -7 -1 268.7 186.583 3
 -33 -7 -1 151.03 201.166 3
 -34 -7 -1 -5.2509 94.6637 3
 27 -8 -1 213.3 186.832 1
 26 -8 -1 478.32 324.524 1
 25 -8 -1 312.217 250.179 1
 24 -8 -1 210.507 203.237 1
 23 -8 -1 234.923 191.386 1
 22 -8 -1 381.686 233.303 1
 21 -8 -1 193.227 172.158 1
 -17 -8 1 397.854 244.789 2
 -16 -8 1 280.169 194.031 2
 -15 -8 1 22.8117 74.949 2
 -14 -8 1 176.72 172.15 2
 -13 -8 1 80.5464 116.376 2
 -12 -8 1 22.8074 71.3737 2
 -11 -8 1 22.3276 78.8375 2
 -10 -8 1 -20.6358 41.975 2
 10 -8 -1 -76.4095 121.726 2
 -9 -8 1 135.155 134.611 2
 9 -8 -1 24.6297 55.5605 2
 -8 -8 1 371.772 220.444 2
 8 -8 -1 51.4021 84.9075 2
 7 -8 -1 -170.011 152.739 2
 -7 -8 1 -88.4427 104.29 2
 -6 -8 1 -34.4094 126.478 2
 6 -8 -1 -106.968 127.64 2
 -5 -8 1 -99.2094 122.504 2
 5 -8 -1 51.1721 80.7574 2
 4 -8 -1 -69.7563 97.3842 2
 -4 -8 1 -179.552 144.081 2
 -3 -8 1 131.367 169.284 2
 3 -8 -1 256.299 263.636 2
 -2 -8 1 719.359 288.779 2
 2 -8 -1 776.098 318.045 2
 -1 -8 1 562.431 310.039 2
 1 -8 -1 698.159 315.597 2
 0 -8 -1 1567.6 447.278 2
 0 -8 1 1120.47 351.508 2
 1 -8 1 311.664 202.649 2
 -1 -8 -1 503.211 302.222 2
 -2 -8 -1 196.235 164.936 2
 2 -8 1 226.076 162.404 2
 -3 -8 -1 -57.8825 92.8709 2
 3 -8 1 -151.122 149.816 2
 -4 -8 -1 -198.954 165.839 2
 4 -8 1 -406.644 215.894 2
 -5 -8 -1 -101.428 144.758 2
 5 -8 1 -209.272 172.147 2
 6 -8 1 58.5738 29.1075 2
 -6 -8 -1 64.6385 95.8468 2
 -7 -8 -1 224.464 192.554 2
 -8 -8 -1 313.572 236.268 2
 -9 -8 -1 377.798 260.474 2
 -10 -8 -1 234.715 198.654 2
 -11 -8 -1 105.978 139.175 2
 -12 -8 -1 165.267 186.827 2
 -13 -8 -1 228.517 210.414 2
 -14 -8 -1 190.562 179.429 2
 -15 -8 -1 341.862 262.419 2
 -16 -8 -1 517.584 312.017 2
 -17 -8 -1 363.033 258.889 2
 -18 -8 -1 443.125 272.251 2
 24 -8 1 305.872 232.837 1
 25 -8 1 216.748 209.89 1
 8 -9 -1 -303.422 213.987 2
 7 -9 -1 -214.11 241.163 2
 6 -9 -1 -177.988 164.395 2
 5 -9 -1 -44.6007 74.5173 2
 4 -9 -1 14.0396 42.8211 2
 3 -9 -1 3.47247 35.702 2
 2 -9 -1 71.1083 89.1441 2
 1 -9 -1 17.58 74.3464 2
 0 -9 -1 -43.17 114.325 2
 -1 -9 -1 21.7443 89.029 2
 -2 -9 -1 70.9309 110.69 2
 -3 -9 -1 -110.331 160.952 2
 -4 -9 -1 -337.133 224.933 2
 -5 -9 -1 -88.6309 150.946 2
 -6 -9 -1 -149.54 189.124 2
 -7 -9 -1 -226.208 209.978 2
 -8 -9 -1 -164.192 177.553 2
 -9 -9 -1 -65.527 98.7605 2
 -10 -9 -1 89.6932 153.449 2
 -11 -9 -1 -40.1235 111.872 2
 -12 -9 -1 -1.86359 88.1282 2
 -13 -9 -1 -6.24229 92.541 2
 -14 -9 -1 114.506 168.83 2
 49 0 -2 1019.83 379.639 1
 48 0 -2 38.9777 96.5925 1
 47 0 -2 -9.313 49.5319 1
 46 0 -2 231.971 181.412 1
 45 0 -2 -40.4164 100.451 1
 44 0 -2 15.1629 81.6844 1
 43 0 -2 608.749 274.736 1
 42 0 -2 481.212 253.577 1
 41 0 -2 216.56 157.006 1
 40 0 -2 174.81 159.386 1
 39 0 -2 775.556 292.598 1
 38 0 -2 49.7307 130.637 1
 37 0 -2 85.5237 123.617 1
 36 0 -2 689.914 264.427 1
 35 0 -2 2650.01 509.863 1
 34 0 -2 10600.5 978.149 1
 33 0 -2 1344.98 367.896 1
 32 0 -2 3882.79 572.363 1
 31 0 -2 332.935 164.918 1
 30 0 -2 916.622 277.629 1
 29 0 -2 149.807 117.228 1
 28 0 -2 450.825 190.99 1
 27 0 -2 1940.54 384.774 1
 26 0 -2 7076.94 703.557 1
 25 0 -2 889.626 270.045 1
 24 0 -2 1326.2 294.563 1
 23 0 -2 519.952 196.714 1
 22 0 -2 6306.73 601.606 1
 21 0 -2 3123.71 413.013 1
 20 0 -2 1168.12 263.607 1
 19 0 -2 987.051 238.374 1
 18 0 -2 16162.3 886.623 1
 17 0 -2 107324 2216.35 1
 16 0 -2 33514.3 1213.45 1
 15 0 -2 7268.67 548.698 1
 -14 0 2 12979.5 717.815 3
 14 0 -2 12485.3 692.05 1
 13 0 -2 602.649 166.162 1
 -13 0 2 570.295 161.71 3
 12 0 -2 214.892 100.574 1
 -12 0 2 80.2776 54.7108 3
 11 0 -2 309.904 119.369 1
 -11 0 2 117.716 65.7424 3
 -10 0 2 2624.75 287.701 3
 10 0 -2 2798.28 286.073 1
 9 0 -2 2548.9 268.156 1
 -9 0 2 2302.47 255.552 3
 8 0 -2 1730.49 212.886 3
 -8 0 2 1852.96 228.857 3
 7 0 -2 57677.7 1154.96 3
 -7 0 2 59095.1 1167.26 3
 6 0 -2 4557.84 316.036 3
 -6 0 2 4867.43 329.917 3
 5 0 -2 12686.6 490.372 3
 -5 0 2 13360.5 519.755 3
 -5 0 2 12510.9 422.182 2
 4 0 -2 1382.1 165.583 3
 -4 0 2 1133.46 124.421 2
 -4 0 2 1228.46 157.481 3
 -3 0 2 8439.63 372.684 3
 3 0 -2 8490.34 374.926 3
 3 0 -2 8265.25 300.886 2
 2 0 -2 39742.3 766.206 3
 2 0 -2 35325.2 591.959 2
 1 0 -2 11723.5 416.117 3
 0 0 -2 140445 1443.25 3
 -1 0 -2 57901.4 919.496 3
 2 0 2 484.194 89.8792 3
 -2 0 -2 643.822 106.998 3
 -3 0 -2 22435.2 613.292 3
 -3 0 -2 21549.8 584.304 1
 -4 0 -2 3222.62 238.251 1
 4 0 2 3929.74 261.951 1
 5 0 2 22581.5 636.034 1
 -5 0 -2 21427.1 632.804 1
 6 0 2 2518.92 247.823 1
 -6 0 -2 1965.61 222.56 1
 -7 0 -2 8869.75 435.889 1
 7 0 2 9820.25 462.139 1
 -8 0 -2 5023.6 340.44 1
 8 0 2 5584.71 360.645 1
 9 0 2 4356.94 330.675 1
 -9 0 -2 3780.99 308.639 1
 10 0 2 618.298 133.06 1
 -10 0 -2 393.462 104.684 1
 -11 0 -2 1696.15 227.903 1
 11 0 2 1834.85 235.443 1
 -12 0 -2 8845.87 530.297 1
 12 0 2 9838.54 555.679 1
 -13 0 -2 1283.9 219.816 1
 13 0 2 1743.39 251.794 1
 14 0 2 2744.95 336.906 1
 -14 0 -2 1732.98 287.731 1
 -15 0 -2 81813.1 1786.76 1
 15 0 2 84032.5 1762.59 1
 16 0 2 53702.6 1456.33 1
 -16 0 -2 51137.5 1451.14 1
 17 0 2 33676.5 1183.96 1
 18 0 2 1381.33 275.66 1
 19 0 2 6536.94 549.457 1
 20 0 2 3025.87 386.428 1
 21 0 2 520.567 184.336 1
 22 0 2 958.966 226.988 1
 23 0 2 218.36 131.05 1
 24 0 2 8714.58 712.067 1
 25 0 2 2012.69 355.862 1
 26 0 2 2133.35 370.634 1
 27 0 2 280.505 139.443 1
 28 0 2 148.518 101.747 1
 29 0 2 167.89 105.099 1
 30 0 2 1771.24 359.176 1
 31 0 2 603.473 239.032 1
 32 0 2 8545.77 832.412 1
 33 0 2 2842.45 500.314 1
 34 0 2 4345.52 615.931 1
 35 0 2 167.719 146.475 1
 36 0 2 101.247 115.872 1
 37 0 2 86.8559 128.519 1
 38 0 2 269.874 176.463 1
 39 0 2 1215.35 361.257 1
 40 0 2 125.024 155.409 1
 41 0 2 313.22 193.473 1
 42 0 2 285.99 173.505 1
 43 0 2 205.16 167.36 1
 44 0 2 74.1729 118.292 1
 45 0 2 84.4456 105.954 1
 46 0 2 281.725 225.528 1
 47 0 2 952.048 358.864 1
 48 0 2 667.555 299.888 1
 49 0 2 1087.59 384.842 1
 50 0 2 5.20209 34.5102 1
 50 1 -2 243.897 214.764 1
 49 1 -2 89.1775 110.943 1
 48 1 -2 223.977 179.092 1
 48 -1 -2 21.5513 73.5046 1
 47 1 -2 240.909 179.39 1
 47 -1 -2 29.7642 53.1787 1
 46 -1 -2 193.806 194.888 1
 46 1 -2 15.8374 134.692 1
 45 1 -2 -112.034 160.825 1
 45 -1 -2 66.2279 119.466 1
 44 1 -2 90.8753 56.5348 1
 44 -1 -2 279.382 188.195 1
 43 1 -2 34.9261 72.7111 1
 43 -1 -2 -86.4992 39.9961 1
 42 1 -2 94.1366 117.307 1
 42 -1 -2 38.3322 116.932 1
 41 1 -2 -5.71981 82.1906 1
 41 -1 -2 76.9591 118.863 1
 40 1 -2 -2.79119 55.3536 1
 40 -1 -2 -29.5442 87.6192 1
 39 -1 -2 92.4008 112.501 1
 39 1 -2 37.6032 70.4199 1
 38 1 -2 -10.3565 66.7632 1
 38 -1 -2 24.8874 71.1052 1
 37 1 -2 214.773 140.047 1
 37 -1 -2 245.008 169.592 1
 36 1 -2 931.829 298.011 1
 36 -1 -2 958.35 322.608 1
 35 1 -2 482.748 219.596 1
 35 -1 -2 583.507 226.837 1
 34 -1 -2 1367.03 361.168 1
 34 1 -2 1307.17 349.885 1
 33 1 -2 237.22 145.595 1
 33 -1 -2 196.246 158.56 1
 32 1 -2 233.108 135.725 1
 32 -1 -2 171.182 138.604 1
 31 1 -2 761.197 244.853 1
 31 -1 -2 665.304 238.024 1
 30 -1 -2 656.942 233.188 1
 30 1 -2 792.101 245.012 1
 29 -1 -2 193.403 128.344 1
 29 1 -2 241.565 151.035 1
 28 1 -2 191.811 120.977 1
 28 -1 -2 74.4843 81.451 1
 27 -1 -2 296.553 157.069 1
 27 1 -2 365.965 162.922 1
 26 -1 -2 316.619 150.419 1
 26 1 -2 472.971 198.799 1
 25 -1 -2 1303.25 302.844 1
 25 1 -2 1367.48 282.447 1
 24 -1 -2 151.613 85.3262 1
 24 1 -2 25.1568 76.3913 1
 23 -1 -2 277.637 136.771 1
 23 1 -2 72.6208 28.9171 1
 22 1 -2 1432.55 274.932 1
 22 -1 -2 1580.49 314.557 1
 21 -1 -2 -67.8533 62.7378 1
 21 1 -2 -55.3043 63.176 1
 20 1 -2 -65.3934 83.1823 1
 20 -1 -2 72.8622 69.0619 1
 19 -1 -2 889.88 225.752 1
 19 1 -2 724.328 190.303 1
 18 -1 -2 3502.29 429.366 1
 18 1 -2 3238.09 387.191 1
 17 1 -2 4289.98 430.454 1
 17 -1 -2 4037.67 450.648 1
 16 -1 -2 732.579 194.981 1
 16 1 -2 678.891 179.582 1
 15 1 -2 1936.92 273.55 1
 15 -1 -2 1994.68 302.313 1
 14 1 -2 3227.29 340.168 1
 14 -1 -2 3262.16 369.195 1
 -13 1 2 263.576 112.876 1
 -13 1 2 300.213 120.674 3
 13 -1 -2 371.777 138.95 1
 12 -1 -2 163.293 70.5939 3
 12 -1 -2 410.732 137.68 1
 -12 1 2 343.666 127.265 1
 -12 1 2 385.661 127.015 3
 -11 1 2 3445.3 359.112 3
 11 -1 -2 3291.08 336.106 1
 11 -1 -2 3459.85 355.355 3
 -11 1 2 3548.5 358.391 2
 -11 1 2 3612.04 348.588 1
 10 -1 -2 1800.39 239.123 1
 10 -1 -2 1789.48 245.115 3
 -10 1 2 1769.08 245.504 1
 -10 1 2 1866.16 259.301 3
 -10 1 2 1826.48 247.899 2
 -9 1 2 551.904 135.353 3
 9 -1 -2 426.158 105.938 1
 -9 1 2 596.154 134.105 1
 9 -1 -2 520.417 127.946 3
 -9 1 2 446.624 109.242 2
 -8 1 2 21.9367 30.1204 2
 8 -1 -2 59.2144 71.9001 3
 -8 1 2 -18.7262 27.0126 3
 8 -1 -2 -85.3783 61.0698 1
 7 -1 -2 1131.01 176.784 2
 -7 1 2 1257.02 195.914 3
 -7 1 2 1519.23 195.545 1
 7 -1 -2 1392.2 205.797 3
 -7 1 2 1211.23 184.204 2
 7 -1 -2 1217.41 168.662 1
 -6 1 2 1321.93 173.381 1
 6 -1 -2 945.249 157.022 3
 6 -1 -2 881.793 152.593 2
 6 -1 -2 851.885 134.839 1
 -6 1 2 1028.21 179.767 3
 -6 1 2 964.578 160.427 2
 -5 1 2 790.805 140.783 3
 5 -1 -2 740.067 137.198 2
 5 -1 -2 658.901 112.403 1
 -5 1 2 1020.23 144.396 1
 5 -1 -2 700.581 132.491 3
 -5 1 2 717.733 134.232 2
 -5 -1 2 848.957 110.477 3
 -4 1 2 167.463 80.072 3
 4 -1 -2 -108.963 78.1259 2
 -4 -1 2 34.3791 21.394 3
 -4 1 2 63.6877 69.2421 2
 4 -1 -2 31.7607 29.3236 1
 4 -1 -2 61.5619 47.4531 3
 -3 1 2 10191.7 506.75 2
 3 -1 -2 9470.29 480.935 3
 -3 1 2 9689.82 499.396 3
 3 -1 -2 9737.05 382 1
 3 -1 -2 9406.67 473.448 2
 -3 -1 2 9557.03 308.435 3
 2 -1 -2 1863.76 162.97 1
 -2 -1 2 1263.44 101.172 3
 -2 1 2 905.459 150.274 3
 2 -1 -2 1065.71 151.35 3
 2 -1 -2 1448.15 192.343 2
 1 -1 -2 12894.8 561.274 3
 -1 1 2 13147.6 580.941 3
 1 -1 -2 13168.7 369.414 1
 0 -1 -2 137.03 38.8219 3
 0 1 2 276.834 90.7101 3
 -1 -1 -2 12484.6 550.011 3
 1 1 2 13236.7 567.669 3
 -2 1 -2 556.601 124.219 1
 -2 -1 -2 611.361 135.987 3
 2 1 2 491.347 127.554 3
 3 1 2 694.868 127 3
 -3 -1 -2 709.252 136.58 3
 -3 1 -2 696.223 134.894 1
 -4 -1 -2 303.489 83.5911 3
 -4 1 -2 387.214 101.256 1
 4 -1 2 444.082 119.896 1
 -5 1 -2 2319.83 256.56 1
 -5 -1 -2 2141.68 131.844 1
 5 -1 2 2535.86 272 1
 -5 -1 -2 2478.32 266.486 3
 -6 -1 -2 287.277 80.6779 3
 6 1 2 275.951 50.4752 1
 -6 1 -2 217.35 71.7403 1
 -6 -1 -2 265.058 51.2284 1
 6 -1 2 289.817 98.834 1
 7 1 2 -44.7859 30.3293 1
 -7 -1 -2 -18.9024 18.4041 1
 7 -1 2 10.5478 35.5439 1
 -7 1 -2 36.336 39.715 1
 8 1 2 936.585 115.361 1
 8 -1 2 776.6 155.738 1
 -8 -1 -2 847.473 109.599 1
 -8 1 -2 853.529 171.707 1
 9 -1 2 1993.04 266.853 1
 -9 -1 -2 1753.47 169.651 1
 -9 1 -2 1856.89 257.795 1
 9 1 2 2016.56 181.664 1
 -10 -1 -2 686.519 116.581 1
 10 -1 2 606.831 159.42 1
 -10 1 -2 722.034 168.59 1
 10 1 2 728.798 118.494 1
 -11 -1 -2 1419.3 175.06 1
 11 1 2 1364.8 164.787 1
 11 -1 2 1414.46 234.373 1
 -11 1 -2 1372.19 230.976 1
 12 1 2 1526.61 183.689 1
 12 -1 2 1847.26 284.728 1
 -12 1 -2 1428.8 246.855 1
 -12 -1 -2 1559.06 193.634 1
 13 1 2 3407.26 291.696 1
 -13 -1 -2 3408.51 299.714 1
 13 -1 2 3682.58 400.58 1
 14 -1 2 990.912 227.778 1
 -14 -1 -2 937.092 167.158 1
 14 1 2 827.351 152.929 1
 15 1 2 439.277 117.192 1
 15 -1 2 529.631 172.627 1
 -15 -1 -2 522.177 130.962 1
 -16 -1 -2 4085.34 370.599 1
 16 1 2 4180.36 369.132 1
 16 -1 2 4465.59 476.268 1
 -17 -1 -2 4048.18 383.793 1
 17 1 2 3829.9 364.677 1
 17 -1 2 4260.25 474.252 1
 18 1 2 125.704 72.8632 1
 18 -1 2 227.211 130.768 1
 -18 -1 -2 54.1635 45.5204 1
 -19 -1 -2 -95.8849 84.2364 1
 19 1 2 -74.3167 63.653 1
 19 -1 2 138.794 88.8355 1
 20 -1 2 647.568 193.426 1
 20 1 2 459.991 136.731 1
 21 1 2 61.5587 52.3842 1
 21 -1 2 101.192 103.609 1
 22 -1 2 669.29 216.003 1
 22 1 2 511.799 152.328 1
 23 1 2 1374.43 263.354 1
 23 -1 2 1661.63 334.001 1
 24 -1 2 1141.31 282.383 1
 24 1 2 930.797 223.135 1
 25 -1 2 39.1425 91.4968 1
 25 1 2 -20.0408 66.791 1
 26 -1 2 -112.777 75.4936 1
 26 1 2 16.8652 51.2661 1
 27 1 2 109.125 97.3576 1
 27 -1 2 209.217 126.4 1
 28 -1 2 562.99 207.569 1
 28 1 2 467.15 177.498 1
 29 -1 2 971.836 279.713 1
 29 1 2 991.709 256.798 1
 30 1 2 104.415 92.5965 1
 30 -1 2 297.526 157.185 1
 31 -1 2 298.437 158.229 1
 31 1 2 248.785 139.886 1
 32 -1 2 991.146 292.052 1
 32 1 2 996.922 278.389 1
 33 -1 2 834.567 294.895 1
 33 1 2 698.701 240.379 1
 34 -1 2 1288.67 350.31 1
 34 1 2 1378.09 327.804 1
 35 -1 2 329.833 198.569 1
 35 1 2 15.1788 21.7666 1
 36 -1 2 425.537 204.592 1
 36 1 2 329.38 164.852 1
 37 -1 2 228.577 186.388 1
 37 1 2 313.561 174.27 1
 38 1 2 207.636 131.478 1
 38 -1 2 116.523 144.804 1
 39 1 2 89.9653 114.573 1
 39 -1 2 229.62 174.739 1
 40 -1 2 106.794 112.96 1
 40 1 2 11.291 53.5809 1
 41 -1 2 -31.0044 27.0831 1
 41 1 2 -45.6292 84.9067 1
 42 -1 2 167.734 147.822 1
 42 1 2 132.134 113.491 1
 43 1 2 194.391 129.931 1
 43 -1 2 247.545 200.523 1
 44 1 2 46.8894 82.3195 1
 44 -1 2 101.076 128.295 1
 45 1 2 16.7793 73.7751 1
 45 -1 2 112.093 138.577 1
 46 -1 2 65.981 138.45 1
 46 1 2 -21.9434 41.912 1
 47 -1 2 117.159 165.871 1
 47 1 2 164.13 164.9 1
 48 -1 2 -24.7479 94.4997 1
 48 1 2 366.355 233.315 1
 49 1 2 288.634 211.743 1
 50 2 -2 -26.7743 130.351 1
 49 2 -2 144.029 140.778 1
 48 2 -2 187.579 143.105 1
 47 2 -2 -100.89 112.672 1
 46 2 -2 149.22 158.52 1
 46 -2 -2 1.41109 90.1345 1
 45 2 -2 78.6358 117.324 1
 45 -2 -2 50.3007 34.2169 1
 44 2 -2 63.6181 55.7674 1
 44 -2 -2 224.053 199.685 1
 43 -2 -2 -131.455 146.33 1
 43 2 -2 11.1563 105.889 1
 42 2 -2 146.558 134.354 1
 42 -2 -2 274.588 192.608 1
 41 -2 -2 105.395 168.689 1
 41 2 -2 -102.928 97.6996 1
 40 2 -2 -29.4765 32.6569 1
 40 -2 -2 -5.32334 69.0342 1
 39 2 -2 -39.1388 64.8331 1
 39 -2 -2 -34.554 61.2028 1
 38 2 -2 77.659 65.7209 1
 38 -2 -2 -7.42411 84.7992 1
 37 2 -2 166.89 137.995 1
 37 -2 -2 123.49 163.67 1
 36 2 -2 280.968 190.312 1
 36 -2 -2 112.546 111.92 1
 35 2 -2 83.4298 79.2508 1
 35 -2 -2 12.9654 77.4742 1
 34 2 -2 784.429 258.535 1
 34 -2 -2 650.518 260.401 1
 33 -2 -2 444.642 223.799 1
 33 2 -2 392.163 179.256 1
 32 -2 -2 201.783 159.046 1
 32 2 -2 50.8778 28.9322 1
 31 -2 -2 387.833 206.126 1
 31 2 -2 239.133 143.07 1
 30 2 -2 1359.03 317.631 1
 30 -2 -2 1526.67 383.454 1
 29 -2 -2 309.205 164.866 1
 29 2 -2 405.604 172.781 1
 28 2 -2 1813.58 342.608 1
 28 -2 -2 2434.25 462.845 1
 27 2 -2 1322.13 290.054 1
 27 -2 -2 1587.46 370.39 1
 26 2 -2 224.516 105.811 1
 26 -2 -2 295.606 174.542 1
 25 -2 -2 490.693 182.042 1
 25 2 -2 548.858 181.932 1
 24 -2 -2 242.003 142.203 1
 24 2 -2 265.836 123.067 1
 23 2 -2 103.394 80.8268 1
 23 -2 -2 209.712 108.905 1
 22 -2 -2 477.891 197.63 1
 22 2 -2 543.078 184.104 1
 21 2 -2 1938.29 320.197 1
 21 -2 -2 1960.72 355.757 1
 20 2 -2 152.982 116.052 1
 20 -2 -2 108.477 90.1549 1
 19 -2 -2 1902.94 340.67 1
 19 2 -2 1864.21 299.928 1
 18 -2 -2 1231.99 269.421 1
 18 2 -2 1261.33 248.495 1
 17 -2 -2 1565.72 292.69 1
 16 -2 -2 404.811 150.961 1
 15 -2 -2 5009.24 496.365 3
 15 -2 -2 4961.3 495.444 1
 14 -2 -2 2044.86 319.245 3
 14 -2 -2 2104.01 311.936 1
 13 -2 -2 3947.68 419.993 1
 13 -2 -2 4024.88 427.777 3
 12 -2 -2 6926.12 540.007 1
 12 -2 -2 7408.49 572.048 3
 -11 2 2 3958 422.751 3
 11 -2 -2 4059.46 415.975 3
 11 -2 -2 3983.55 395.455 1
 -11 2 2 3719.34 379.559 1
 10 -2 -2 3274.32 347.611 1
 -10 2 2 3067.71 334.224 1
 10 -2 -2 2959.65 359.033 2
 10 -2 -2 2990.32 350.578 3
 -10 2 2 3052.83 363.853 3
 9 -2 -2 4850.3 408.116 1
 -9 2 2 5233.12 459.616 3
 9 -2 -2 4756.23 453.474 2
 -9 2 2 4773.23 404.336 1
 9 -2 -2 5165.6 448.736 3
 -9 2 2 5266.08 480.6 2
 -8 2 2 3223.71 375.535 2
 8 -2 -2 3133.52 324.519 1
 8 -2 -2 2998.04 346.515 3
 -8 2 2 3093.55 315.374 1
 -8 2 2 3159.44 351.376 3
 8 -2 -2 3148.54 371.567 2
 7 -2 -2 10478.2 632.84 3
 7 -2 -2 9718.89 639.669 2
 7 -2 -2 10375 556.513 1
 -7 2 2 10270.4 544.388 1
 -7 2 2 9938.54 617.446 3
 -7 2 2 10865.5 684.599 2
 -6 2 2 11306.2 662.596 2
 6 -2 -2 10771.1 542.153 1
 6 -2 -2 11343.8 632.628 3
 -6 2 2 11496.5 660.894 3
 6 -2 -2 10404.2 640.163 2
 -6 2 2 11522.5 545.662 1
 5 -2 -2 525.347 144.003 2
 -5 2 2 639.503 155.607 3
 5 -2 -2 1012.07 172.865 1
 -5 2 2 886.053 214.385 2
 -5 2 2 764.866 144.203 1
 5 -2 -2 760.412 173.426 3
 -4 2 2 10403.4 617.027 3
 4 -2 -2 10177 574.369 3
 -4 2 2 10633.6 472.602 1
 4 -2 -2 10135.7 469.303 1
 -4 2 2 11217.6 658.563 2
 4 -2 -2 10052.6 618.967 2
 -3 2 2 1390.85 169.138 1
 3 -2 -2 1573.11 184.139 1
 -3 2 2 1060.47 199.832 3
 3 -2 -2 1510.93 246.324 3
 3 -2 -2 1368.91 237.9 2
 -2 2 2 9530.54 390.64 1
 2 -2 -2 9121.21 589.829 2
 -2 -2 2 8496.47 369.918 2
 2 -2 -2 9475.06 563.697 3
 -2 2 2 10018.9 588.312 3
 2 -2 -2 9536.35 396.206 1
 -1 2 2 786.919 113.938 1
 1 -2 -2 946.493 227.736 2
 1 -2 -2 236.634 65.3368 3
 -1 2 2 524.496 138.902 3
 1 -2 -2 772.104 114.03 1
 0 -2 2 9936.65 400.819 2
 0 2 2 10147.6 584.68 3
 0 -2 -2 10407.3 344.198 1
 0 2 2 10457.4 332.881 1
 0 -2 -2 9708.15 572.07 3
 -1 -2 -2 541.05 74.6796 1
 1 2 2 683.813 84.87 1
 -1 2 -2 758.487 176.862 1
 -1 2 -2 587.575 110.824 2
 -1 -2 -2 361.292 102.78 3
 1 2 2 640.631 152.74 3
 1 -2 2 527.228 97.9953 2
 -2 -2 -2 11039.7 607.949 3
 -2 2 -2 10758.4 462.817 2
 -2 2 -2 11627.5 627.371 1
 2 2 2 11704.7 633.902 3
 -3 2 -2 5633.96 449.6 1
 -3 -2 -2 5779.88 459.419 3
 3 2 2 5810.14 446.679 3
 -3 2 -2 5557.95 343.36 2
 -4 2 -2 77.1704 54.6034 2
 -4 2 -2 63.8891 49.6358 1
 -4 2 -2 28.3934 21.0365 3
 -4 -2 -2 127.433 112.541 3
 4 2 2 22.8611 46.0463 3
 4 -2 2 191.805 119.323 1
 5 -2 2 7760.1 564.12 1
 -5 -2 -2 7922.36 568.281 3
 -5 2 -2 8109.13 565.668 1
 -5 2 -2 7072.66 284.064 3
 -5 2 -2 7463.62 437.245 2
 -6 2 -2 18228.9 507.038 3
 -6 -2 -2 19270.8 862.943 3
 6 -2 2 18545.2 863.874 1
 -6 2 -2 18598.9 853.358 1
 -6 2 -2 19123.5 721.165 2
 -7 2 -2 239.158 122.844 1
 7 -2 2 332.567 156.388 1
 -7 2 -2 157.361 65.0023 3
 -7 -2 -2 162.364 119.78 3
 -8 -2 -2 3834.11 406.913 3
 8 -2 2 3991.91 422.175 1
 -8 2 -2 3804.95 405.921 1
 9 2 2 713.544 79.0017 1
 9 -2 2 871.081 205.517 1
 -9 -2 -2 867.652 207.498 3
 10 -2 2 2422.35 349.137 1
 10 2 2 1874.74 145.036 1
 11 -2 2 13594 819.997 1
 11 2 2 11969.7 400.784 1
 12 -2 2 525.917 205.515 1
 12 2 2 488.866 98.0775 1
 13 -2 2 2239.9 347.203 1
 13 2 2 2012.11 192.741 1
 14 2 2 2561.7 229.885 1
 14 -2 2 3050.18 410.196 1
 15 -2 2 2723.49 401.692 1
 15 2 2 2225.02 225.675 1
 16 2 2 912.72 158.343 1
 -16 -2 -2 1139.58 176.135 1
 16 -2 2 1355.26 293.523 1
 -17 -2 -2 2176.81 253.189 1
 17 -2 2 2426.93 392.727 1
 17 2 2 1767.93 221.126 1
 18 2 2 568.243 139.259 1
 18 -2 2 655.369 222.765 1
 -18 -2 -2 790.586 167.135 1
 19 2 2 9.38323 15.3495 1
 -19 -2 -2 262.592 118.026 1
 19 -2 2 166.255 146.598 1
 20 2 2 414.467 130.258 1
 -20 -2 -2 790.175 183.909 1
 20 -2 2 552.499 211.155 1
 21 -2 2 2936.63 461.839 1
 21 2 2 2358.64 294.259 1
 -21 -2 -2 2976.98 342.214 1
 22 -2 2 291.057 182.83 1
 22 2 2 39.4696 26.0042 1
 23 -2 2 1105.67 304.792 1
 23 2 2 966.208 201.641 1
 24 2 2 262.19 99.4285 1
 24 -2 2 300.261 169.373 1
 25 2 2 351.195 133.081 1
 25 -2 2 440.215 226.72 1
 26 2 2 3323.67 413.299 1
 26 -2 2 3576.34 559.443 1
 27 -2 2 464.294 238.749 1
 27 2 2 320.824 147.036 1
 28 -2 2 131.638 114.794 1
 28 2 2 87.9724 77.7071 1
 29 2 2 851.542 222.543 1
 29 -2 2 870.833 291.055 1
 30 -2 2 1056.8 318.436 1
 30 2 2 560.85 186.659 1
 31 -2 2 137.626 141.636 1
 31 2 2 196.367 103.699 1
 32 -2 2 66.0654 68.5894 1
 32 2 2 124.325 96.7585 1
 33 -2 2 26.1123 101.599 1
 33 2 2 88.7778 93.6699 1
 34 -2 2 1030.92 338.025 1
 34 2 2 915.638 256.111 1
 35 -2 2 234.229 180.257 1
 35 2 2 159.641 123.529 1
 36 2 2 124.946 113.651 1
 36 -2 2 281.93 194.194 1
 37 -2 2 312.553 190.874 1
 37 2 2 -47.1697 53.4741 1
 38 -2 2 327.775 219.895 1
 38 2 2 209.349 134.615 1
 39 2 2 -14.9593 54.929 1
 39 -2 2 141.131 163.338 1
 40 2 2 256.229 159.15 1
 40 -2 2 329.687 253.755 1
 41 -2 2 193.624 182.178 1
 41 2 2 36.4594 51.6279 1
 42 2 2 77.4383 86.607 1
 42 -2 2 109.246 130.331 1
 43 -2 2 215.78 158.634 1
 43 2 2 189.409 122.183 1
 44 -2 2 221.828 180.463 1
 45 -2 2 134.133 160.857 1
 46 -2 2 83.2521 122.855 1
 46 3 -2 16.8943 68.2538 1
 45 -3 -2 90.752 139.81 1
 45 3 -2 103.657 130.693 1
 44 3 -2 -19.4877 37.7945 1
 44 -3 -2 21.1078 71.1032 1
 43 -3 -2 318.061 211.165 1
 43 3 -2 321.664 205.588 1
 42 3 -2 143.333 140.109 1
 42 -3 -2 131.196 172.915 1
 41 3 -2 5.97517 65.634 1
 41 -3 -2 79.2146 136.101 1
 40 3 -2 82.1621 92.6616 1
 40 -3 -2 -110.49 101.14 1
 39 3 -2 200.732 135.022 1
 39 -3 -2 120.052 116.716 1
 38 3 -2 92.9668 106.545 1
 38 -3 -2 200.593 165.919 1
 37 -3 -2 226.765 193.33 1
 37 3 -2 92.4372 96.2447 1
 36 -3 -2 852.886 320.897 1
 36 3 -2 694.68 244.941 1
 35 -3 -2 131.932 136.194 1
 35 3 -2 174.581 139.285 1
 34 3 -2 1357.45 337.474 1
 34 -3 -2 1164.13 373.712 1
 33 3 -2 1082.94 297.405 1
 33 -3 -2 887.73 318.848 1
 32 3 -2 1611.89 352.096 1
 32 -3 -2 1420.66 380.45 1
 31 3 -2 52.8127 45.1577 1
 31 -3 -2 104.771 110.128 1
 30 -3 -2 1411.31 370.19 1
 30 3 -2 1015.41 256.691 1
 29 3 -2 -35.5205 86.304 1
 29 -3 -2 198.37 153.458 1
 28 -3 -2 92.7334 116.988 1
 28 3 -2 -48.5728 98.7182 1
 27 -3 -2 3.31085 76.2926 1
 27 3 -2 -30.1403 79.9477 1
 26 -3 -2 792.526 250.892 1
 26 3 -2 586.905 194.66 1
 25 3 -2 85.7027 95.1629 1
 25 -3 -2 -20.9065 102.614 1
 24 -3 -2 1699.97 368.231 1
 24 3 -2 1515.66 306.698 1
 23 3 -2 1619.29 307.823 1
 23 -3 -2 1745.5 369.336 1
 22 -3 -2 152.704 113.337 1
 22 3 -2 222.122 129.751 1
 21 3 -2 318.761 164.267 1
 21 -3 -2 49.2995 80.2356 1
 20 -3 -2 1170.76 282.883 1
 20 3 -2 1420.59 279.239 1
 19 -3 -2 2038.55 371.983 1
 18 -3 -2 138.177 91.7379 1
 17 -3 -2 594.848 187.702 1
 17 -3 -2 484.549 167.553 3
 16 -3 -2 118.595 40.5743 3
 16 -3 -2 76.9369 52.7335 1
 15 -3 -2 144.209 87.5256 3
 15 -3 -2 178.704 103.258 1
 14 -3 -2 415.988 148.56 1
 14 -3 -2 477.6 161.122 3
 13 -3 -2 1307.22 256.168 3
 13 -3 -2 1206.93 252.166 1
 12 -3 -2 1417.22 274.918 3
 12 -3 -2 1188.32 238.838 1
 12 -3 -2 1127.91 268.695 2
 11 -3 -2 5500.94 507.968 1
 11 -3 -2 5883.77 546.838 3
 11 -3 -2 5859.58 585.051 2
 10 -3 -2 3582.72 401.737 1
 10 -3 -2 3961.6 476.963 2
 10 -3 -2 4219.05 458.179 3
 9 -3 -2 355.751 131.087 1
 9 -3 -2 203.808 90.7349 3
 -9 3 2 333.061 129.908 1
 9 -3 -2 391.851 170.599 2
 8 -3 -2 7000.89 570.818 3
 8 -3 -2 7652.02 648.211 2
 -8 3 2 7005.34 509.914 1
 8 -3 -2 6854.62 518.091 1
 7 -3 -2 4858.86 414.903 1
 -7 3 2 4907.08 417.507 1
 7 -3 -2 5367.08 536.106 2
 7 -3 -2 5149.42 488.715 3
 6 -3 -2 95.168 86.7753 3
 6 -3 -2 43.2306 63.0109 2
 6 -3 -2 216.079 103.842 1
 -6 3 2 188.92 91.9011 1
 -5 -3 2 167.926 56.4005 3
 5 -3 -2 146.717 80.0426 3
 5 -3 -2 155.005 77.2309 2
 -5 3 2 347.943 104.756 1
 -5 3 2 178.465 96.9515 3
 5 -3 -2 295.5 99.4744 1
 4 -3 -2 1631.68 214.585 1
 4 -3 -2 1625.98 270.699 2
 4 -3 -2 1576.96 251.393 3
 -4 3 2 1584.92 214.844 1
 -4 3 2 1693.62 278.308 3
 -4 -3 2 1636.48 166.725 3
 3 -3 -2 593.958 169.408 2
 3 -3 -2 620.868 133.522 1
 -3 -3 2 572.385 93.9293 3
 -3 3 2 675.117 133.44 1
 3 -3 -2 773.942 190.012 3
 -3 3 2 539.12 146.332 3
 -3 -3 2 494.77 127.348 2
 2 -3 -2 380.998 150.384 2
 -2 -3 2 17.1604 31.2223 2
 -2 -3 2 35.9497 20.2928 3
 2 3 -2 328.696 133.18 1
 2 -3 -2 152.902 103.811 3
 -2 3 2 119.314 90.4204 3
 2 -3 -2 236.281 87.1905 1
 -2 3 2 283.396 87.1794 1
 1 -3 -2 5417.04 340.136 1
 1 -3 -2 5975.26 559.26 2
 -1 3 2 5404.67 326.877 1
 -1 3 2 5524.48 501.845 3
 1 -3 -2 5558.98 494.642 3
 -1 -3 2 4734.46 235.476 3
 -1 -3 2 5215.04 388.926 2
 1 3 -2 5499.54 479.623 1
 0 3 -2 475.074 165.988 1
 0 -3 -2 287.93 140.268 3
 0 -3 2 142.295 72.9843 2
 0 -3 -2 561.263 212.992 2
 0 3 2 484.011 100.722 1
 0 3 2 424.15 153.425 3
 0 -3 -2 282.947 79.0286 1
 -1 -3 -2 2071.9 300.856 3
 -1 -3 -2 2118.29 184.184 1
 1 3 2 2228.45 181.396 1
 1 3 2 2332.16 316.607 3
 1 -3 2 2248.95 257.63 2
 1 -3 2 1440.69 122.057 3
 2 -3 2 182.445 41.5649 3
 2 3 2 371.16 71.8677 1
 -2 -3 -2 306.342 108.917 3
 2 3 2 200.601 81.1366 3
 2 -3 2 241.082 82.1109 2
 -3 3 -2 120.969 71.1961 2
 -3 -3 -2 85.7759 65.648 3
 -3 3 -2 0.00735 9.22874 3
 3 3 2 70.1228 32.9871 1
 3 -3 2 26.4846 31.3576 2
 -4 -3 -2 1934.4 289.413 3
 4 3 2 1380.96 106.187 1
 -4 3 -2 1714.75 243.657 2
 -4 3 -2 1440.28 137.4 3
 -5 3 -2 2674.94 203.438 3
 -5 -3 -2 3207.57 381.926 3
 5 -3 2 3313.46 417.759 1
 -5 3 -2 3225.74 349.85 2
 -6 3 -2 5089.38 294.628 3
 -6 -3 -2 5752.45 525.841 3
 6 -3 2 5732.43 551.936 1
 -6 3 -2 5332.04 448.643 2
 -7 3 -2 1442.57 169.472 3
 -7 -3 -2 1695.96 306.166 3
 7 -3 2 1546.39 299.36 1
 -7 3 -2 1471.18 246.521 2
 -8 3 -2 79.6996 74.4453 2
 -8 3 -2 58.229 42.6667 3
 8 -3 2 213.293 139.264 1
 -8 -3 -2 344.256 160.141 3
 -9 -3 -2 5400.06 535.887 3
 9 -3 2 5146.19 542.689 1
 -9 3 -2 5198.44 475.567 2
 -9 3 -2 5003.3 354.292 3
 -10 3 -2 5079.21 373.401 3
 10 -3 2 5267.15 558.803 1
 -10 -3 -2 5234.61 542.587 3
 11 -3 2 216.856 140.614 1
 -11 3 -2 268.339 111.925 3
 -11 -3 -2 302.816 147.784 3
 11 3 2 105.018 35.637 1
 -12 3 -2 317.727 106.9 3
 12 -3 2 192.728 124.076 1
 12 3 2 157.591 43.3395 1
 -12 -3 -2 216.699 115.757 3
 13 -3 2 1410.64 298.741 1
 13 3 2 1103.35 121.344 1
 -13 3 -2 1453.02 225.426 3
 -13 -3 -2 1665.41 321.021 3
 14 3 2 7.99431 18.8107 1
 14 -3 2 -18.8192 44.9996 1
 -14 -3 -2 -102.14 113.887 3
 -14 3 -2 133.349 82.3874 3
 15 3 2 178.355 56.1634 1
 -15 3 -2 191.078 84.2063 3
 15 -3 2 185.768 100.844 1
 16 3 2 49.2987 33.884 1
 16 -3 2 84.2242 89.7176 1
 17 3 2 1042.08 151.019 1
 17 -3 2 1326.86 312.785 1
 18 -3 2 570.712 228.514 1
 18 3 2 569.387 118.402 1
 19 -3 2 977.549 264.708 1
 19 3 2 1015.05 164.326 1
 20 -3 2 1051.28 289.804 1
 20 3 2 1284.58 192.028 1
 21 -3 2 915.017 275.066 1
 21 3 2 834.203 160.225 1
 22 -3 2 1207.36 332.214 1
 22 3 2 1192.29 206.339 1
 23 3 2 543.607 143.171 1
 23 -3 2 373.133 206.593 1
 24 -3 2 102.571 80.9577 1
 24 3 2 55.713 45.8453 1
 25 -3 2 279.274 171.111 1
 25 3 2 220.15 95.8922 1
 26 3 2 421.465 139.95 1
 26 -3 2 556.318 242.017 1
 27 -3 2 244.691 160.414 1
 27 3 2 160.431 99.8096 1
 28 -3 2 2124.36 466.064 1
 28 3 2 1788.31 293.126 1
 29 -3 2 183.208 153.085 1
 29 3 2 157.091 97.909 1
 30 3 2 180.538 100.096 1
 30 -3 2 390.973 236.974 1
 31 -3 2 778.557 308.688 1
 31 3 2 607.195 191.704 1
 32 3 2 1716.28 322.563 1
 32 -3 2 2260.33 526.699 1
 33 -3 2 472.641 237.991 1
 33 3 2 565.053 192.112 1
 34 3 2 985.008 250.115 1
 34 -3 2 1179.17 388.651 1
 35 3 2 73.2553 58.3154 1
 35 -3 2 213.013 231.077 1
 36 -3 2 459.065 259.979 1
 37 -3 2 421.029 266.583 1
 38 -3 2 197.382 189.682 1
 39 -3 2 371.99 238.144 1
 40 -3 2 338.452 213.479 1
 41 -3 2 430.474 267.873 1
 42 -3 2 369.194 225.454 1
 43 -3 2 257.727 199.194 1
 44 -3 2 243.888 191.691 1
 42 -4 -2 87.3992 150.176 1
 41 -4 -2 95.2733 74.721 1
 40 -4 -2 124.837 156.132 1
 39 4 -2 349.921 176.253 1
 39 -4 -2 626.464 287.632 1
 38 -4 -2 53.1809 105.844 1
 38 4 -2 10.4073 39.6401 1
 37 -4 -2 335.608 211.071 1
 37 4 -2 299.053 168.59 1
 36 -4 -2 468.422 259.36 1
 36 4 -2 548.306 212.398 1
 35 4 -2 133.601 98.3936 1
 35 -4 -2 146.288 139.654 1
 34 4 -2 802.013 261.353 1
 34 -4 -2 738.605 307.128 1
 33 -4 -2 260.504 177.722 1
 33 4 -2 107.178 108.402 1
 32 4 -2 1462.71 331.082 1
 32 -4 -2 1824.59 459.007 1
 31 -4 -2 343.574 207.8 1
 31 4 -2 115.892 87.9206 1
 30 4 -2 39.164 35.8231 1
 30 -4 -2 192.457 140.84 1
 29 4 -2 -63.9179 100.624 1
 29 -4 -2 -43.0075 46.3181 1
 28 -4 -2 133.228 132.433 1
 28 4 -2 -30.5042 49.9499 1
 27 -4 -2 823.568 285.429 1
 27 4 -2 611.605 193.825 1
 26 4 -2 210.799 123.137 1
 26 -4 -2 430.726 218.583 1
 25 4 -2 102.814 101.467 1
 25 -4 -2 64.8233 81.6985 1
 24 4 -2 75.7628 99.7131 1
 24 -4 -2 5.85653 52.8162 1
 23 4 -2 197.793 128.189 1
 23 -4 -2 151.347 117.131 1
 22 4 -2 346.213 170.833 1
 22 -4 -2 134.359 119.978 1
 21 -4 -2 130.731 101.219 1
 20 -4 -2 549.94 215.256 1
 19 -4 -2 707.172 234.954 1
 18 -4 -2 769.395 232.206 3
 18 -4 -2 851.282 265.076 1
 17 -4 -2 4011.37 512.612 3
 17 -4 -2 4198.87 537.984 1
 16 -4 -2 1075.62 280.728 3
 16 -4 -2 903.093 263.936 1
 15 -4 -2 1908.28 347.721 3
 15 -4 -2 2031 365.911 1
 14 -4 -2 433.446 174.366 3
 14 -4 -2 400.884 164.038 1
 13 -4 -2 404.246 164.033 1
 13 -4 -2 404.695 174.045 3
 13 -4 -2 344.37 84.3613 2
 12 -4 -2 1940.86 338.869 3
 12 -4 -2 1711.82 349.131 2
 12 -4 -2 1683.37 309.25 1
 11 -4 -2 202.581 142.239 3
 11 -4 -2 -4.80407 64.4992 2
 11 -4 -2 294.18 144.47 1
 10 -4 -2 143.623 99.1143 1
 10 -4 -2 36.3392 76.3131 2
 10 -4 -2 203.36 114.77 3
 -10 -4 2 23.1084 25.8059 3
 9 -4 -2 45.3354 37.9203 2
 9 -4 -2 85.6093 71.6609 1
 -9 -4 2 -30.8937 39.5772 3
 -8 -4 2 1108.04 192.373 3
 8 -4 -2 1276.15 260.011 3
 8 -4 -2 1390.48 313.575 2
 8 -4 -2 1505.59 277.768 1
 -7 -4 2 2079.17 264.914 3
 7 -4 -2 2384.49 353.484 3
 7 -4 -2 2158.24 321.064 1
 7 -4 -2 2037.07 371.126 2
 6 -4 -2 1888.17 322.532 3
 -6 -4 2 1668.84 224.262 3
 -6 4 2 1738.26 267.973 1
 6 -4 -2 1708.8 275.924 1
 6 -4 -2 1810.44 350.085 2
 -5 4 2 2315.31 290.176 1
 5 -4 -2 2196.69 297.031 1
 5 -4 -2 2544.06 374.115 3
 -5 -4 2 2524.25 344.296 2
 -5 -4 2 2271.14 242.103 3
 5 -4 -2 2517.42 394.034 2
 4 -4 -2 184.141 127.273 3
 -4 -4 2 184.463 96.3166 2
 -4 4 2 194.014 98.2514 1
 4 -4 -2 -113.475 111.82 2
 4 -4 -2 125.311 66.0432 1
 -4 -4 2 121.568 50.505 3
 -3 4 2 151.101 82.6381 1
 3 -4 -2 169.811 95.6549 2
 3 -4 -2 39.7961 41.9218 1
 -3 -4 2 59.7341 56.137 2
 -3 -4 2 107.21 44.1148 3
 3 -4 -2 233.022 131.913 3
 2 -4 -2 2961.33 314.392 1
 2 -4 -2 3268.87 406.889 3
 -2 -4 2 2869.64 242.994 3
 -2 4 2 2781.38 283.706 1
 -2 -4 2 2894.55 355.054 2
 2 -4 -2 3104.95 456.78 2
 1 -4 -2 327.436 121.509 1
 -1 -4 2 210.426 71.3675 3
 -1 4 2 322.58 112.564 1
 1 -4 -2 403.472 213.564 2
 -1 -4 2 156.617 102.47 2
 1 -4 -2 333.417 182.145 3
 0 -4 2 4049.02 268.969 3
 0 4 2 4340.19 324.334 1
 0 -4 -2 4675.52 504.879 3
 0 -4 2 4241.95 422.323 2
 0 -4 -2 5094.97 580.315 2
 -1 -4 -2 558.373 200.072 3
 -1 -4 -2 1034.5 294.563 2
 1 4 2 613.884 123.871 1
 1 -4 2 354.666 73.0748 3
 1 -4 2 520.658 155.558 2
 2 -4 2 753.117 176.041 2
 2 -4 2 725.005 109.448 3
 2 4 2 735.055 119.325 1
 -2 -4 -2 813.297 205.646 3
 -2 -4 -2 1268.58 309.696 2
 -3 -4 -2 546.689 175.657 3
 3 4 2 506.687 93.3925 1
 3 -4 2 384.012 76.2691 3
 -3 4 -2 359.183 75.3757 3
 3 -4 2 367.374 109.67 2
 4 -4 2 207.224 113.971 2
 -4 4 -2 153.404 50.9596 3
 -4 -4 -2 439.603 187.253 3
 4 -4 2 251.841 70.2942 3
 4 4 2 333.257 82.232 1
 -5 4 -2 2921.33 244.941 3
 -5 -4 -2 3526.78 463.921 3
 5 4 2 2863.02 201.948 1
 5 -4 2 3336.3 397.986 2
 -6 4 -2 2471.75 237.271 3
 -6 -4 -2 3045.26 421.749 3
 6 4 2 2191.7 167.246 1
 7 4 2 146.89 43.0133 1
 -7 -4 -2 514.177 205.468 3
 7 -4 2 516.765 212.102 1
 -7 4 -2 156.887 61.9919 3
 -8 4 -2 42.7516 32.8079 3
 -8 -4 -2 19.4319 75.3265 3
 8 -4 2 155.962 122.346 1
 9 4 2 23.0814 15.2546 1
 -9 4 -2 20.8374 25.6048 3
 9 -4 2 98.1347 111.312 1
 9 4 2 -4.99826 11.4033 1
 -9 -4 -2 139.213 114.544 3
 10 -4 2 1861.39 362.738 1
 -10 4 -2 1533.04 226.266 3
 -10 -4 -2 1516.44 324.48 3
 11 -4 2 573.963 222.697 1
 -11 -4 -2 407.601 188.258 3
 -11 4 -2 467.972 133.698 3
 12 -4 2 167.615 141.925 1
 12 4 2 9.53456 10.5803 1
 -12 -4 -2 -7.54295 29.501 3
 -12 4 -2 103.226 79.1688 3
 12 4 2 18.8558 15.5174 1
 13 4 2 425.447 70.9835 1
 -13 4 -2 800.942 180.038 3
 13 4 2 480.682 68.6355 1
 -13 -4 -2 755.662 238.504 3
 13 -4 2 1107.95 299.217 1
 14 -4 2 1033.68 294.937 1
 14 4 2 588.066 83.7175 1
 -14 4 -2 866.576 193.105 3
 -14 -4 -2 981.259 287.119 3
 15 4 2 2393.93 176.453 1
 -15 4 -2 3245.97 376.567 3
 -15 -4 -2 3877.17 533.854 3
 15 -4 2 3921.56 563.771 1
 16 4 2 476.074 92.4232 1
 16 -4 2 851.382 294.876 1
 -16 -4 -2 1084.94 307.568 3
 17 4 2 1358.79 153.011 1
 -17 -4 -2 1998.22 402.108 3
 17 -4 2 2054.12 423.109 1
 18 -4 2 1344.8 349.75 1
 18 4 2 953.199 137.016 1
 -18 -4 -2 1290.78 330.464 3
 19 -4 2 38.7624 59.843 1
 19 4 2 152.574 61.0318 1
 -19 -4 -2 322.306 167.698 3
 20 -4 2 95.1156 56.7453 1
 20 4 2 50.6384 37.5611 1
 -20 -4 -2 5.05688 69.8586 3
 21 4 2 46.2673 15.7675 1
 21 -4 2 20.0734 86.7732 1
 -21 -4 -2 -130.844 154.123 3
 22 4 2 9.43958 10.9725 1
 22 -4 2 -9.89517 59.1893 1
 23 -4 2 -131.064 145.729 1
 23 4 2 16.2715 23.8873 1
 24 4 2 147.169 68.7864 1
 24 -4 2 216.226 96.7278 1
 25 4 2 384.301 110.943 1
 25 -4 2 288.887 201.862 1
 26 -4 2 110.02 129.399 1
 27 -4 2 303.435 189.43 1
 28 -4 2 -127.845 135.699 1
 29 -4 2 131.411 150.902 1
 30 -4 2 904.061 315.785 1
 31 -4 2 277.187 195.491 1
 32 -4 2 1544.04 449.343 1
 33 -4 2 248.341 177.48 1
 34 -4 2 652.952 295.719 1
 35 -4 2 76.8899 170.352 1
 36 -4 2 161.299 144.764 1
 37 -4 2 171.133 113.551 1
 38 -4 2 -265.991 201.843 1
 39 -4 2 -22.6292 30.1392 1
 40 -4 2 -91.5026 147.581 1
 41 -4 2 -185.102 182.702 1
 39 -5 -2 282.768 231.419 1
 38 -5 -2 604.069 306.084 1
 37 -5 -2 302.636 232.837 1
 36 -5 -2 284.02 228 1
 35 -5 -2 165.649 150.789 1
 34 -5 -2 147.444 152.418 1
 33 -5 -2 496.284 282.786 1
 32 -5 -2 196.093 191.575 1
 31 -5 -2 114.62 123.862 1
 30 -5 -2 538.322 255.569 1
 30 5 -2 263.358 142.511 1
 29 -5 -2 176.475 166.443 1
 29 5 -2 49.5496 61.7683 1
 28 5 -2 77.181 72.6888 1
 28 -5 -2 138.599 161.187 1
 27 -5 -2 143.596 135.812 1
 27 5 -2 29.3444 51.1176 1
 26 -5 -2 148.872 135.569 1
 26 5 -2 101.404 108.137 1
 25 -5 -2 89.0258 87.6094 1
 25 5 -2 245.146 143.345 1
 24 5 -2 242.462 143.08 1
 24 -5 -2 53.0174 77.588 1
 23 5 -2 161.905 123.011 1
 23 -5 -2 56.6268 130.917 1
 22 -5 -2 487.262 211.47 1
 21 -5 -2 459.744 205.738 1
 20 -5 -2 375.917 197.539 1
 19 -5 -2 212.128 108.754 3
 19 -5 -2 341.84 199.601 1
 18 -5 -2 77.2325 69.0667 3
 18 -5 -2 157.965 150.911 1
 17 -5 -2 -35.712 60.7823 3
 17 -5 -2 126.407 156.989 1
 16 -5 -2 195.713 142.032 1
 16 -5 -2 96.8608 99.9297 3
 -16 -5 2 129.181 90.9874 3
 15 -5 -2 232.87 139.114 3
 -15 -5 2 281.83 121.743 3
 15 -5 -2 230.154 172.22 1
 14 -5 -2 28.2295 72.185 3
 -14 -5 2 -68.9414 63.094 3
 13 -5 -2 87.6457 102.405 1
 13 -5 -2 281.393 145.323 3
 -13 -5 2 117.605 66.7223 3
 13 -5 -2 -25.8507 129.479 2
 12 -5 -2 128.186 97.1759 3
 12 -5 -2 -90.1841 100.97 1
 12 -5 -2 -48.2486 119.584 2
 -12 -5 2 22.8636 45.4707 3
 11 -5 -2 24.1695 48.7898 2
 11 -5 -2 448.085 181.641 3
 -11 -5 2 113.268 86.3953 3
 11 -5 -2 175.853 84.1084 1
 10 -5 -2 196.931 94.4455 3
 10 -5 -2 354.675 156.565 2
 10 -5 -2 52.9643 60.7636 1
 -10 -5 2 261.799 127.035 3
 9 -5 -2 -124.625 109.724 2
 9 -5 -2 -55.9017 116.021 3
 -9 -5 2 67.8411 63.8164 3
 9 -5 -2 10.9771 45.5313 1
 8 -5 -2 29.8307 76.74 2
 -8 -5 2 91.4993 63.962 3
 8 -5 -2 -13.2014 58.6268 1
 7 -5 -2 589.362 195.524 2
 7 -5 -2 302.429 121.261 3
 -7 -5 2 594.529 201.28 2
 7 -5 -2 474.726 163.041 1
 -7 -5 2 362.751 114.215 3
 6 -5 -2 770.224 206.334 1
 6 -5 -2 323.784 101.009 2
 6 -5 -2 532.513 179.889 3
 -6 -5 2 547.989 143.481 3
 -6 -5 2 596.775 195.224 2
 -5 -5 2 481.111 172.68 2
 -5 -5 2 470.386 130.33 3
 5 -5 -2 159.224 55.6737 2
 5 -5 -2 563.815 179.08 1
 5 -5 -2 299.689 145.144 3
 -4 -5 2 607.723 179 2
 4 -5 -2 708.635 187.446 1
 4 -5 -2 789.028 212.704 3
 4 -5 -2 539.025 180.912 2
 -4 -5 2 730.177 150.732 3
 3 -5 -2 118.652 101.671 1
 -3 -5 2 67.1913 61.654 3
 -3 -5 2 -178.09 105.594 2
 3 -5 -2 129.491 125.21 3
 3 -5 -2 -127.965 103.145 2
 2 -5 -2 2956.58 434.303 3
 -2 5 2 2670.57 311.589 1
 -2 -5 2 2546.61 262.593 3
 -2 -5 2 2495.61 374.548 2
 2 -5 -2 2793.24 478.987 2
 1 -5 -2 2512.13 420.532 3
 -1 5 2 2217.69 276.736 1
 -1 -5 2 2071.36 234.877 3
 -1 -5 2 2064.05 351.946 2
 1 -5 -2 2424.75 459.271 2
 0 -5 2 1011.14 158.37 3
 0 5 2 1263.93 206.053 1
 0 -5 -2 1364.14 305.637 3
 0 -5 2 1159.4 261.258 2
 0 -5 -2 1394.41 347.402 2
 1 -5 2 713.298 202.615 2
 -1 -5 -2 850.379 268.588 2
 1 -5 2 518.718 111.034 3
 -1 -5 -2 742.613 243.932 3
 1 5 2 746.682 153.332 1
 2 -5 2 -2.49483 32.2385 2
 2 -5 2 118.254 60.0117 3
 2 5 2 105.444 60.1292 1
 -2 -5 -2 263.606 165.102 2
 -2 -5 -2 85.6745 93.2333 3
 3 5 2 49.2458 43.7913 1
 3 -5 2 -29.0812 35.5318 3
 -3 -5 -2 111.394 98.9118 3
 3 -5 2 -111.106 99.4861 2
 -4 -5 -2 1752.32 355.414 3
 4 -5 2 1338.12 177.862 3
 4 5 2 1445.65 180.919 1
 -4 -5 -2 1726.65 394.142 2
 4 -5 2 1276.16 272.423 2
 5 -5 2 1065.9 160.683 3
 5 5 2 1026.33 144.889 1
 -5 5 -2 1127.64 170.291 3
 -5 -5 -2 1124.98 278.336 3
 5 -5 2 1000.08 240.421 2
 6 5 2 -10.2768 18.1913 1
 -6 -5 -2 -80.5935 41.9744 3
 -6 5 -2 3.3675 26.8408 3
 -7 -5 -2 -43.6916 78.7447 3
 7 5 2 11.4666 20.7513 1
 -7 5 -2 63.6302 35.0751 3
 8 5 2 64.7629 30.5419 1
 -8 -5 -2 98.0836 30.3206 3
 -8 5 -2 195.257 80.9578 3
 -9 -5 -2 -94.6758 105.908 3
 9 5 2 41.4145 24.9592 1
 -9 5 -2 13.6905 37.6262 3
 -10 5 -2 9.55355 19.7018 3
 10 5 2 25.6402 16.6435 1
 -10 -5 -2 164.409 127.41 3
 10 -5 2 195.157 170.052 1
 11 -5 2 217.054 146.331 1
 11 5 2 138.583 35.4445 1
 -11 5 -2 265.747 93.1183 3
 -11 -5 -2 423.669 187.287 3
 12 5 2 -26.9407 18.1611 1
 -12 -5 -2 156.877 111.419 3
 12 -5 2 171.743 133.421 1
 13 -5 2 112.822 107.814 1
 -13 -5 -2 64.3143 82.861 3
 14 -5 2 460.046 226.363 1
 -14 -5 -2 149.528 140.652 3
 -15 -5 -2 334.887 186.815 3
 15 -5 2 289.426 173.958 1
 16 -5 2 10.1734 82.7794 1
 -16 -5 -2 99.9723 111.69 3
 17 -5 2 435.694 207.92 1
 -17 -5 -2 366.888 173.148 3
 -18 -5 -2 109.08 93.2327 3
 18 -5 2 99.3498 118.539 1
 19 -5 2 194.606 144.669 1
 -19 -5 -2 102.394 118.929 3
 -20 -5 -2 695.983 258.499 3
 20 -5 2 669.497 269.495 1
 21 -5 2 116.864 108.874 1
 -21 -5 -2 229.452 162.367 3
 22 -5 2 70.7132 70.1888 1
 -22 -5 -2 -140.79 120.851 3
 23 -5 2 145.828 108.887 1
 -23 -5 -2 150.537 133.311 3
 24 -5 2 -63.8245 110.312 1
 -24 -5 -2 -81.517 122.948 3
 25 -5 2 19.041 52.8828 1
 -25 -5 -2 39.335 28.0923 3
 26 -5 2 -81.7338 104.438 1
 -26 -5 -2 -58.1396 140.384 3
 27 -5 2 78.7252 133.696 1
 -27 -5 -2 53.9799 78.108 3
 -28 -5 -2 426.02 197.724 3
 28 -5 2 46.1271 139.112 1
 -29 -5 -2 48.0214 47.4779 3
 29 -5 2 35.7929 107.898 1
 30 -5 2 -90.1328 133.768 1
 -30 -5 -2 99.99 105.655 3
 31 -5 2 135.352 107.263 1
 -31 -5 -2 146.946 142.179 3
 32 -5 2 -49.6157 115.613 1
 -32 -5 -2 253.697 207.802 3
 -33 -5 -2 98.9721 148.8 3
 33 -5 2 128.392 153.579 1
 34 -5 2 73.6057 123.301 1
 -34 -5 -2 118.014 100.253 3
 35 -5 2 -26.9131 80.3171 1
 36 -5 2 452.723 273.864 1
 37 -5 2 136.616 175.562 1
 38 -5 2 303.996 216.793 1
 36 -6 -2 215.282 188.593 1
 35 -6 -2 54.8739 66.2492 1
 34 -6 -2 765.75 336.103 1
 33 -6 -2 343.09 218.571 1
 32 -6 -2 1220.27 427.611 1
 31 -6 -2 162.79 188.85 1
 30 -6 -2 22.1296 60.2247 1
 29 -6 -2 131.646 135.846 1
 28 -6 -2 30.7247 53.1816 1
 -27 -6 2 60.079 54.8884 3
 27 -6 -2 103.502 126.927 1
 26 -6 -2 37.2084 45.5809 1
 -26 -6 2 63.312 82.9416 3
 25 -6 -2 65.6302 105.493 1
 -25 -6 2 -39.0206 80.0026 3
 24 -6 -2 214.898 151.954 1
 -24 -6 2 99.5086 137.253 3
 23 -6 -2 187.301 147.356 1
 -23 -6 2 365.783 185.92 3
 22 -6 -2 -207.723 162.581 1
 -22 -6 2 88.2588 119.989 3
 -21 -6 2 99.5073 116.786 3
 21 -6 -2 134.133 121.786 1
 -20 -6 2 90.4058 85.6975 3
 20 -6 -2 -61.9044 48.7327 1
 19 -6 -2 212.107 122.878 3
 19 -6 -2 192.911 122.428 1
 -19 -6 2 137.053 98.11 3
 -18 -6 2 68.8059 111.785 3
 18 -6 -2 -96.6779 79.0865 3
 18 -6 -2 104.273 107.428 1
 17 -6 -2 223.35 139.057 3
 17 -6 -2 141.342 111.307 1
 -17 -6 2 260.863 137.132 3
 16 -6 -2 143.952 133.728 3
 16 -6 -2 65.0083 96.809 1
 -16 -6 2 136.522 94.4885 3
 15 -6 -2 774.06 256.598 1
 15 -6 -2 1019.75 287.879 3
 -15 -6 2 851.566 238.048 3
 14 -6 -2 -31.9783 58.571 1
 -14 -6 2 197.406 128.148 3
 14 -6 -2 193.727 164.079 3
 -13 -6 2 104.963 89.16 3
 13 -6 -2 67.0124 84.2783 1
 13 -6 -2 -28.8549 105.16 2
 13 -6 -2 201.881 133.039 3
 12 -6 -2 286.854 160.924 3
 12 -6 -2 168.586 147.2 1
 -12 -6 2 226.195 127.624 3
 12 -6 -2 -49.6288 89.6706 2
 -11 -6 2 934.509 288.835 2
 -11 -6 2 469.434 149.445 3
 11 -6 -2 776.788 242.629 3
 11 -6 -2 305.456 168.806 2
 11 -6 -2 728.386 240.957 1
 -10 -6 2 640.651 240.786 2
 10 -6 -2 911.023 267.395 3
 -10 -6 2 448.942 155.104 3
 10 -6 -2 653.799 227.954 1
 10 -6 -2 392.245 197.131 2
 9 -6 -2 174.775 139.198 1
 -9 -6 2 134.44 135.338 2
 9 -6 -2 266.098 142.894 3
 -9 -6 2 154.743 99.3104 3
 9 -6 -2 117.845 110.927 2
 8 -6 -2 85.2365 93.996 2
 -8 -6 2 267.75 148.549 2
 -8 -6 2 328.142 124.102 3
 8 -6 -2 -50.5747 105.094 3
 8 -6 -2 336.867 173.519 1
 7 -6 -2 334.136 155.341 1
 -7 -6 2 302.272 116.551 3
 7 -6 -2 69.1752 58.332 3
 -7 -6 2 264.032 151.929 2
 7 -6 -2 326.8 171.221 2
 6 -6 -2 84.7906 42.7804 2
 -6 -6 2 -107.903 87.341 2
 -6 -6 2 106.819 81.0013 3
 6 -6 -2 236.655 146.895 1
 6 -6 -2 -125.601 104.671 3
 5 -6 -2 215.353 122.837 3
 -5 -6 2 143.535 105.005 2
 5 -6 -2 -121.655 196.363 2
 -5 -6 2 378.809 123.707 3
 4 -6 -2 -164.559 171.444 2
 -4 -6 2 63.3371 88.7767 2
 4 -6 -2 32.0599 99.1659 3
 -4 -6 2 -71.0616 43.8597 3
 -3 -6 2 80.4278 70.2827 3
 3 -6 -2 325.833 173.93 3
 -3 -6 2 255.361 196.074 2
 3 -6 -2 114.733 127.117 2
 -2 -6 2 3579.6 342.274 3
 2 -6 -2 3890.13 533.97 3
 2 -6 -2 4151.76 642.543 2
 -2 -6 2 3823.2 520.763 2
 1 -6 -2 1637.2 424.365 3
 -1 -6 2 1647.91 402.563 2
 1 -6 -2 1902.67 571.077 2
 0 -6 -2 9554.74 828.603 3
 0 -6 -2 9555.4 971.428 2
 0 -6 2 8690.83 789.583 2
 -1 -6 -2 1372.97 436.92 3
 1 -6 2 1236.6 361.146 2
 -1 -6 -2 1621.95 472.72 2
 -2 -6 -2 152.644 139.007 2
 -2 -6 -2 335.038 184.707 3
 2 -6 2 71.4492 78.8676 2
 3 -6 2 457.138 177.482 2
 -3 -6 -2 672.051 233.884 3
 -3 -6 -2 501.236 230.436 2
 -4 -6 -2 19.6394 91.3803 3
 -4 -6 -2 55.5155 107.573 2
 4 -6 2 -103.803 89.8999 2
 -5 -6 -2 41.3618 116.34 2
 -5 -6 -2 131.722 87.947 3
 5 -6 2 -32.0964 98.3422 2
 -6 -6 -2 270.126 217.323 2
 -6 -6 -2 8.9881 60.3072 3
 -7 -6 -2 405.518 264.581 2
 -7 -6 -2 273.56 171.223 3
 -8 -6 -2 883.01 272.095 3
 -8 -6 -2 824.558 309.653 2
 -9 -6 -2 446.615 216.778 3
 -10 -6 -2 218.994 142.815 3
 -11 -6 -2 695.786 246.914 3
 -12 -6 -2 72.5002 96.6155 3
 -13 -6 -2 389.578 199.819 3
 -14 -6 -2 145.772 133.331 3
 14 -6 2 213.133 190.53 1
 -15 -6 -2 841.62 279.89 3
 15 -6 2 865.423 319.61 1
 -16 -6 -2 126.526 158.983 3
 16 -6 2 243.085 211.373 1
 17 -6 2 435.218 236.595 1
 -17 -6 -2 199.933 174.617 3
 18 -6 2 249.595 186.154 1
 -18 -6 -2 65.0437 78.8057 3
 -19 -6 -2 175.596 145.136 3
 19 -6 2 83.1456 130.074 1
 20 -6 2 125.145 123.291 1
 -20 -6 -2 179.682 156.331 3
 21 -6 2 337.367 185.481 1
 -21 -6 -2 425.208 212.196 3
 22 -6 2 41.6366 124.193 1
 -22 -6 -2 87.9879 179.157 3
 23 -6 2 120.508 149.762 1
 -23 -6 -2 235.939 163.792 3
 24 -6 2 263.124 183.96 1
 -24 -6 -2 -53.4431 40.7431 3
 25 -6 2 158.483 133.344 1
 -25 -6 -2 84.8527 77.5217 3
 26 -6 2 92.0222 93.6459 1
 -26 -6 -2 -7.27395 31.8643 3
 -27 -6 -2 168.773 167.763 3
 27 -6 2 134.492 167.411 1
 -28 -6 -2 175.927 120.403 3
 28 -6 2 -152.809 175.383 1
 29 -6 2 -141.645 146.189 1
 -29 -6 -2 328.228 230.636 3
 -30 -6 -2 340.354 216.786 3
 30 -6 2 438.861 240.83 1
 -31 -6 -2 250.278 206.975 3
 31 -6 2 283.866 231.159 1
 32 -6 2 1368.7 475.06 1
 -32 -6 -2 917.869 362.512 3
 33 -6 2 415.619 295.609 1
 -33 -6 -2 408.225 245.866 3
 -34 -6 -2 63.8962 170.951 3
 34 -6 2 431.702 276.725 1
 -35 -6 -2 -79.504 132.586 3
 -36 -6 -2 78.6277 137.138 3
 32 -7 -2 -90.1449 117.01 1
 31 -7 -2 49.6762 82.2895 1
 30 -7 -2 111.865 106.313 1
 29 -7 -2 89.824 145.991 1
 28 -7 -2 -40.4562 147.766 1
 27 -7 -2 59.5367 93.7149 1
 26 -7 -2 364.68 237.68 1
 25 -7 -2 -58.3991 70.5017 1
 24 -7 -2 131.992 105.733 1
 23 -7 -2 4.12768 82.8862 1
 22 -7 -2 -16.4787 52.7974 1
 21 -7 -2 144.241 146.464 1
 20 -7 -2 82.6993 97.0238 1
 19 -7 -2 11.6109 48.5382 1
 18 -7 -2 -88.0128 117.913 3
 18 -7 -2 -38.7667 54.482 1
 17 -7 -2 102.769 122.131 1
 17 -7 -2 36.2833 33.3343 3
 16 -7 -2 64.7266 55.0423 3
 16 -7 -2 251.156 175.161 1
 -15 -7 2 355.728 190.782 2
 15 -7 -2 109.504 147.965 1
 15 -7 -2 87.3945 93.2312 3
 14 -7 -2 3.01195 97.2267 3
 -14 -7 2 119.99 135.654 2
 14 -7 -2 60.0581 116.242 1
 13 -7 -2 78.7195 62.453 3
 -13 -7 2 67.0004 107.78 2
 13 -7 -2 9.57254 52.8698 1
 -12 -7 2 145.314 136.736 2
 12 -7 -2 168.787 133.017 3
 12 -7 -2 -36.044 91.3339 2
 12 -7 -2 221.784 166.157 1
 -11 -7 2 171.507 144.848 2
 11 -7 -2 233.608 187.057 1
 11 -7 -2 183.448 146.789 3
 11 -7 -2 -7.0276 77.631 2
 10 -7 -2 186.635 141.324 3
 10 -7 -2 236.916 160.239 1
 10 -7 -2 -77.6454 69.3982 2
 -10 -7 2 94.5568 114.768 2
 9 -7 -2 154.249 123.848 3
 9 -7 -2 -31.4174 83.4899 2
 -8 -7 2 -30.9998 34.4256 2
 8 -7 -2 136.928 112.378 3
 8 -7 -2 19.2856 94.5363 2
 7 -7 -2 -60.5872 48.4497 2
 -7 -7 2 -17.856 68.5881 2
 7 -7 -2 -114.103 99.1884 3
 6 -7 -2 120.612 138.165 2
 -6 -7 2 -50.2149 81.7481 2
 6 -7 -2 -42.6223 62.6535 3
 5 -7 -2 164.062 116.016 3
 5 -7 -2 196.927 197.543 2
 -5 -7 2 83.4759 68.1392 2
 4 -7 -2 251.639 162.463 2
 4 -7 -2 115.538 85.6057 3
 -4 -7 2 -25.6609 86.7411 2
 -3 -7 2 -144.057 113.123 2
 3 -7 -2 32.9725 43.2425 3
 3 -7 -2 77.237 82.9006 2
 -2 -7 2 99.4497 87.6123 2
 2 -7 -2 -37.0533 50.1834 3
 -1 -7 2 207.701 143.383 2
 1 -7 -2 63.7478 72.6245 2
 1 -7 -2 270.604 147.19 3
 0 -7 2 -34.1136 36.3433 2
 0 -7 -2 -156.641 136.25 2
 0 -7 -2 208.959 136.543 3
 -1 -7 -2 34.1862 47.7734 2
 -1 -7 -2 189.305 140.914 3
 1 -7 2 55.5229 69.8632 2
 -2 -7 -2 145.346 128.014 2
 2 -7 2 92.1884 43.2923 2
 -2 -7 -2 172.286 137.707 3
 -3 -7 -2 38.2169 106.305 2
 -3 -7 -2 158.736 138.456 3
 3 -7 2 -10.4454 52.0766 2
 -4 -7 -2 139.978 158.62 3
 4 -7 2 -49.1737 86.4575 2
 -4 -7 -2 121.945 134.013 2
 -5 -7 -2 234.53 142.79 3
 -5 -7 -2 227.407 184.563 2
 5 -7 2 -15.6039 33.9784 2
 -6 -7 -2 42.4206 110.411 2
 -6 -7 -2 42.3114 97.4138 3
 -7 -7 -2 99.43 119.313 3
 -7 -7 -2 -18.1278 50.0631 2
 -8 -7 -2 157.499 141.768 3
 -8 -7 -2 37.6661 93.8912 2
 -9 -7 -2 230.097 197.671 2
 -9 -7 -2 94.0335 119.595 3
 -10 -7 -2 -75.8222 71.2691 3
 -10 -7 -2 147.146 200.173 2
 -11 -7 -2 97.8788 49.4451 3
 -11 -7 -2 332.703 226.702 2
 -12 -7 -2 1.65401 60.4642 3
 -12 -7 -2 91.6216 190.868 2
 -13 -7 -2 -26.5074 84.0514 3
 -14 -7 -2 -68.7792 89.4968 3
 -15 -7 -2 49.0719 40.6746 3
 -16 -7 -2 50.2875 53.2184 3
 -17 -7 -2 -15.3002 105.536 3
 -18 -7 -2 -211.237 162.087 3
 -19 -7 -2 -28.2199 38.3207 3
 20 -7 2 343.852 258.318 1
 -20 -7 -2 62.7567 98.0998 3
 -21 -7 -2 103.596 151.937 3
 21 -7 2 187.186 198.175 1
 22 -7 2 115.894 156.154 1
 -22 -7 -2 84.1065 95.0605 3
 23 -7 2 203.49 203.576 1
 -23 -7 -2 128.63 159.889 3
 -24 -7 -2 123.779 133.506 3
 24 -7 2 172.109 162.819 1
 25 -7 2 407.322 277.126 1
 -25 -7 -2 292.807 190.049 3
 26 -7 2 359.577 254.218 1
 -26 -7 -2 106.012 136.253 3
 -27 -7 -2 -23.2576 95.0441 3
 27 -7 2 45.1409 133.85 1
 -28 -7 -2 100.834 162.384 3
 28 -7 2 218.053 187.689 1
 -29 -7 -2 177.663 228.768 3
 29 -7 2 315.652 248.918 1
 -30 -7 -2 195.941 210.545 3
 -31 -7 -2 426.865 270.314 3
 -32 -7 -2 384.417 248.104 3
 11 -8 -2 2.85212 70.1572 2
 10 -8 -2 169.098 180.235 2
 9 -8 -2 273.773 218.649 2
 8 -8 -2 24.5774 84.1786 2
 7 -8 -2 201.16 163.066 2
 6 -8 -2 212.352 172.16 2
 5 -8 -2 228.735 178.9 2
 4 -8 -2 -60.7831 51.795 2
 3 -8 -2 87.0037 147.578 2
 2 -8 -2 17.0166 37.4402 2
 1 -8 -2 -194.561 192.323 2
 -1 -8 2 150.616 124.422 2
 0 -8 -2 -33.3605 141.309 2
 0 -8 2 13.2468 42.1978 2
 -1 -8 -2 -4.73208 67.6633 2
 1 -8 2 -96.8729 121.449 2
 -2 -8 -2 -49.6273 86.4897 2
 2 -8 2 -105.088 107.232 2
 -3 -8 -2 99.0405 170.025 2
 3 -8 2 111.286 118.578 2
 -4 -8 -2 262.319 215.11 2
 -5 -8 -2 416.671 267.649 2
 -6 -8 -2 368.656 261.867 2
 -7 -8 -2 412.757 275.534 2
 -8 -8 -2 239.743 228.555 2
 -9 -8 -2 209.303 205.387 2
 -10 -8 -2 417.671 251.596 2
 -11 -8 -2 162.213 191.749 2
 -12 -8 -2 150.461 178.4 2
 -13 -8 -2 149.233 154.014 2
 -14 -8 -2 236.986 242.279 2
 -15 -8 -2 321.211 227.766 2
 -16 -8 -2 10.0213 81.7766 2
 -17 -8 -2 169.449 221.159 2
 -18 -8 -2 327.638 280.047 2
 6 -9 -2 -45.5823 116.856 2
 5 -9 -2 -47.8757 123.148 2
 4 -9 -2 -259.939 202.161 2
 3 -9 -2 -127.391 189.04 2
 2 -9 -2 -77.7639 104.808 2
 1 -9 -2 143.937 165.567 2
 0 -9 -2 46.8092 120.356 2
 -1 -9 -2 -71.11 192.444 2
 -2 -9 -2 -332.758 245.408 2
 -3 -9 -2 -3.23494 129.476 2
 -4 -9 -2 -238.19 222.245 2
 -5 -9 -2 -201.419 212.484 2
 -6 -9 -2 -196.392 179.517 2
 -7 -9 -2 -291.484 217.654 2
 -8 -9 -2 -44.7735 188.885 2
 48 0 -3 -76.7403 114.091 1
 47 0 -3 -144.748 120.55 1
 46 0 -3 -168.959 130.666 1
 45 0 -3 62.2476 131.978 1
 44 0 -3 -45.292 48.6542 1
 43 0 -3 -81.3547 140.59 1
 42 0 -3 66.2174 118.049 1
 41 0 -3 173.269 155.418 1
 40 0 -3 246.122 177.846 1
 39 0 -3 -23.9359 98.2928 1
 38 0 -3 155.535 146.937 1
 37 0 -3 -25.1909 25.5784 1
 36 0 -3 69.2057 64.474 1
 35 0 -3 -19.3937 59.1098 1
 34 0 -3 11.0891 80.2689 1
 33 0 -3 20.7798 60.6631 1
 32 0 -3 12.9407 62.3864 1
 31 0 -3 -44.0806 58.9578 1
 30 0 -3 178.385 133.886 1
 29 0 -3 191.695 140.579 1
 28 0 -3 45.2443 68.5956 1
 27 0 -3 62.8672 97.1929 1
 26 0 -3 40.2151 59.0127 1
 25 0 -3 54.2113 102.731 1
 24 0 -3 -113.467 86.0214 1
 23 0 -3 -283.251 189.828 1
 22 0 -3 -167.205 144.905 1
 21 0 -3 -107.153 113.695 1
 20 0 -3 -64.8399 88.295 1
 19 0 -3 -63.5187 100.431 1
 18 0 -3 -117.86 90.7619 1
 17 0 -3 -3.55531 36.4649 1
 16 0 -3 4.07608 37.8366 1
 15 0 -3 76.5182 74.1893 1
 14 0 -3 109.004 86.5288 1
 -13 0 3 49.9902 42.2089 3
 13 0 -3 101.267 83.6463 1
 -12 0 3 55.1831 53.9181 3
 12 0 -3 211.465 110.744 1
 -11 0 3 3.08162 35.502 3
 11 0 -3 -58.4769 61.992 3
 -10 0 3 38.6239 50.934 3
 10 0 -3 -64.639 50.0854 3
 9 0 -3 -72.3631 54.5045 3
 -9 0 3 -65.6991 54.189 2
 -9 0 3 102.328 54.4252 3
 -8 0 3 -93.5107 62.5686 3
 8 0 -3 9.427 22.8167 3
 -8 0 3 -32.2043 43.3785 2
 -7 0 3 19.1458 26.3831 2
 7 0 -3 23.1324 25.0732 3
 -7 0 3 -22.3363 31.2178 3
 6 0 -3 98.3405 67.7809 3
 -6 0 3 -63.0479 50.2335 2
 -6 0 3 -4.48391 20.202 3
 -5 0 3 107.044 68.3412 3
 5 0 -3 -68.4013 48.9234 2
 5 0 -3 -70.3079 60.8729 3
 -5 0 3 12.7377 10.5928 2
 -4 0 3 67.3382 51.6325 3
 -4 0 3 72.5285 44.665 2
 4 0 -3 -29.1709 27.2852 3
 4 0 -3 -20.0626 20.5274 2
 3 0 -3 47.5498 45.4334 3
 3 0 -3 -29.289 32.4475 2
 -3 0 3 24.007 29.2456 3
 2 0 -3 70.2436 54.6257 3
 2 0 -3 57.1574 39.2649 2
 -2 0 3 -8.44473 20.6936 3
 1 0 -3 6.81758 21.2654 3
 -1 0 3 38.0268 37.0912 3
 0 0 -3 30.5186 28.1275 3
 0 0 3 -34.4872 27.7498 3
 -1 0 -3 40.1704 36.1246 3
 1 0 3 -1.22352 20.2942 3
 2 0 3 9.56797 20.4544 3
 -2 0 -3 79.8837 53.5536 3
 -3 0 -3 47.9854 50.3069 3
 3 0 3 -14.0896 15.3855 3
 -4 0 -3 49.3325 49.9027 3
 -4 0 -3 65.1035 57.8997 1
 -5 0 -3 11.5297 19.1412 1
 -5 0 -3 -12.4447 15.8367 3
 -6 0 -3 -24.0743 28.103 1
 -6 0 -3 -85.3518 62.4477 3
 7 0 3 59.0621 58.0147 1
 -7 0 -3 -71.2263 49.6071 1
 -8 0 -3 -18.4796 30.6135 1
 8 0 3 14.6376 29.3271 1
 -9 0 -3 6.86163 37.3415 1
 9 0 3 26.7331 39.1557 1
 -10 0 -3 -9.40817 31.0548 1
 10 0 3 56.3865 27.8148 1
 11 0 3 -26.4615 39.4668 1
 -11 0 -3 59.9404 40.597 1
 -12 0 -3 27.8563 40.8807 1
 12 0 3 -15.861 27.8429 1
 13 0 3 -53.6403 48.3796 1
 -13 0 -3 -0.23208 19.606 1
 -14 0 -3 -14.3346 45.7129 1
 14 0 3 -75.3375 64.517 1
 15 0 3 -75.5176 49.3054 1
 -15 0 -3 -36.9442 48.7871 1
 16 0 3 24.2922 18.6005 1
 17 0 3 50.533 72.3988 1
 18 0 3 45.3791 54.0064 1
 19 0 3 75.6823 75.497 1
 20 0 3 91.7156 88.2311 1
 21 0 3 34.8119 72.269 1
 22 0 3 104.182 79.9675 1
 23 0 3 -7.75906 43.8748 1
 24 0 3 127.3 101.639 1
 25 0 3 154.888 117.574 1
 26 0 3 -4.78669 25.3311 1
 27 0 3 32.2978 60.462 1
 28 0 3 12.0778 51.8581 1
 29 0 3 46.9998 23.0232 1
 30 0 3 43.3014 59.4644 1
 31 0 3 -100.217 103.833 1
 32 0 3 -10.7903 38.6563 1
 33 0 3 89.6862 104.616 1
 34 0 3 48.1512 53.8474 1
 35 0 3 73.9723 101.182 1
 36 0 3 28.9753 64.2653 1
 37 0 3 -6.58128 51.1818 1
 38 0 3 118.42 112.311 1
 39 0 3 64.1339 114.401 1
 40 0 3 -4.97254 34.4796 1
 41 0 3 0.85286 78.4789 1
 42 0 3 9.98628 53.8283 1
 43 0 3 202.079 174.431 1
 44 0 3 0.16963 80.9576 1
 45 0 3 81.5971 120.892 1
 46 0 3 130.326 152.607 1
 47 0 3 267.463 217.672 1
 48 0 3 253.743 191.772 1
 49 0 3 -33.7775 113.959 1
 49 1 -3 -59.0786 136.041 1
 48 1 -3 -139.049 141.18 1
 47 1 -3 5.17881 85.3477 1
 47 -1 -3 34.5802 39.6521 1
 46 1 -3 112.631 150.644 1
 46 -1 -3 148.409 171.421 1
 45 -1 -3 24.2338 83.5982 1
 45 1 -3 -31.388 118.278 1
 44 1 -3 162.343 171.602 1
 44 -1 -3 208.708 164.124 1
 43 -1 -3 676.46 295.74 1
 43 1 -3 191.335 157.349 1
 42 -1 -3 144.373 158.225 1
 42 1 -3 187.611 181.493 1
 41 1 -3 168.451 134.966 1
 41 -1 -3 172.167 174.166 1
 40 1 -3 63.9265 68.2137 1
 40 -1 -3 94.7819 98.8303 1
 39 1 -3 165.031 138.814 1
 39 -1 -3 384.157 211.949 1
 38 -1 -3 31.1385 80.7726 1
 38 1 -3 67.0562 127.336 1
 37 -1 -3 58.8751 71.3853 1
 37 1 -3 -21.7832 66.8122 1
 36 1 -3 1748.96 402.436 1
 36 -1 -3 2212.86 487.752 1
 35 1 -3 32.42 116.707 1
 35 -1 -3 139.802 131.566 1
 34 -1 -3 322.589 166.618 1
 34 1 -3 535.878 215.681 1
 33 -1 -3 143.425 143.75 1
 33 1 -3 75.2073 92.6718 1
 32 1 -3 1466.97 354.379 1
 32 -1 -3 1597.67 372.235 1
 31 -1 -3 92.7866 126.089 1
 31 1 -3 186.598 149.645 1
 30 -1 -3 -14.148 77.2344 1
 30 1 -3 60.9256 62.8687 1
 29 1 -3 -125.238 102.936 1
 29 -1 -3 -32.7711 80.0706 1
 28 1 -3 402.867 164.714 1
 28 -1 -3 810.749 254.316 1
 27 -1 -3 248.311 136.991 1
 27 1 -3 262.622 115.475 1
 26 -1 -3 388.847 174.913 1
 26 1 -3 160.305 67.7491 1
 25 -1 -3 1114.13 287.347 1
 25 1 -3 780.864 205.152 1
 24 -1 -3 3.61285 46.5476 1
 24 1 -3 -49.9916 57.9189 1
 23 1 -3 1467.79 289.383 1
 23 -1 -3 1549.88 324.88 1
 22 1 -3 302.624 143.145 1
 22 -1 -3 316.305 153.295 1
 21 1 -3 1072.62 251.82 1
 21 -1 -3 1165.46 268.326 1
 20 -1 -3 1048.74 257.899 1
 20 1 -3 842.211 222.843 1
 19 1 -3 10548.8 729.914 1
 19 -1 -3 11038.7 781.371 1
 18 -1 -3 3618.31 443.341 1
 18 1 -3 3604.05 424.628 1
 17 -1 -3 3430.83 420.124 1
 17 1 -3 3164.26 386.332 1
 16 -1 -3 4029.18 445.409 1
 15 -1 -3 2704.47 360.948 3
 15 -1 -3 2648.72 345.657 1
 14 -1 -3 131.023 76.3132 3
 -14 -1 3 91.9274 70.2999 3
 14 -1 -3 41.1359 35.7148 1
 -13 -1 3 3224.02 348.319 3
 13 -1 -3 2917.49 346.616 1
 13 -1 -3 3328.75 383.263 3
 -13 1 3 3125.17 364.609 2
 12 -1 -3 3037.77 340.137 1
 -12 -1 3 3218.56 338.264 3
 12 -1 -3 3202.98 367.391 3
 -12 1 3 3053.58 350.966 2
 -11 1 3 1867.31 281.677 3
 -11 -1 3 1720.55 237.592 3
 11 -1 -3 1572.26 241.333 1
 11 -1 -3 1841.68 273.007 3
 -11 1 3 1857.62 268.414 2
 -10 1 3 147.655 72.9058 2
 -10 -1 3 -13.7782 14.5152 3
 10 -1 -3 128.204 68.9483 3
 10 -1 -3 13.9436 15.6995 1
 -10 1 3 43.7994 36.7503 3
 -9 -1 3 1156.08 178.724 3
 -9 1 3 1357.86 233.999 3
 9 -1 -3 1180.8 195.902 1
 -9 1 3 1091.02 188.072 2
 9 -1 -3 1286.37 219.626 3
 8 -1 -3 608.325 130.568 2
 8 -1 -3 791.384 170.224 3
 8 -1 -3 780.738 163.34 1
 -8 1 3 927.625 196.16 3
 -8 1 3 720.168 149.898 2
 -8 -1 3 760.745 140.676 3
 7 -1 -3 451.382 113.769 2
 7 -1 -3 351.907 108.86 3
 -7 -1 3 573.676 118.718 3
 -7 1 3 472.485 122.656 2
 7 -1 -3 769.619 163.231 1
 -7 1 3 593.627 158.968 3
 -6 -1 3 14869.4 556.516 3
 -6 1 3 15710.6 736.061 3
 6 -1 -3 13982.5 588.631 1
 6 -1 -3 15228.5 724.101 3
 6 -1 -3 14636.2 656.972 2
 -6 1 3 14931.4 674.209 2
 -5 1 3 5121.26 424.803 3
 -5 -1 3 4901.27 309.092 3
 5 -1 -3 5433.9 430.627 3
 5 1 -3 5039.49 305.227 3
 5 -1 -3 5049.9 340.04 1
 5 -1 -3 4813.86 372.245 2
 -5 1 3 5238.33 398.666 2
 4 1 -3 1364.26 149.049 3
 -4 1 3 1747.6 253.053 3
 4 -1 -3 1825.88 254.48 3
 4 -1 -3 1470.3 213.943 2
 -4 -1 3 1246.2 147.293 3
 -3 -1 3 374.369 80.267 3
 -3 1 3 169.95 74.1105 3
 3 -1 -3 390.387 122.777 3
 3 -1 -3 264.506 82.9738 2
 3 1 -3 360.027 76.5126 3
 2 -1 -3 4119.58 366.303 3
 2 1 -3 3763.32 228.413 3
 -2 -1 3 3896.31 237.631 3
 2 -1 -3 4089.16 347.223 2
 -2 1 3 4215.26 366.029 3
 1 -1 -3 10689.6 592.575 3
 1 1 -3 10053.2 360.357 3
 -1 1 3 11372.6 601.652 3
 -1 -1 3 10023.3 363.533 3
 0 1 -3 2894.58 190.415 3
 0 1 3 3301.34 322.793 3
 0 -1 3 2894.37 190.919 3
 0 -1 -3 2928.49 304.586 3
 -1 -1 -3 894.849 161.61 3
 1 1 3 1182.09 193.274 3
 1 -1 3 966.855 108.309 3
 -1 1 -3 971.187 111.496 3
 -2 1 -3 1388.33 134.468 3
 -2 -1 -3 1581.25 232.798 3
 2 1 3 1760.92 250.694 3
 -3 -1 -3 4969.39 406 3
 -3 1 -3 4738.79 265.765 3
 3 1 3 5059.32 407.328 3
 -3 1 -3 4829.75 397.404 1
 -4 1 -3 12190.7 635.675 1
 -4 -1 -3 12685.7 659.376 3
 -4 1 -3 11891.2 435.259 3
 4 1 3 13382.7 680.033 3
 -5 -1 -3 603.017 92.1922 1
 -5 -1 -3 846.61 177.495 3
 -5 1 -3 829.615 171.804 1
 -6 1 -3 2009.42 268.758 1
 6 -1 3 2278.64 286.865 1
 -6 -1 -3 1793.19 167.127 1
 -6 -1 -3 1895.9 260.425 3
 -7 1 -3 1102.67 204.107 1
 -7 -1 -3 1097.07 204.713 3
 7 -1 3 1314.68 231.182 1
 -7 -1 -3 1136.88 139.002 1
 -8 -1 -3 -80.1193 64.6125 3
 8 1 3 71.5494 44.2534 1
 8 -1 3 112.605 80.5495 1
 -8 1 -3 -69.7678 62.3136 1
 -8 -1 -3 -5.87811 12.2432 1
 9 -1 3 718.464 169.934 1
 -9 -1 -3 664.884 116.342 1
 -9 1 -3 671.087 166.952 1
 9 1 3 817.707 127.93 1
 -9 -1 -3 696.544 161.712 3
 -10 1 -3 2117.05 302.723 1
 10 -1 3 2268.15 309.706 1
 10 1 3 1971.94 208.871 1
 -10 -1 -3 1866.11 205.316 1
 -11 -1 -3 4227.88 318.327 1
 11 1 3 4301.91 317.459 1
 11 -1 3 4747.4 456.079 1
 -11 1 -3 4317.84 433.697 1
 12 1 3 841.142 148.994 1
 12 -1 3 963.541 210.758 1
 -12 -1 -3 843.757 148.539 1
 13 1 3 1939.53 227.915 1
 13 -1 3 2232.75 328.329 1
 -13 -1 -3 2029.28 244.561 1
 -14 -1 -3 5958.82 425.69 1
 14 1 3 6190.39 427.558 1
 14 -1 3 6247.38 558.141 1
 15 -1 3 1313.87 269.639 1
 15 1 3 1458.94 221.618 1
 -15 -1 -3 1390.54 217.234 1
 16 1 3 2616.83 304.506 1
 -16 -1 -3 2302.48 289.314 1
 16 -1 3 2560.94 383.335 1
 17 -1 3 13818.4 876.406 1
 -17 -1 -3 14110.3 731.633 1
 17 1 3 14147.2 721.477 1
 18 1 3 488.443 159.026 1
 -18 -1 -3 310.593 123.603 1
 18 -1 3 534.914 210.282 1
 19 1 3 627.815 163.745 1
 19 -1 3 638.535 204.594 1
 -19 -1 -3 482.478 143.782 1
 20 1 3 677.7 179.712 1
 20 -1 3 667.216 216.317 1
 21 -1 3 1996.89 358.34 1
 21 1 3 1844.13 290.192 1
 22 1 3 356.482 144.898 1
 22 -1 3 251.954 156.63 1
 23 -1 3 1234.88 300.183 1
 23 1 3 926.504 219.694 1
 24 1 3 488.611 161.728 1
 24 -1 3 613.265 223.995 1
 25 1 3 624.638 182.357 1
 25 -1 3 833.583 266.028 1
 26 -1 3 711.622 238.388 1
 26 1 3 702.259 201.386 1
 27 1 3 57.4783 91.6429 1
 27 -1 3 331.829 179.242 1
 28 -1 3 59.2108 98.4217 1
 28 1 3 52.5982 50.9967 1
 29 1 3 12.4355 56.3232 1
 29 -1 3 166.391 127.352 1
 30 -1 3 1737.75 390.571 1
 30 1 3 1881.98 355.352 1
 31 1 3 20.93 38.5293 1
 31 -1 3 -14.6753 84.3577 1
 32 1 3 472.898 184.752 1
 32 -1 3 537.954 234.682 1
 33 -1 3 133.666 147.049 1
 33 1 3 142.71 119.722 1
 34 -1 3 1824.72 432.103 1
 34 1 3 1871.52 388.206 1
 35 -1 3 346.967 211.01 1
 35 1 3 15.2642 57.653 1
 36 1 3 240.17 150.771 1
 36 -1 3 245.556 176.184 1
 37 -1 3 428.229 237.674 1
 37 1 3 184.51 153.74 1
 38 1 3 72.6169 93.4567 1
 38 -1 3 331.531 219.612 1
 39 -1 3 178.346 179.193 1
 39 1 3 99.8737 106.16 1
 40 -1 3 276.766 209.759 1
 40 1 3 203.892 159.878 1
 41 -1 3 585.64 256.969 1
 41 1 3 517.752 235.958 1
 42 1 3 251.686 186.339 1
 42 -1 3 258.371 188.393 1
 43 1 3 9.72389 45.1867 1
 43 -1 3 89.3506 127.721 1
 44 1 3 136.015 146.148 1
 44 -1 3 201.149 220.121 1
 45 1 3 107.736 64.0849 1
 45 -1 3 276.531 229.511 1
 46 1 3 173.589 145.469 1
 46 -1 3 39.4543 66.5082 1
 47 -1 3 208.19 180.792 1
 47 1 3 178.174 148.56 1
 48 -1 3 -68.7973 121.024 1
 49 2 -3 756.31 319.626 1
 48 2 -3 15.1291 67.5838 1
 47 2 -3 195.701 188.018 1
 46 2 -3 115.33 131.057 1
 46 -2 -3 -131.746 141.553 1
 45 2 -3 -30.7876 102.157 1
 45 -2 -3 73.0864 118.643 1
 44 -2 -3 -26.5122 43.7848 1
 44 2 -3 -12.7325 53.0521 1
 43 -2 -3 18.3087 100.999 1
 43 2 -3 30.5023 65.5095 1
 42 2 -3 185.581 138.908 1
 42 -2 -3 227.203 150.606 1
 41 2 -3 75.5704 105.008 1
 41 -2 -3 -23.2123 63.2779 1
 40 2 -3 118.356 113.913 1
 40 -2 -3 78.2509 88.52 1
 39 2 -3 169.109 138.662 1
 39 -2 -3 37.527 89.8064 1
 38 2 -3 247.101 159.544 1
 38 -2 -3 123.335 115.565 1
 37 -2 -3 256.1 201.373 1
 37 2 -3 245.309 175.292 1
 36 2 -3 584.382 245.998 1
 36 -2 -3 552.981 256.068 1
 35 -2 -3 205.145 139.557 1
 35 2 -3 117.275 106.094 1
 34 -2 -3 316.425 201.028 1
 34 2 -3 381.637 199.001 1
 33 -2 -3 163.357 142.244 1
 33 2 -3 51.7199 38.0964 1
 32 2 -3 661.163 219.543 1
 32 -2 -3 986.121 317.989 1
 31 -2 -3 177.451 137.408 1
 31 2 -3 -77.4568 115.398 1
 30 -2 -3 203.668 134.453 1
 30 2 -3 53.6965 59.9484 1
 29 -2 -3 132.909 110.322 1
 29 2 -3 82.4058 64.1143 1
 28 -2 -3 1002.49 292.948 1
 28 2 -3 887.083 238.969 1
 27 -2 -3 91.7063 81.0389 1
 27 2 -3 27.9536 59.5076 1
 26 -2 -3 108.53 108.218 1
 26 2 -3 116.977 86.3706 1
 25 -2 -3 34.6074 53.916 1
 25 2 -3 40.5534 81.9326 1
 24 2 -3 597.767 209.863 1
 24 -2 -3 634.654 215.012 1
 23 -2 -3 2992.58 460.341 1
 23 2 -3 3028.08 437.223 1
 22 -2 -3 -15.4885 67.8662 1
 22 2 -3 250.676 153.033 1
 21 2 -3 481.812 196.946 1
 21 -2 -3 232.921 137.465 1
 20 2 -3 1749.13 321.292 1
 20 -2 -3 1602.08 314.245 1
 19 -2 -3 5303.88 567.181 1
 18 -2 -3 522.984 199.607 1
 18 -2 -3 164.074 147.511 3
 17 -2 -3 28575.7 1290.52 3
 17 -2 -3 26442.2 1216.8 1
 16 -2 -3 903.776 290.061 3
 16 -2 -3 1483.61 320.025 1
 15 -2 -3 39172 1464.97 3
 15 -2 -3 36067.1 1353.1 1
 14 -2 -3 1026.17 253.035 1
 14 -2 -3 656.75 230.705 3
 13 -2 -3 1589.69 275.144 3
 13 -2 -3 1580.44 267.677 1
 12 -2 -3 1887.55 307.216 3
 12 -2 -3 1593.96 263.305 1
 11 -2 -3 248.151 101.667 1
 11 -2 -3 342.844 133.007 3
 -11 2 3 357.754 129.685 1
 11 -2 -3 264.748 99.1329 2
 10 -2 -3 712.249 166.187 1
 -10 2 3 813.621 173.449 1
 10 -2 -3 1068.52 224.388 3
 10 -2 -3 713.922 184.226 2
 9 -2 -3 712.086 162.333 1
 -9 2 3 816.346 170.848 1
 9 -2 -3 680.287 172.633 3
 9 -2 -3 624.606 168.73 2
 8 -2 -3 3950.56 422.945 3
 -8 2 3 3948.81 352.221 1
 8 -2 -3 3732.5 352.311 1
 8 -2 -3 4032.89 423.288 2
 7 -2 -3 3973.34 410.79 3
 -7 2 3 4105.3 343.061 1
 7 -2 -3 4036.71 351.898 1
 7 -2 -3 3754.06 405.416 2
 -7 2 3 4101.01 435.252 3
 -6 -2 3 311.981 74.0517 3
 -6 2 3 546.516 133.222 1
 -6 2 3 457.304 166.14 2
 6 -2 -3 247.33 102.282 3
 6 -2 -3 166.656 59.4756 2
 -6 2 3 349.443 131.732 3
 6 -2 -3 438.461 120.499 1
 -5 2 3 5016.95 473.203 3
 -5 -2 3 4869.71 264.957 3
 5 -2 -3 5065.01 451.52 3
 -5 2 3 5280.73 350.304 1
 5 -2 -3 4915.03 357.777 1
 5 -2 -3 4789.17 444.156 2
 -4 -2 3 11770.1 371.302 3
 4 -2 -3 12307.2 536.446 1
 -4 2 3 13331.4 753.023 3
 4 -2 -3 13459.6 744.184 3
 4 -2 -3 13182.4 750.286 2
 3 -2 -3 4550.06 307.806 1
 -3 -2 3 3778.53 190.159 3
 3 -2 -3 4577.33 437.748 2
 3 -2 -3 4440.62 439.711 3
 -3 2 3 4735.29 450.035 3
 -3 -2 3 3007.08 177.637 2
 2 -2 -3 9323.72 413.083 1
 -2 2 3 10166 652.164 3
 2 -2 -3 10021.2 648.675 3
 -2 -2 3 8253.59 289.483 2
 2 -2 -3 10061.1 656.967 2
 1 -2 -3 -41.4539 81.0594 3
 -1 2 3 43.6838 51.4107 3
 0 -2 -3 9269.89 620.509 3
 0 2 3 9481.86 621.145 3
 0 -2 -3 9025 340.146 1
 -1 -2 -3 4137.65 209.962 1
 -1 -2 -3 3931.92 414.294 3
 1 2 3 4289.72 422.472 3
 -1 2 -3 3647.86 229.248 2
 2 2 3 14303.8 784.016 3
 -2 2 -3 13832.6 751.398 1
 -2 -2 -3 11915.3 319.423 1
 -2 -2 -3 13784.3 764.806 3
 -2 2 -3 13419.8 470.191 2
 3 2 3 5110.32 463.52 3
 -3 -2 -3 5004.55 456.573 3
 -3 2 -3 5194.26 465.231 1
 -3 2 -3 4982.44 305.194 2
 -4 -2 -3 136.607 99.1562 3
 4 2 3 -23.1028 58.9319 3
 -4 2 -3 7.11088 11.1858 3
 -4 2 -3 61.6629 69.8921 1
 -4 2 -3 20.3777 17.9519 2
 -5 -2 -3 4534.76 447.204 3
 -6 -2 -3 4780.51 469.004 3
 -7 -2 -3 242.512 110.932 3
 7 -2 3 355.298 152.365 1
 8 -2 3 1046.01 230.037 1
 -8 -2 -3 1087.32 227.343 3
 9 -2 3 14.7127 45.1977 1
 -9 -2 -3 -17.6405 17.5443 1
 -9 -2 -3 59.2801 80.3088 3
 -10 -2 -3 1679.01 294.498 3
 -10 -2 -3 1243.91 116.8 1
 10 -2 3 1685.64 295.798 1
 10 2 3 1372.67 124.544 1
 -11 -2 -3 553.574 84.2492 1
 11 2 3 588.776 89.8503 1
 -11 -2 -3 793.826 212.729 3
 11 -2 3 941.604 231.848 1
 -12 -2 -3 206.303 161.642 3
 -12 -2 -3 233.99 67.4485 1
 12 -2 3 489.288 208.253 1
 12 2 3 100.944 43.5992 1
 13 -2 3 32584.8 1366.81 1
 13 2 3 29672.7 737.461 1
 -13 -2 -3 30396.1 748.898 1
 14 -2 3 1787.42 404.556 1
 -14 -2 -3 992.587 157.827 1
 14 2 3 1051.21 159.895 1
 15 -2 3 32379.8 1410.52 1
 -15 -2 -3 31772 865.019 1
 15 2 3 31477.9 852.079 1
 16 -2 3 686.954 264.28 1
 -16 -2 -3 313.868 107.181 1
 16 2 3 481.664 140.186 1
 17 -2 3 7328.18 700.76 1
 -17 -2 -3 6454.09 430.644 1
 17 2 3 6675.45 430.723 1
 -18 -2 -3 1665.61 228.719 1
 18 -2 3 1720.81 348.249 1
 18 2 3 1744.88 232.689 1
 19 2 3 51.1848 56.6025 1
 19 -2 3 -1.72873 65.1118 1
 -19 -2 -3 21.0064 15.4698 1
 20 2 3 74.6472 62.6474 1
 -20 -2 -3 70.7142 54.2714 1
 20 -2 3 16.3088 102.871 1
 -21 -2 -3 3568.1 377.717 1
 21 -2 3 3560.92 520.771 1
 21 2 3 3328.93 349.078 1
 22 -2 3 1097.33 298.478 1
 -22 -2 -3 928.151 200.457 1
 22 2 3 878.22 189.222 1
 23 -2 3 186.458 120.819 1
 23 2 3 101.453 77.0375 1
 24 -2 3 46.1721 67.6614 1
 24 2 3 61.0164 49.2 1
 25 -2 3 1.08027 50.6579 1
 25 2 3 84.0594 38.9519 1
 26 -2 3 1082.51 295.772 1
 26 2 3 781.751 190.263 1
 27 -2 3 -1.15087 111.48 1
 27 2 3 88.6355 91.5878 1
 28 -2 3 4.30619 27.2688 1
 28 2 3 99.9625 88.7727 1
 29 2 3 171.513 88.7167 1
 29 -2 3 103.877 84.7814 1
 30 2 3 958.359 236.737 1
 30 -2 3 977.15 311.821 1
 31 2 3 169.546 114.138 1
 31 -2 3 57.3031 90.6575 1
 32 2 3 269.865 128.206 1
 32 -2 3 200.078 105.953 1
 33 2 3 -11.6511 70.4621 1
 33 -2 3 -41.794 52.9631 1
 34 2 3 541.213 193.54 1
 34 -2 3 667.814 288.96 1
 35 2 3 322.674 158.548 1
 35 -2 3 158.1 146.1 1
 36 2 3 159.493 111.417 1
 36 -2 3 296.246 209.303 1
 37 2 3 249.729 143.046 1
 37 -2 3 315.159 237.638 1
 38 2 3 81.4931 84.6013 1
 38 -2 3 139.449 146.477 1
 39 2 3 8.02017 33.1978 1
 39 -2 3 -6.79803 50.4611 1
 40 2 3 98.4618 113.33 1
 40 -2 3 295.91 215.586 1
 41 -2 3 70.9616 118.312 1
 42 -2 3 84.0968 62.385 1
 43 -2 3 107.646 130.681 1
 44 -2 3 -41.3601 117.546 1
 45 -2 3 75.2682 92.3244 1
 46 -2 3 192.539 162.912 1
 48 3 -3 -31.4778 93.6517 1
 47 3 -3 41.2386 78.7384 1
 46 3 -3 243.709 179.211 1
 45 3 -3 -161.054 135.013 1
 44 3 -3 59.5767 102.392 1
 44 -3 -3 150.967 171.195 1
 43 3 -3 0.31226 57.5501 1
 43 -3 -3 234.697 189.507 1
 42 3 -3 -38.2117 66.3138 1
 42 -3 -3 60.5372 144.63 1
 41 -3 -3 295.057 204.243 1
 41 3 -3 341.403 196.475 1
 40 -3 -3 -9.93466 103.814 1
 40 3 -3 -59.5299 83.5002 1
 39 -3 -3 25.0006 25.0286 1
 39 3 -3 20.2614 84.4635 1
 38 -3 -3 456.391 218.825 1
 38 3 -3 431.968 205.973 1
 37 3 -3 181.403 144.463 1
 37 -3 -3 52.2235 36.9803 1
 36 -3 -3 101.806 105.863 1
 36 3 -3 232.298 162.856 1
 35 -3 -3 -100.142 120.056 1
 35 3 -3 -26.6118 81.0126 1
 34 -3 -3 656.689 250.946 1
 34 3 -3 163.793 88.0307 1
 33 -3 -3 11.2434 36.8959 1
 33 3 -3 -103.227 117.217 1
 32 -3 -3 14.1754 48.5469 1
 32 3 -3 -77.9296 114.57 1
 31 -3 -3 -54.2161 74.1708 1
 31 3 -3 99.2488 34.0501 1
 30 -3 -3 -34.8397 93.5275 1
 30 3 -3 -122.066 116.991 1
 29 3 -3 63.6676 57.2558 1
 29 -3 -3 -99.1497 93.7817 1
 28 -3 -3 27.0076 30.5456 1
 28 3 -3 -20.148 58.7455 1
 27 -3 -3 -46.3425 91.9291 1
 27 3 -3 121.256 108.579 1
 26 -3 -3 823.534 269.441 1
 26 3 -3 855.355 239.356 1
 25 -3 -3 907.486 273.231 1
 25 3 -3 970.083 272.129 1
 24 3 -3 190.916 147.098 1
 24 -3 -3 63.8338 109.229 1
 23 -3 -3 37.8637 58.1128 1
 23 3 -3 577.934 213.239 1
 22 -3 -3 42.2107 75.702 1
 21 -3 -3 -70.7446 82.826 1
 20 -3 -3 106.699 83.6299 1
 20 -3 -3 253.539 126.939 3
 19 -3 -3 479.112 172.575 3
 19 -3 -3 408.062 154.214 1
 18 -3 -3 104.553 75.5971 3
 18 -3 -3 -67.4957 67.8489 1
 17 -3 -3 -67.4568 95.1952 1
 17 -3 -3 -80.6105 110.127 3
 16 -3 -3 -42.4053 70.1334 3
 16 -3 -3 6.34474 46.5301 1
 15 -3 -3 1389.94 297.698 3
 15 -3 -3 1055.95 237.276 1
 14 -3 -3 856.809 226.28 3
 14 -3 -3 718.49 187.453 1
 13 -3 -3 84.8974 57.4184 1
 13 -3 -3 107.345 112.273 3
 13 -3 -3 -69.638 93.5175 2
 12 -3 -3 3259.7 402.805 1
 12 -3 -3 3715.91 462.454 3
 12 -3 -3 3324.62 448.942 2
 11 -3 -3 2229.42 353.032 3
 11 -3 -3 2064.56 310.806 1
 11 -3 -3 2142.14 366.922 2
 10 -3 -3 960.499 229.342 2
 10 -3 -3 1066.4 231.761 3
 10 -3 -3 1133.27 225.771 1
 9 -3 -3 1685.3 300.999 3
 -9 3 3 1456.9 249.276 1
 9 -3 -3 1644.53 265.729 1
 9 -3 -3 1540.41 301.274 2
 8 -3 -3 6255.45 570.905 3
 -8 3 3 5611.49 453.413 1
 8 -3 -3 5522.57 459.004 1
 8 -3 -3 5815.44 579.78 2
 7 -3 -3 1234.9 261.786 2
 -7 3 3 1210.34 205.991 1
 7 -3 -3 1294.59 212.548 1
 7 -3 -3 1531.16 281.888 3
 -6 3 3 -2.84946 31.0655 1
 6 -3 -3 -114.124 125.184 2
 6 -3 -3 32.4766 50.9153 3
 6 -3 -3 86.4818 55.2199 1
 5 -3 -3 126.76 81.8062 2
 -5 -3 3 200.732 74.1923 2
 5 -3 -3 351.203 152.045 3
 5 -3 -3 208.199 88.6331 1
 -5 3 3 290.337 94.4185 1
 -4 3 3 6111.18 399.123 1
 4 -3 -3 6582.86 570.225 3
 -4 -3 3 5372.26 255.114 3
 4 -3 -3 6278.95 415.942 1
 4 -3 -3 6828.07 617.707 2
 -4 -3 3 5961.35 374.311 2
 -3 -3 3 1720.8 119.793 3
 -3 3 3 2486.62 240.098 1
 3 -3 -3 2552.7 253.656 1
 3 -3 -3 2969.82 389.474 3
 -3 -3 3 2318.53 232.64 2
 3 -3 -3 2707.65 390.736 2
 2 -3 -3 311.308 156.497 2
 2 -3 -3 118.83 102.462 3
 -2 3 3 182.842 66.1288 1
 -2 -3 3 -36.8613 52.6297 2
 2 -3 -3 117.315 50.786 1
 1 -3 -3 1103.46 262.685 2
 -1 3 3 851.892 120.369 1
 1 -3 -3 790.395 184.709 3
 1 -3 -3 872.893 127.234 1
 -1 -3 3 752.89 132.984 2
 0 -3 -3 62.2702 33.5215 1
 0 -3 -3 250.668 146.773 2
 0 -3 -3 28.7933 56.7429 3
 0 3 3 148.493 57.917 1
 0 -3 3 -69.3573 59.5408 2
 -1 -3 -3 2450.9 182.344 1
 -1 -3 -3 2707.77 368.863 3
 -2 -3 -3 4786.2 225.064 1
 -2 -3 -3 6655.56 587.03 3
 -3 3 -3 209.009 93.8394 2
 -3 -3 -3 87.0541 90.6813 3
 -4 3 -3 25.4719 32.1948 2
 -4 -3 -3 -33.5693 71.0795 3
 -5 -3 -3 1963.93 319.215 3
 -5 3 -3 1692.98 232.021 2
 -6 3 -3 2800.26 173.163 3
 -6 -3 -3 4017.9 465.2 3
 -6 3 -3 3525.67 351.54 2
 -7 3 -3 1325.62 136.95 3
 -7 -3 -3 1816.99 328.299 3
 -7 3 -3 1404.06 227.143 2
 -8 3 -3 2847.93 222.162 3
 -8 -3 -3 2947.97 406.761 3
 8 -3 3 3115.13 441.788 1
 -8 3 -3 2646.57 321.003 2
 -9 -3 -3 1831.45 335.325 3
 9 -3 3 1658.13 332.742 1
 -9 3 -3 1627.41 180.044 3
 -9 3 -3 1561.31 253.953 2
 10 -3 3 3981.52 501.603 1
 -10 3 -3 3653.59 286.97 3
 -10 -3 -3 4411.2 519.778 3
 -11 3 -3 16.219 14.846 3
 11 -3 3 254.574 157.62 1
 -11 -3 -3 162.947 89.113 3
 12 -3 3 740.304 223.935 1
 -12 -3 -3 530.555 178.334 3
 -12 3 -3 539.82 118.881 3
 -13 3 -3 1520.87 219.491 3
 13 -3 3 1646.71 348.207 1
 -13 -3 -3 1750.98 344.506 3
 -14 3 -3 -84.9609 67.4822 3
 14 -3 3 8.69575 67.6189 1
 -14 -3 -3 -42.7676 39.1829 3
 14 3 3 18.0244 17.1224 1
 -15 3 -3 -39.2547 70.8597 3
 15 3 3 -20.0638 14.1408 1
 15 -3 3 20.286 76.3027 1
 -15 -3 -3 -128.873 91.6448 3
 -16 3 -3 -70.1838 85.1078 3
 16 -3 3 67.8298 99.862 1
 -16 -3 -3 -117.4 124.124 3
 16 3 3 31.4939 25.6131 1
 17 -3 3 344.647 154.972 1
 -17 -3 -3 358.345 155.17 3
 17 3 3 443.517 93.6608 1
 18 3 3 184.629 67.5952 1
 18 -3 3 137.788 97.7011 1
 -18 -3 -3 111.02 94.3054 3
 19 3 3 89.1737 54.3475 1
 19 -3 3 -6.15125 49.7303 1
 20 -3 3 8.27363 32.4887 1
 20 3 3 25.4445 18.121 1
 21 -3 3 172.214 86.124 1
 21 3 3 92.1003 56.9776 1
 22 -3 3 -34.0663 48.0194 1
 22 3 3 58.6708 44.0559 1
 23 3 3 852.295 165.355 1
 23 -3 3 748.65 254.521 1
 24 3 3 926.219 179.616 1
 24 -3 3 927.245 287.438 1
 25 -3 3 75.7004 99.1109 1
 25 3 3 33.5871 51.2259 1
 26 -3 3 118.002 101.005 1
 26 3 3 120.047 81.094 1
 27 -3 3 -123.014 72.7982 1
 27 3 3 44.2633 16.1975 1
 28 -3 3 -162.046 134.958 1
 28 3 3 35.0744 59.9936 1
 29 -3 3 61.3594 48.4821 1
 29 3 3 219.798 107.874 1
 30 -3 3 168.207 116.466 1
 30 3 3 163.841 84.7424 1
 31 -3 3 202.314 140.273 1
 31 3 3 154.239 93.0036 1
 32 -3 3 327.28 179.083 1
 33 -3 3 -74.1967 131.1 1
 34 -3 3 -116.653 132.668 1
 35 -3 3 11.0809 97.9305 1
 36 -3 3 322.956 199.076 1
 37 -3 3 -87.7945 149.238 1
 38 -3 3 -171.419 158.304 1
 39 -3 3 428.999 244.135 1
 40 -3 3 -70.8644 93.8651 1
 41 -3 3 -145.161 152.181 1
 42 -3 3 66.9906 140.027 1
 43 -3 3 75.2173 170.556 1
 42 -4 -3 207.804 98.0358 1
 41 -4 -3 192.469 190.924 1
 41 4 -3 11.061 75.1362 1
 40 -4 -3 28.1905 52.5641 1
 40 4 -3 35.9479 68.5847 1
 39 -4 -3 164.633 159.333 1
 39 4 -3 112.978 101.486 1
 38 -4 -3 198.191 188.111 1
 38 4 -3 168.697 154.589 1
 37 4 -3 229.52 140.688 1
 37 -4 -3 233.61 187.402 1
 36 4 -3 196.957 143.747 1
 36 -4 -3 290.664 176.163 1
 35 4 -3 64.5451 30.9499 1
 35 -4 -3 312.06 196.26 1
 34 4 -3 510.566 200.467 1
 34 -4 -3 624.421 275.043 1
 33 4 -3 54.5667 80.3903 1
 33 -4 -3 117.042 111.294 1
 32 -4 -3 566.038 258.679 1
 32 4 -3 647.179 225.766 1
 31 4 -3 27.6413 32.6369 1
 31 -4 -3 89.2632 91.5648 1
 30 4 -3 45.9127 85.7666 1
 30 -4 -3 84.4874 99.713 1
 29 4 -3 82.8652 73.9257 1
 29 -4 -3 64.5681 58.7688 1
 28 4 -3 302.621 140.481 1
 28 -4 -3 354.762 195.65 1
 27 4 -3 114.218 98.0885 1
 27 -4 -3 -3.33647 98.8452 1
 26 4 -3 244.861 144.932 1
 26 -4 -3 -5.6056 81.718 1
 25 4 -3 278.055 150.381 1
 25 -4 -3 170.882 126.564 1
 24 -4 -3 15.8687 51.8132 1
 23 -4 -3 -104.089 113.02 1
 22 -4 -3 -9.85754 33.8984 1
 21 -4 -3 106.17 32.4028 3
 21 -4 -3 228.926 127.558 1
 20 -4 -3 -153.375 114.295 3
 20 -4 -3 108.459 121.003 1
 19 -4 -3 1070.92 280.431 3
 19 -4 -3 1090.27 283.147 1
 18 -4 -3 127.225 120.667 3
 18 -4 -3 22.0723 66.4099 1
 17 -4 -3 4053.68 535.13 1
 17 -4 -3 3779.92 524.01 3
 16 -4 -3 112.426 133.593 3
 16 -4 -3 186.578 122.412 1
 15 -4 -3 1133.45 286.371 3
 15 -4 -3 1120.01 266.349 1
 14 -4 -3 20.1312 70.5958 1
 14 -4 -3 59.0432 86.7273 3
 14 -4 -3 -13.2049 81.1948 2
 13 -4 -3 819.535 235.242 3
 13 -4 -3 489.613 181.585 1
 13 -4 -3 625.603 195.487 2
 12 -4 -3 870.973 245.949 3
 12 -4 -3 860.621 216.59 1
 12 -4 -3 975.963 266.839 2
 11 -4 -3 1180.86 239.11 1
 11 -4 -3 1225.16 280.276 3
 11 -4 -3 1240.34 298.51 2
 10 -4 -3 -69.6432 56.6638 2
 10 -4 -3 -121.629 126.264 3
 10 -4 -3 67.945 61.1483 1
 9 -4 -3 132.635 105.456 2
 9 -4 -3 4.56572 62.1349 3
 9 -4 -3 85.2257 86.3673 1
 8 -4 -3 697.062 184.384 1
 8 -4 -3 572.384 177.513 2
 8 -4 -3 776.419 217.072 3
 -8 -4 3 608.348 122.523 3
 7 -4 -3 -69.9723 121.012 2
 7 -4 -3 179.661 85.6558 1
 -7 -4 3 212.259 104.067 2
 7 -4 -3 127.783 110.857 3
 -7 -4 3 76.659 43.5393 3
 6 -4 -3 -146.497 135.039 2
 -6 -4 3 15.7796 56.9763 2
 6 -4 -3 -3.02399 62.6232 3
 6 -4 -3 3.85518 28.7558 1
 -6 -4 3 42.2971 41.3428 3
 -6 4 3 -41.7416 55.4978 1
 -5 -4 3 -35.2386 21.6135 2
 5 -4 -3 82.4412 79.2868 1
 5 -4 -3 110.14 98.2169 3
 5 -4 -3 -140.445 147.074 2
 -5 -4 3 32.5098 28.349 3
 -5 4 3 -26.7782 52.5386 1
 4 -4 -3 1647.94 245.058 1
 -4 -4 3 1403.63 144.71 3
 -4 4 3 1432.46 214.726 1
 4 -4 -3 1804.29 333.705 3
 -4 -4 3 1536.47 238.111 2
 4 -4 -3 1807.29 351.297 2
 3 -4 -3 541.023 200.612 3
 3 -4 -3 308.98 174.563 2
 3 -4 -3 315.838 102.073 1
 -3 -4 3 212.965 74.1618 2
 -3 -4 3 268.31 62.9404 3
 -3 4 3 266.588 80.1376 1
 2 -4 -3 7125.78 455.617 1
 -2 4 3 7055.49 429.032 1
 2 -4 -3 8168 698.504 3
 -2 -4 3 6835.42 503.154 2
 2 -4 -3 7770.22 728.136 2
 1 -4 -3 207.194 77.0251 1
 -1 -4 3 128.482 103.617 2
 1 -4 -3 416.647 226.214 2
 1 -4 -3 354.657 192.868 3
 -1 4 3 79.8334 48.7108 1
 0 -4 -3 7688.11 415.078 1
 0 4 3 7527.86 388.789 1
 0 -4 -3 8480.26 727.571 3
 0 -4 3 7693.44 536.824 2
 0 -4 -3 8621.09 780.403 2
 -1 -4 -3 1046.22 335.944 2
 1 4 3 645.957 108.073 1
 -1 -4 -3 784.69 265.883 3
 1 -4 3 521.631 166.455 2
 -2 -4 -3 2445.62 383.789 3
 2 4 3 1810.32 160.494 1
 2 -4 3 1900.21 266.637 2
 3 4 3 85.3533 36.1982 1
 -3 -4 -3 -17.212 30.7994 3
 -4 -4 -3 8.25006 48.0504 3
 -5 -4 -3 53.301 33.47 3
 -6 4 -3 461.891 70.923 3
 -6 -4 -3 773.146 203.213 3
 -7 4 -3 11.634 12.19 3
 -7 -4 -3 -100.478 124.502 3
 -8 4 -3 18.2871 30.3347 3
 -8 -4 -3 96.8841 90.6986 3
 -9 4 -3 865.639 139.471 3
 -9 -4 -3 1028.6 273.646 3
 10 -4 3 1061.85 308.459 1
 -10 -4 -3 833.132 261.595 3
 -10 4 -3 699.456 134.59 3
 -11 4 -3 789.397 138.49 3
 11 -4 3 1037.28 305.431 1
 -11 -4 -3 922.809 257.096 3
 -12 4 -3 28.0336 41.2988 3
 12 -4 3 133.788 129.049 1
 -12 -4 -3 -3.8564 56.9531 3
 -13 -4 -3 773.147 250.649 3
 -13 4 -3 482.064 115.088 3
 13 -4 3 600.113 233.224 1
 -14 4 -3 90.2085 64.6853 3
 -14 -4 -3 122.256 151.811 3
 14 -4 3 265.213 178.52 1
 -15 -4 -3 4261.08 587.036 3
 15 -4 3 4002.93 586.736 1
 -15 4 -3 3559.27 370.82 3
 -16 4 -3 42.9848 64.6403 3
 -16 -4 -3 286.442 201.992 3
 16 -4 3 300.324 222.464 1
 -17 -4 -3 1487.21 355.137 3
 17 -4 3 1481.14 377.354 1
 -18 -4 -3 -41 63.8741 3
 18 -4 3 146.631 119.04 1
 19 4 3 16.7458 13.3178 1
 19 -4 3 -23.1567 46.9623 1
 -19 -4 -3 -36.0936 89.169 3
 20 4 3 58.6613 29.6326 1
 20 -4 3 0.19698 54.0939 1
 -20 -4 -3 -40.5632 91.0612 3
 -21 -4 -3 31.7111 54.1687 3
 21 -4 3 72.2274 128.357 1
 22 -4 3 199.55 149.15 1
 -22 -4 -3 104.367 59.9924 3
 23 -4 3 186.34 158.081 1
 -23 -4 -3 56.8516 89.9207 3
 24 -4 3 -43.7851 33.7389 1
 -24 -4 -3 -24.3369 150.774 3
 25 -4 3 205.54 158.398 1
 -25 -4 -3 -29.6181 55.3427 3
 26 -4 3 360.89 221.156 1
 -26 -4 -3 571.904 253.966 3
 27 -4 3 -29.5644 96.5049 1
 28 -4 3 34.9736 72.0973 1
 29 -4 3 -97.135 100.053 1
 30 -4 3 750.925 313.912 1
 31 -4 3 167.597 144.118 1
 32 -4 3 845.392 322.46 1
 33 -4 3 126.152 155 1
 34 -4 3 376.193 211.965 1
 35 -4 3 277.597 203.802 1
 36 -4 3 201.035 140.718 1
 37 -4 3 264.824 191.581 1
 38 -4 3 71.3106 126.009 1
 39 -4 3 93.3392 133.158 1
 40 -4 3 383.435 237.919 1
 39 -5 -3 112.165 177.651 1
 38 -5 -3 77.5521 99.8694 1
 37 -5 -3 101.008 197.048 1
 36 -5 -3 1016.08 380.417 1
 35 -5 -3 68.1684 125.033 1
 34 -5 -3 807.714 330.731 1
 33 -5 -3 227.665 195.634 1
 33 5 -3 -52.5025 81.2877 1
 32 -5 -3 226.195 182.974 1
 32 5 -3 -25.3612 69.3067 1
 31 -5 -3 45.2258 69.1501 1
 31 5 -3 -68.5947 111.932 1
 30 -5 -3 102.073 102.014 1
 30 5 -3 29.5562 59.1692 1
 29 -5 -3 186.276 167.767 1
 29 5 -3 229.642 134.608 1
 28 -5 -3 248.046 170.323 1
 28 5 -3 261.684 148.774 1
 27 -5 -3 186.38 161.186 1
 27 5 -3 142.535 144.078 1
 26 -5 -3 9.98721 54.7539 1
 26 5 -3 173.244 143.585 1
 25 -5 -3 99.4333 89.6851 1
 24 -5 -3 69.2607 103.409 1
 23 -5 -3 371.785 181.09 1
 22 -5 -3 120.683 117.677 1
 21 -5 -3 196.987 147.268 3
 21 -5 -3 279.664 160.384 1
 20 -5 -3 328.88 157.713 3
 20 -5 -3 229.524 148.576 1
 19 -5 -3 309.731 160.941 3
 19 -5 -3 235.339 158.395 1
 18 -5 -3 130.038 111.371 1
 18 -5 -3 164.259 123.18 3
 17 -5 -3 115.685 84.5386 3
 17 -5 -3 117.684 101.683 1
 16 -5 -3 71.2737 75.4011 3
 16 -5 -3 57.7496 100.015 1
 15 -5 -3 199.999 95.0334 3
 15 -5 -3 267.582 151.005 1
 15 -5 -3 -19.5251 116.908 2
 14 -5 -3 143.137 130.553 3
 14 -5 -3 241.215 132.528 1
 -14 -5 3 -20.0046 54.5384 3
 14 -5 -3 -181.352 152.598 2
 13 -5 -3 61.8214 100.219 3
 -13 -5 3 -64.3635 62.4975 3
 13 -5 -3 35.6918 70.7662 1
 13 -5 -3 -212.86 141.284 2
 12 -5 -3 -33.0971 100.721 2
 12 -5 -3 189.02 114.215 1
 12 -5 -3 318.361 186.673 3
 -12 -5 3 26.7743 32.478 3
 11 -5 -3 368.973 170.109 1
 11 -5 -3 143.207 103.971 3
 -11 -5 3 167.242 78.1724 3
 11 -5 -3 154.021 103.611 2
 10 -5 -3 168.164 74.7564 3
 -10 -5 3 206.738 79.2787 3
 10 -5 -3 358.991 136.202 1
 10 -5 -3 185.754 133.622 2
 9 -5 -3 102.224 89.5432 2
 9 -5 -3 -81.1807 87.0322 3
 -9 -5 3 174.181 121.255 2
 9 -5 -3 -4.88793 58.2814 1
 -9 -5 3 106.276 65.8927 3
 8 -5 -3 675.899 221.824 2
 8 -5 -3 584.986 203.21 3
 -8 -5 3 679.59 195.568 2
 8 -5 -3 424.741 146.129 1
 -8 -5 3 557.553 132.27 3
 7 -5 -3 305.231 154.327 3
 -7 -5 3 233.985 87.1037 3
 7 -5 -3 -4.2222 124.393 2
 7 -5 -3 135.93 82.9796 1
 -7 -5 3 208.705 127.127 2
 6 -5 -3 1.5238 128.19 2
 6 -5 -3 -28.5252 21.8173 3
 -6 -5 3 29.3411 71.9896 2
 -6 -5 3 74.2396 42.9131 3
 6 -5 -3 70.3612 35.7373 1
 5 -5 -3 -16.513 147.547 2
 5 -5 -3 147.717 84.1594 1
 5 -5 -3 165.582 123.846 3
 -5 -5 3 233.614 71.0002 3
 -5 -5 3 75.7026 35.3826 2
 -4 -5 3 676.25 115.325 3
 4 -5 -3 755.604 209.449 2
 4 -5 -3 866.856 239.901 3
 -4 -5 3 686.137 174.604 2
 4 -5 -3 970.858 203.737 1
 -4 5 3 724.179 162.23 1
 -3 -5 3 -32.0185 68.7054 2
 3 -5 -3 267.739 185.451 3
 -3 -5 3 36.6918 30.7004 3
 3 -5 -3 -119.668 91.6054 2
 -3 5 3 6.3596 17.6992 1
 3 -5 -3 133.759 87.0153 1
 -2 -5 3 1442.41 140.824 3
 2 -5 -3 2319.48 293.642 1
 2 -5 -3 2480.72 414.904 3
 -2 -5 3 1778.78 293.929 2
 -2 5 3 1804.13 234.612 1
 2 -5 -3 2341.56 446.298 2
 -1 -5 3 443.983 178.567 2
 1 -5 -3 815.856 268.781 3
 -1 -5 3 362.696 62.3909 3
 1 -5 -3 620.311 267.532 2
 -1 5 3 544.385 128.768 1
 0 -5 -3 1526.51 339.167 3
 0 -5 3 796.15 82.2954 3
 0 -5 -3 1773.92 384.073 2
 0 5 3 1365.13 185.434 1
 0 -5 3 1407.46 273.1 2
 -1 -5 -3 322.231 218.81 2
 -1 -5 -3 187.193 150.491 3
 1 -5 3 49.8816 102.74 2
 2 5 3 1063.13 143.474 1
 -2 -5 -3 1432.13 333.887 3
 2 -5 3 1190.74 241.627 2
 -2 -5 -3 1822.3 408.437 2
 -3 -5 -3 107.975 163.602 3
 3 5 3 -45.9093 31.3356 1
 3 -5 3 -103.609 69.9322 2
 4 5 3 17.495 13.499 1
 -4 -5 -3 -0.86978 41.7771 3
 -5 -5 -3 385.096 162.173 3
 5 5 3 232.597 44.7894 1
 -6 -5 -3 849.1 261.984 3
 -7 -5 -3 38.5533 65.0338 3
 -8 -5 -3 5.82889 40.1226 3
 -8 5 -3 59.6893 34.0354 3
 -9 -5 -3 24.4441 94.0183 3
 -10 -5 -3 -87.3784 121.34 3
 -11 -5 -3 12.9583 41.3787 3
 -12 -5 -3 108.651 105.134 3
 -13 -5 -3 246.354 182.589 3
 13 -5 3 325.238 197.274 1
 14 -5 3 237.523 196.029 1
 -14 -5 -3 149.385 148.059 3
 -15 -5 -3 351.371 175.516 3
 15 -5 3 265.74 191.213 1
 16 -5 3 326.772 186.189 1
 -16 -5 -3 335.684 174.915 3
 17 -5 3 289.163 183.014 1
 -17 -5 -3 169.049 128.024 3
 18 -5 3 643.035 278.123 1
 -18 -5 -3 357.688 187.367 3
 19 -5 3 580.87 259.387 1
 -19 -5 -3 449.832 221.763 3
 -20 -5 -3 88.1817 117.44 3
 20 -5 3 16.2388 85.9456 1
 21 -5 3 484.393 239.538 1
 -21 -5 -3 401.194 195.869 3
 -22 -5 -3 -94.1941 106.021 3
 22 -5 3 39.263 88.4465 1
 23 -5 3 184.08 187.193 1
 -23 -5 -3 55.8329 43.6107 3
 -24 -5 -3 34.4271 86.4093 3
 24 -5 3 80.8762 106.349 1
 -25 -5 -3 89.5782 152.436 3
 25 -5 3 -26.5373 74.1723 1
 26 -5 3 349.384 230.543 1
 -26 -5 -3 267.909 164.372 3
 27 -5 3 84.5476 102.928 1
 -27 -5 -3 -7.23021 50.6043 3
 28 -5 3 109.051 147.61 1
 -28 -5 -3 -140.815 162.498 3
 29 -5 3 117.202 169.879 1
 -29 -5 -3 154.911 166.845 3
 30 -5 3 131.892 172.165 1
 -30 -5 -3 35.3605 110.983 3
 31 -5 3 189.026 175.403 1
 -31 -5 -3 71.463 84.8134 3
 -32 -5 -3 655.237 312.886 3
 32 -5 3 648.826 307.417 1
 33 -5 3 305.721 242.533 1
 -33 -5 -3 23.0955 36.3034 3
 34 -5 3 1002.51 382.277 1
 -34 -5 -3 757.756 339.012 3
 35 -5 3 51.3663 112.324 1
 -35 -5 -3 83.854 117.236 3
 36 -5 3 27.4096 153.104 1
 -36 -5 -3 111.801 107.184 3
 -37 -5 -3 234.468 154.51 3
 37 -5 3 -160.338 164.159 1
 -38 -5 -3 27.8814 122.155 3
 36 -6 -3 403.288 257.774 1
 35 -6 -3 301.647 251.64 1
 34 -6 -3 90.4699 147.426 1
 33 -6 -3 267.659 218.109 1
 32 -6 -3 64.6392 123.766 1
 31 -6 -3 220.645 205.209 1
 30 -6 -3 170.474 152.91 1
 29 -6 -3 -70.3851 109.479 1
 28 -6 -3 263.635 219.271 1
 27 -6 -3 108.879 138.035 1
 26 -6 -3 195.407 193.1 1
 25 -6 -3 144.828 160.958 1
 24 -6 -3 105.299 141.767 1
 23 -6 -3 110.601 145.801 1
 22 -6 -3 81.0699 101.171 1
 21 -6 -3 -79.3693 80.4435 3
 21 -6 -3 -0.42248 30.2058 1
 20 -6 -3 140.852 122.597 3
 20 -6 -3 325.549 172.146 1
 19 -6 -3 418.006 180.215 3
 19 -6 -3 246.12 157.431 1
 18 -6 -3 80.3107 111.413 3
 18 -6 -3 -130.912 108.236 1
 17 -6 -3 298.871 167.964 3
 17 -6 -3 67.8626 66.1521 1
 16 -6 -3 93.8403 131.102 3
 16 -6 -3 248.295 160.854 1
 15 -6 -3 1435.04 349.287 3
 15 -6 -3 1376.76 344.92 1
 15 -6 -3 880.552 321.209 2
 14 -6 -3 393.856 236.751 3
 14 -6 -3 0.22763 79.7231 1
 14 -6 -3 215.929 207.597 2
 -13 -6 3 1230.45 310.701 2
 13 -6 -3 1192.11 318.51 3
 13 -6 -3 903.332 267.272 1
 13 -6 -3 815.091 287.296 2
 12 -6 -3 -27.8842 69.9708 1
 12 -6 -3 188.339 177.396 3
 12 -6 -3 -275.378 172.958 2
 -12 -6 3 468.857 216.574 2
 11 -6 -3 9.86552 42.8909 1
 11 -6 -3 190.532 145.456 3
 -11 -6 3 170.151 135.382 2
 11 -6 -3 -203.107 167.723 2
 10 -6 -3 -14.0453 66.5065 2
 10 -6 -3 -9.01994 30.4667 3
 10 -6 -3 99.9872 82.878 1
 9 -6 -3 78.9282 111.656 2
 9 -6 -3 272.377 134.481 1
 -9 -6 3 127.514 101.5 2
 9 -6 -3 -8.57791 45.6677 3
 8 -6 -3 298.045 185.548 2
 -8 -6 3 129.536 100.047 2
 8 -6 -3 194.814 123.012 3
 8 -6 -3 279.176 131.506 1
 7 -6 -3 118.221 90.934 2
 7 -6 -3 66.1274 58.1277 3
 -7 -6 3 74.9288 65.9688 2
 7 -6 -3 28.3288 52.1109 1
 -6 -6 3 -175.437 119.79 2
 6 -6 -3 -93.3427 83.6114 3
 6 -6 -3 2.5906 41.3483 1
 5 -6 -3 0.83454 115.242 3
 5 -6 -3 -212.845 189.651 2
 5 -6 -3 247.603 144.627 1
 -5 -6 3 -108.114 90.8005 2
 4 -6 -3 1076.26 297.417 3
 -4 -6 3 830.593 225.672 2
 4 -6 -3 734.935 264.603 2
 -3 -6 3 240.18 138.589 2
 3 -6 -3 301.185 172.117 2
 3 -6 -3 581.244 231.188 3
 -2 -6 3 185.128 126.895 2
 2 -6 -3 175.452 132.364 3
 2 -6 -3 57.4999 73.0373 2
 -1 -6 3 -94.3474 92.6911 2
 1 -6 -3 2.99869 69.5334 2
 1 -6 -3 84.9718 102.882 3
 0 -6 -3 253.474 172.818 3
 0 -6 -3 146.043 134.683 2
 0 -6 3 -22.7694 18.87 2
 -1 -6 -3 708.49 320.956 2
 -1 -6 -3 737.509 283.848 3
 1 -6 3 500.929 178.137 2
 -2 -6 -3 986.256 335.108 2
 2 -6 3 761.688 213.243 2
 -2 -6 -3 1317.7 354.796 3
 3 -6 3 -24.2718 50.372 2
 -3 -6 -3 124.932 185.919 3
 -3 -6 -3 171.606 178.329 2
 -4 -6 -3 -17.7407 74.9862 3
 -4 -6 -3 115.192 131.024 2
 -5 -6 -3 328.373 223.312 2
 -5 -6 -3 55.0857 91.4117 3
 -6 -6 -3 382.695 249.3 2
 -6 -6 -3 309.854 178.82 3
 -7 -6 -3 284.718 202.159 2
 -7 -6 -3 187.246 157.022 3
 -8 -6 -3 192.623 138.319 3
 -9 -6 -3 -13.6384 68.752 3
 -10 -6 -3 140.209 133.318 3
 -11 -6 -3 552.821 225.832 3
 -12 -6 -3 300.618 223.797 3
 -13 -6 -3 1628.69 399.88 3
 -14 -6 -3 166.534 155.571 3
 -15 -6 -3 174.578 130.445 3
 -16 -6 -3 173.805 166.677 3
 -17 -6 -3 500.025 247.67 3
 -18 -6 -3 494.415 239.057 3
 18 -6 3 505.5 266.216 1
 19 -6 3 275.375 215.281 1
 -19 -6 -3 234.034 183.082 3
 20 -6 3 239.628 183.48 1
 -20 -6 -3 179.295 165.588 3
 21 -6 3 242.189 193.9 1
 -21 -6 -3 153.904 111.936 3
 22 -6 3 49.1837 57.9071 1
 -22 -6 -3 -196.705 132.811 3
 23 -6 3 91.3553 143.442 1
 -23 -6 -3 -35.3902 46.6967 3
 -24 -6 -3 107.596 154.33 3
 24 -6 3 293.932 203.843 1
 -25 -6 -3 55.5683 113.597 3
 25 -6 3 150.398 147.773 1
 -26 -6 -3 68.3204 127.178 3
 26 -6 3 38.5542 84.2208 1
 27 -6 3 86.4852 123.418 1
 -27 -6 -3 186.336 171.95 3
 -28 -6 -3 122.476 128.012 3
 28 -6 3 64.4565 127.407 1
 29 -6 3 23.3756 54.3616 1
 -29 -6 -3 232.546 217.795 3
 30 -6 3 94.8957 112.343 1
 -30 -6 -3 226.436 212.029 3
 31 -6 3 477.708 283.879 1
 -31 -6 -3 140.131 171.387 3
 -32 -6 -3 24.6768 64.7893 3
 32 -6 3 61.9002 151.168 1
 -33 -6 -3 -45.5606 91.2573 3
 -34 -6 -3 196.439 165.795 3
 -35 -6 -3 214.558 205.183 3
 32 -7 -3 -33.5616 99.5014 1
 31 -7 -3 -205.193 209.81 1
 30 -7 -3 70.3308 91.8577 1
 29 -7 -3 -106.411 140.702 1
 28 -7 -3 11.0726 103.719 1
 27 -7 -3 1.3359 42.4877 1
 26 -7 -3 -7.16622 97.8055 1
 25 -7 -3 -46.2104 80.8995 1
 24 -7 -3 -63.1838 97.5775 1
 23 -7 -3 -110.681 137.017 1
 22 -7 -3 -136.482 152.379 1
 21 -7 -3 120.183 116.745 1
 20 -7 -3 -37.339 76.8625 3
 20 -7 -3 -82.5168 31.9882 1
 19 -7 -3 -72.2959 92.5344 3
 19 -7 -3 -107.637 117.4 1
 18 -7 -3 -59.6623 25.847 1
 18 -7 -3 100.244 91.5349 3
 17 -7 -3 27.6996 54.5003 3
 17 -7 -3 -108.052 118.286 1
 16 -7 -3 76.1373 88.6006 1
 16 -7 -3 77.1499 94.0678 3
 15 -7 -3 30.5178 43.3979 3
 15 -7 -3 62.4044 97.812 1
 14 -7 -3 87.2091 103.275 3
 14 -7 -3 -55.9478 151.367 2
 14 -7 -3 188.284 148.365 1
 13 -7 -3 13.0729 47.3265 3
 13 -7 -3 -114.899 122.57 2
 13 -7 -3 40.8681 80.4009 1
 12 -7 -3 68.3979 82.0492 3
 12 -7 -3 -20.9766 113.53 2
 11 -7 -3 124.323 155.431 3
 11 -7 -3 -2.39936 68.4667 2
 10 -7 -3 267.084 169.717 3
 -10 -7 3 39.6812 68.8727 2
 10 -7 -3 58.1719 28.7675 2
 -9 -7 3 114.666 109.488 2
 9 -7 -3 158.983 165.569 3
 9 -7 -3 -75.422 98.9376 2
 8 -7 -3 196.942 172.664 2
 8 -7 -3 163.546 122.776 3
 -8 -7 3 121.726 90.2009 2
 -7 -7 3 11.6967 41.5975 2
 7 -7 -3 31.7643 115.693 3
 6 -7 -3 443.42 245.975 2
 -6 -7 3 147.27 78.3497 2
 6 -7 -3 487.295 204.477 3
 -5 -7 3 1.10338 60.8005 2
 5 -7 -3 -2.05183 71.8275 2
 5 -7 -3 65.3336 108.358 3
 -4 -7 3 -21.3673 36.657 2
 4 -7 -3 -58.3909 29.0595 3
 -3 -7 3 -86.0556 98.832 2
 3 -7 -3 11.0956 77.9218 3
 3 -7 -3 -205.739 159.413 2
 2 -7 -3 -2.75703 57.3321 2
 2 -7 -3 151.802 124.548 3
 -2 -7 3 43.4813 93.006 2
 1 -7 -3 128.747 163.111 2
 1 -7 -3 316.392 181.503 3
 -1 -7 3 293.507 149.725 2
 0 -7 -3 258.055 154.516 3
 0 -7 -3 192.823 131.545 2
 0 -7 3 108.682 104.411 2
 -1 -7 -3 23.3821 113.327 3
 -1 -7 -3 14.7334 59.3408 2
 1 -7 3 -131.149 113.105 2
 -2 -7 -3 -89.752 128.342 2
 -2 -7 -3 273.428 188.55 3
 2 -7 3 -129.065 121.218 2
 -3 -7 -3 -0.76561 45.7099 2
 -3 -7 -3 408.596 219.489 3
 -4 -7 -3 392.978 236.074 2
 -4 -7 -3 304.535 192.568 3
 -5 -7 -3 82.7449 147.355 3
 -5 -7 -3 418.958 252.807 2
 -6 -7 -3 420.529 213.558 3
 -6 -7 -3 255.421 219.758 2
 -7 -7 -3 241.062 235.793 2
 -7 -7 -3 31.2488 101.372 3
 -8 -7 -3 290.51 215.612 2
 -8 -7 -3 -87.943 99.0168 3
 -9 -7 -3 11.5512 44.835 3
 -9 -7 -3 126.579 170.77 2
 -10 -7 -3 -72.1427 53.538 2
 -10 -7 -3 119.935 135.592 3
 -11 -7 -3 300.008 201.98 2
 -11 -7 -3 186.551 103.298 3
 -12 -7 -3 -24.7776 57.4114 3
 -12 -7 -3 190.845 194.979 2
 -13 -7 -3 151.069 140.741 3
 -14 -7 -3 70.3313 124.651 3
 -15 -7 -3 -55.3344 78.4068 3
 -16 -7 -3 -139.423 150.725 3
 -17 -7 -3 -11.7488 93.9598 3
 -18 -7 -3 90.2392 107.288 3
 -19 -7 -3 147.835 75.6031 3
 -20 -7 -3 39.4049 85.3903 3
 -21 -7 -3 273.595 196.571 3
 -22 -7 -3 109.146 143.073 3
 -23 -7 -3 91.9916 90.8782 3
 -24 -7 -3 -118.1 88.2203 3
 24 -7 3 190.609 178.954 1
 25 -7 3 -5.26307 160.431 1
 -25 -7 -3 482.091 280.986 3
 26 -7 3 455.07 307.429 1
 -26 -7 -3 100.295 144.202 3
 -27 -7 -3 167.906 174.09 3
 27 -7 3 244.154 247.611 1
 -28 -7 -3 112.926 115.439 3
 -29 -7 -3 -82.4309 76.4528 3
 -30 -7 -3 366.254 260.966 3
 -31 -7 -3 858.052 371.484 3
 13 -8 -3 -249.173 192.283 2
 12 -8 -3 -255.232 205.667 2
 11 -8 -3 -129.93 139.092 2
 10 -8 -3 -166.371 157.157 2
 9 -8 -3 -144.924 183.022 2
 8 -8 -3 -7.5458 42.3604 2
 7 -8 -3 -230.622 182.48 2
 6 -8 -3 75.4566 111.514 2
 5 -8 -3 10.1039 80.4569 2
 4 -8 -3 161.393 151.708 2
 3 -8 -3 283.843 259.069 2
 2 -8 -3 788.242 353.111 2
 1 -8 -3 527.743 352.892 2
 0 -8 -3 853.244 334.366 2
 -1 -8 -3 66.7586 107.442 2
 -2 -8 -3 -274.379 199.314 2
 -3 -8 -3 45.0841 76.3723 2
 -4 -8 -3 114.836 130.461 2
 -5 -8 -3 -132.256 163.875 2
 -6 -8 -3 -155.999 153.877 2
 -7 -8 -3 161.609 186.815 2
 -8 -8 -3 346.543 248.664 2
 -9 -8 -3 205.453 168.574 2
 -10 -8 -3 158.758 169.872 2
 -11 -8 -3 153.608 169.572 2
 -12 -8 -3 -40.6523 60.6759 2
 -13 -8 -3 324.377 270.747 2
 -14 -8 -3 665.656 379.239 2
 -15 -8 -3 701.935 377.257 2
 -16 -8 -3 547.338 350.531 2
 -17 -8 -3 646.863 367.543 2
 48 0 -4 219.695 192.26 1
 47 0 -4 483.783 260.022 1
 46 0 -4 19.6766 84.9308 1
 45 0 -4 106.881 115.083 1
 44 0 -4 74.8464 125.305 1
 43 0 -4 253.611 177.047 1
 42 0 -4 101.052 75.5738 1
 41 0 -4 -74.3566 126.343 1
 40 0 -4 166.386 156.228 1
 39 0 -4 146.282 108.986 1
 38 0 -4 74.6628 109.19 1
 37 0 -4 438.943 217.054 1
 36 0 -4 404.067 222.505 1
 35 0 -4 40.3273 75.6776 1
 34 0 -4 137.792 97.7433 1
 33 0 -4 242.239 142.681 1
 32 0 -4 106.151 87.7812 1
 31 0 -4 115.445 144.151 1
 30 0 -4 493.469 210.298 1
 29 0 -4 686.811 250.565 1
 28 0 -4 192.573 113.917 1
 27 0 -4 52.1484 67.1253 1
 26 0 -4 -56.8236 108.475 1
 25 0 -4 2282.33 405.242 1
 24 0 -4 1354.83 291.994 1
 23 0 -4 -307.177 169.729 1
 22 0 -4 1119.3 255.74 1
 21 0 -4 4140.26 512.878 1
 20 0 -4 4263.97 508.085 1
 19 0 -4 6219.68 593.742 1
 18 0 -4 2132.84 362.479 1
 17 0 -4 37326.1 1387.08 1
 16 0 -4 984.256 286.943 1
 15 0 -4 10803.7 707.616 1
 14 0 -4 6180.51 529.054 1
 13 0 -4 1205.81 230.111 3
 -13 0 4 1295.04 211.12 2
 12 0 -4 10827.5 680.333 3
 -12 0 4 10480.9 585.93 2
 -11 0 4 1032 228.783 3
 11 0 -4 1252.8 237.583 3
 -11 0 4 918.695 177.218 2
 -10 0 4 50620.1 1426.14 3
 10 0 -4 49035.1 1376.49 3
 -10 0 4 49497.1 1186.52 2
 -9 0 4 13591.3 723.157 3
 9 0 -4 13565.9 709.66 3
 -9 0 4 12775.9 578.486 2
 8 0 -4 9757.77 591.337 3
 -8 0 4 10120.5 613.946 3
 -8 0 4 9431.84 485.421 2
 7 0 -4 610.532 151.36 3
 -7 0 4 498.841 135.987 3
 -7 0 4 441.187 101.615 2
 -6 0 4 17038.6 751.138 3
 6 0 -4 17545.8 771.9 3
 6 0 -4 16964.1 600.813 2
 -6 0 4 16477.2 597.643 2
 5 0 -4 143.99 57.5889 2
 5 0 -4 174.096 70.7393 3
 -5 0 4 251.904 97.8448 3
 -4 0 4 753.699 151.742 3
 4 0 -4 973.065 179.478 3
 4 0 -4 590.002 104.715 2
 -3 0 4 6490.83 456.479 3
 3 0 -4 6609.26 446.465 3
 3 0 -4 5781.96 339.924 2
 -2 0 4 82054.8 1572.85 3
 2 0 -4 79348.7 1544.48 3
 2 0 -4 76528.6 1234.27 2
 -1 0 4 2333.12 280.691 3
 1 0 -4 2214.53 289.931 3
 0 0 -4 55563.9 1310.5 3
 0 0 4 55255.6 1271.39 3
 -1 0 -4 6722.41 455.044 3
 1 0 4 7532.62 476.144 3
 -2 0 -4 98.7604 25.4795 3
 2 0 4 597.279 131.68 3
 -3 0 -4 295.922 88.562 3
 3 0 4 443.398 112.213 3
 -4 0 -4 16410.7 720.681 3
 4 0 4 17223.6 746.919 3
 -5 0 -4 1739.04 246.194 3
 -5 0 -4 1637.59 227.264 1
 -6 0 -4 16652.1 727.878 1
 -6 0 -4 17070.7 771.869 3
 -7 0 -4 10887.6 623.999 3
 -7 0 -4 10345.1 597.645 1
 -8 0 -4 43053 1224.03 1
 -8 0 -4 45944.7 1317.78 3
 -9 0 -4 500.405 143.795 1
 -9 0 -4 836.855 209.243 3
 -10 0 -4 5913.55 474.32 1
 10 0 4 6224.05 482.575 1
 11 0 4 1098.47 212.692 1
 -11 0 -4 886.98 190.538 1
 12 0 4 7356.35 545.589 1
 -12 0 -4 6638.13 518.562 1
 13 0 4 18336.3 871.484 1
 -13 0 -4 16685.3 831.886 1
 14 0 4 1350.47 287.745 1
 15 0 4 37197.8 1305.63 1
 16 0 4 3294.78 404.995 1
 17 0 4 5104.75 503.373 1
 18 0 4 2710.1 380.468 1
 19 0 4 4191.21 474.789 1
 20 0 4 1237.98 267.114 1
 21 0 4 161.626 84.6562 1
 22 0 4 1961.95 347.116 1
 23 0 4 2404.99 394.295 1
 24 0 4 -33.8996 51.351 1
 25 0 4 403.419 158.574 1
 26 0 4 204.259 110.347 1
 27 0 4 263.71 144.169 1
 28 0 4 172.597 115.698 1
 29 0 4 -95.1857 75.1972 1
 30 0 4 -13.1905 79.3559 1
 31 0 4 174.709 136.313 1
 32 0 4 344.045 179.571 1
 33 0 4 48.7241 83.0177 1
 34 0 4 297.732 169.264 1
 35 0 4 452.045 198.542 1
 36 0 4 121.588 107.651 1
 37 0 4 -6.73182 80.4516 1
 38 0 4 27.4921 47.8334 1
 39 0 4 173.427 130.259 1
 40 0 4 478.044 243.922 1
 41 0 4 115.851 147.396 1
 42 0 4 -54.7686 100.134 1
 43 0 4 39.0896 96.1067 1
 44 0 4 138.77 146.554 1
 45 0 4 175.43 167.745 1
 46 0 4 113.194 130.142 1
 47 0 4 581.702 276.851 1
 48 0 4 116.101 134.743 1
 49 0 4 -10.9215 30.7545 1
 48 1 -4 253.411 202.473 1
 47 -1 -4 239.733 209.501 1
 47 1 -4 143.366 152.209 1
 46 1 -4 34.0167 57.0658 1
 46 -1 -4 21.7809 67.4575 1
 45 1 -4 187.451 164.987 1
 45 -1 -4 43.268 82.2126 1
 44 -1 -4 47.5832 42.2134 1
 44 1 -4 -18.8838 56.5367 1
 43 -1 -4 58.6708 122.696 1
 43 1 -4 -17.3264 71.0727 1
 42 -1 -4 -4.02526 74.2987 1
 42 1 -4 257.595 180.12 1
 41 -1 -4 117.442 131.199 1
 41 1 -4 33.8389 58.8274 1
 40 1 -4 -9.98244 101.091 1
 40 -1 -4 36.0911 39.271 1
 39 1 -4 -54.9392 111.081 1
 39 -1 -4 34.111 30.4662 1
 38 1 -4 -30.7532 58.4321 1
 38 -1 -4 46.5291 89.2297 1
 37 -1 -4 37.7053 115.501 1
 37 1 -4 42.3122 59.8422 1
 36 -1 -4 339.677 172.297 1
 36 1 -4 395.525 188.358 1
 35 -1 -4 -40.5831 37.6614 1
 35 1 -4 114.278 129.24 1
 34 -1 -4 128.927 104.523 1
 34 1 -4 246.706 151.966 1
 33 -1 -4 -93.428 63.3658 1
 33 1 -4 52.4922 65.7023 1
 32 -1 -4 619.548 229.651 1
 32 1 -4 311.32 154.413 1
 31 1 -4 -70.0301 144.899 1
 31 -1 -4 95.1661 71.7744 1
 30 -1 -4 229.974 153.737 1
 30 1 -4 -41.4319 119.46 1
 29 -1 -4 45.45 94.8241 1
 29 1 -4 -244.235 173.859 1
 28 -1 -4 -23.8502 64.4608 1
 28 1 -4 -173.64 144.145 1
 27 1 -4 23.0373 66.6302 1
 27 -1 -4 25.8568 39.0782 1
 26 1 -4 191.37 111.674 1
 26 -1 -4 280.773 161.37 1
 25 1 -4 203.06 131.958 1
 25 -1 -4 201.799 128.185 1
 24 1 -4 194.596 117.656 1
 24 -1 -4 327.674 177.922 1
 23 1 -4 215.345 145.166 1
 23 -1 -4 157.301 130.432 1
 22 -1 -4 221.873 120.019 1
 22 1 -4 205.279 132.827 1
 21 -1 -4 -3.56109 45.3619 1
 21 1 -4 200.294 145.724 1
 20 1 -4 1610.51 313.395 1
 20 -1 -4 880.837 218.195 1
 19 1 -4 395.933 186.599 1
 19 -1 -4 -46.993 89.7898 1
 18 -1 -4 683.132 189.738 1
 17 -1 -4 444.516 149.755 3
 17 -1 -4 426.593 153.747 1
 16 -1 -4 189.293 92.0847 3
 16 -1 -4 22.4754 42.2811 1
 15 -1 -4 292.972 112.023 1
 15 -1 -4 415.558 152.028 3
 14 -1 -4 79.7206 70.6782 3
 14 -1 -4 -8.9697 48.7783 1
 13 -1 -4 30.9986 37.5137 3
 -13 -1 4 149.251 77.811 3
 13 -1 -4 130.532 86.3584 1
 -12 -1 4 3177.23 350.559 3
 12 -1 -4 3161.7 387.503 3
 12 -1 -4 2885.36 348.703 1
 -12 1 4 3100.36 363.549 2
 11 -1 -4 2182.2 300.366 1
 -11 -1 4 2190.31 285.158 3
 11 -1 -4 2134.65 317.388 3
 -11 1 4 2186.76 296.694 2
 -10 1 4 171.015 78.9693 2
 -10 -1 4 394.267 131.503 3
 10 -1 -4 242.855 124.583 3
 10 -1 -4 305.903 122.56 1
 10 -1 -4 70.5976 22.7396 2
 9 -1 -4 2109.71 305.323 3
 -9 -1 4 2305.28 274.448 3
 9 -1 -4 2253.93 290.414 2
 -9 1 4 2263.38 296.477 2
 9 -1 -4 2229.38 285.196 1
 -8 1 4 5438.62 489.104 3
 8 1 -4 5486.12 398.953 3
 -8 -1 4 5540.29 411.832 3
 8 -1 -4 5486.84 494.535 3
 8 -1 -4 5078.18 413.449 1
 -8 -1 4 5011.5 269.717 2
 8 -1 -4 5424.02 442.936 2
 -8 1 4 5519.36 451.384 2
 7 -1 -4 156.58 76.9172 2
 -7 1 4 179.48 92.3884 2
 -7 -1 4 254.084 89.8731 3
 7 -1 -4 160.686 83.9158 3
 7 1 -4 246.134 88.7638 3
 -7 1 4 251.497 115.476 3
 -7 -1 4 180.581 48.4124 2
 6 1 -4 4073.99 320.021 3
 6 -1 -4 4097.06 411.568 3
 -6 -1 4 4139.11 331.438 3
 -6 1 4 4241.05 426.431 3
 6 -1 -4 3668.76 353.619 2
 -6 -1 4 3085.92 173.946 2
 -6 1 4 4393.28 401.34 2
 5 -1 -4 465.728 146.675 3
 -5 -1 4 366.451 100.444 3
 5 1 -4 437.19 102.842 3
 -5 1 4 425.196 134.718 3
 5 -1 -4 278.849 81.9891 2
 4 1 -4 3377.59 277.067 3
 4 -1 -4 3361.82 365.517 3
 -4 -1 4 3273.45 277.45 3
 -4 1 4 3249.9 368.585 3
 4 -1 -4 3053.21 323.376 2
 3 1 -4 2417.83 226.015 3
 -3 -1 4 2536.59 236.546 3
 -3 1 4 2746.21 329.634 3
 3 -1 -4 3005.69 347.539 3
 3 -1 -4 2601.33 291.277 2
 2 1 -4 1796.29 194.734 3
 -2 -1 4 1891 200.833 3
 -2 1 4 2140.01 305.79 3
 2 -1 -4 2183.86 298.916 3
 2 -1 -4 2157.88 281.321 2
 1 1 -4 16875.1 572.583 3
 1 -1 -4 18337.6 857.51 3
 -1 1 4 18553.4 857.325 3
 -1 -1 4 17812.6 604.709 3
 0 -1 -4 3264.91 358.667 3
 0 -1 4 3091.95 248.694 3
 0 1 -4 3284.68 263.13 3
 0 1 4 3526.18 378.061 3
 -1 -1 -4 1615.5 249.055 3
 1 1 4 2133.17 291.367 3
 1 -1 4 1652.41 180.235 3
 -1 1 -4 1765.33 191.83 3
 -2 1 -4 2010.67 205.381 3
 -2 -1 -4 2107.24 287.335 3
 2 1 4 2415.6 312.904 3
 2 -1 4 2057.26 204.23 3
 -3 1 -4 228.003 64.6154 3
 -3 -1 -4 282.67 93.3467 3
 3 1 4 393.156 122.842 3
 -4 1 -4 4766.15 331.433 3
 -4 -1 -4 5058.52 457.233 3
 4 1 4 4954.08 448.567 3
 -4 1 -4 5102.24 458.409 1
 -5 1 -4 78.0388 77.5086 1
 -5 -1 -4 117.179 54.3976 1
 -5 -1 -4 132.805 94.4239 3
 -5 1 -4 76.2948 53.2042 3
 5 1 4 88.7765 63.0686 3
 -6 -1 -4 4132.59 303.56 1
 -6 1 -4 4120.52 417.915 1
 -6 -1 -4 4470.21 445.473 3
 -6 1 -4 4286.83 333.33 3
 -7 -1 -4 2417.75 333.689 3
 -7 1 -4 2092.56 241.1 3
 -7 1 -4 2074.23 296.604 1
 -7 -1 -4 2202.61 224.907 1
 -8 -1 -4 453.836 105.037 1
 -8 -1 -4 520.175 148.195 3
 -9 -1 -4 1440.79 195.548 1
 -9 -1 -4 1259.83 242.259 3
 10 -1 4 2910.91 375.966 1
 -10 -1 -4 2788.28 369.023 3
 -10 -1 -4 2752.09 271.765 1
 11 -1 4 161.222 75.0528 1
 -11 -1 -4 96.406 63.561 3
 -11 -1 -4 118.846 47.9821 1
 12 -1 4 47.3927 55.5329 1
 12 1 4 25.6946 38.1766 1
 -12 -1 -4 0.65962 21.2864 1
 -12 -1 -4 45.916 64.6992 3
 13 -1 4 295.311 125.876 1
 13 1 4 244.918 90.7921 1
 -13 -1 -4 184.434 78.4265 1
 -14 -1 -4 233.852 90.2036 1
 14 1 4 288.313 102.022 1
 14 -1 4 215.869 109.879 1
 15 1 4 518.434 137.129 1
 -15 -1 -4 492.06 133.204 1
 15 -1 4 483.519 169.817 1
 16 1 4 1080.52 203.589 1
 -16 -1 -4 1075.91 202.092 1
 16 -1 4 1007.9 240.508 1
 17 1 4 48.9186 59.3447 1
 17 -1 4 28.5777 73.7847 1
 -17 -1 -4 43.8204 51.472 1
 18 1 4 1123.67 218.27 1
 18 -1 4 1272.54 284.406 1
 -18 -1 -4 1186.05 225.554 1
 19 -1 4 51.5838 40.9023 1
 19 1 4 15.0676 22.2397 1
 20 -1 4 -39.1296 61.3888 1
 20 1 4 16.2032 26.0212 1
 21 1 4 -68.1759 79.3148 1
 21 -1 4 -97.4907 84.6154 1
 22 1 4 244.132 102.874 1
 22 -1 4 199.489 108.293 1
 23 1 4 -14.0284 46.3423 1
 23 -1 4 144.877 117.874 1
 24 -1 4 166.17 113.482 1
 24 1 4 75.6517 66.1275 1
 25 1 4 -35.815 43.6918 1
 25 -1 4 -175.665 130.774 1
 26 1 4 17.2988 38.882 1
 26 -1 4 -141.557 133.199 1
 27 1 4 7.62135 22.1159 1
 27 -1 4 6.17402 67.4618 1
 28 1 4 314.289 143.205 1
 28 -1 4 119.657 90.7048 1
 29 1 4 246.498 131.289 1
 29 -1 4 51.903 52.2833 1
 30 1 4 405.098 183.751 1
 30 -1 4 134.474 88.0323 1
 31 1 4 83.2005 64.3398 1
 31 -1 4 -2.44569 95.1478 1
 32 1 4 397.543 183.499 1
 32 -1 4 154.442 116.248 1
 33 1 4 40.9563 30.1643 1
 33 -1 4 54.8903 49.6304 1
 34 1 4 396.035 189.561 1
 34 -1 4 327.248 193.624 1
 35 1 4 102.871 106.14 1
 35 -1 4 -199.366 181.15 1
 36 1 4 68.7173 75.4344 1
 36 -1 4 -78.2126 99.486 1
 37 1 4 251.997 173.87 1
 37 -1 4 95.419 115.281 1
 38 1 4 8.52156 62.2735 1
 38 -1 4 -65.8782 106.424 1
 39 1 4 -32.041 61.6919 1
 39 -1 4 2.77678 56.3701 1
 40 1 4 -186.409 134.709 1
 40 -1 4 48.2192 83.8847 1
 41 1 4 102.354 106.675 1
 41 -1 4 -2.67768 38.6289 1
 42 1 4 35.1097 64.6459 1
 42 -1 4 71.4706 75.0835 1
 43 1 4 -49.2514 71.9214 1
 43 -1 4 -112.388 122.361 1
 44 1 4 12.374 50.5015 1
 44 -1 4 85.0152 65.7264 1
 45 -1 4 -51.459 82.6277 1
 46 -1 4 319.865 244.856 1
 47 -1 4 51.8282 78.6792 1
 48 2 -4 156.606 136.37 1
 47 2 -4 32.2567 46.587 1
 46 2 -4 81.3944 111.091 1
 45 2 -4 163.58 160.614 1
 45 -2 -4 4.44747 46.4919 1
 44 2 -4 63.6724 84.6013 1
 44 -2 -4 -83.5418 159.837 1
 43 2 -4 136.776 113.651 1
 43 -2 -4 166.414 150.701 1
 42 2 -4 205.617 156.061 1
 42 -2 -4 393.96 195.666 1
 41 2 -4 92.5458 69.3293 1
 41 -2 -4 29.7051 76.5942 1
 40 -2 -4 -73.4712 77.513 1
 40 2 -4 108.667 97.7742 1
 39 -2 -4 0.67223 113.352 1
 39 2 -4 95.678 117.616 1
 38 -2 -4 34.8373 73.8503 1
 38 2 -4 272.347 173.314 1
 37 -2 -4 -71.3767 102.178 1
 37 2 -4 173.73 138.402 1
 36 -2 -4 171.577 158.913 1
 36 2 -4 196.468 124.45 1
 35 -2 -4 140.955 147.38 1
 35 2 -4 -77.6506 64.64 1
 34 -2 -4 137.987 127.523 1
 34 2 -4 -131.476 143.621 1
 33 -2 -4 145.695 136.658 1
 33 2 -4 -40.8977 115.004 1
 32 -2 -4 517.788 228.342 1
 32 2 -4 214.091 114.341 1
 31 -2 -4 223.715 141.359 1
 31 2 -4 233.042 114.418 1
 30 -2 -4 70.0127 70.2704 1
 30 2 -4 20.2066 32.4732 1
 29 -2 -4 360.862 175.854 1
 29 2 -4 220.502 126.492 1
 28 -2 -4 663.125 238.941 1
 28 2 -4 488.286 190.196 1
 27 -2 -4 314.517 168.557 1
 27 2 -4 364.496 172.605 1
 26 -2 -4 86.3953 81.9994 1
 26 2 -4 200.632 154.309 1
 25 -2 -4 257.894 152.736 1
 25 2 -4 426.301 195.707 1
 24 -2 -4 38.5754 56.8489 1
 24 2 -4 460.777 202.956 1
 23 -2 -4 54.4942 61.6898 1
 23 2 -4 473.647 216.26 1
 22 2 -4 408.651 201.207 1
 22 -2 -4 40.3353 65.6846 1
 21 -2 -4 83.6809 69.4501 1
 20 -2 -4 270.272 137.65 1
 20 -2 -4 202.822 125.302 3
 19 -2 -4 1121.82 270.736 1
 19 -2 -4 1005.88 255.137 3
 18 -2 -4 9.64273 32.7914 3
 18 -2 -4 88.239 118.843 1
 17 -2 -4 3053.74 444.806 3
 17 -2 -4 2668.33 396.749 1
 16 -2 -4 39.0083 62.2842 3
 16 -2 -4 126.858 86.6161 1
 15 -2 -4 617.864 198.491 3
 15 -2 -4 436.947 152.615 1
 14 -2 -4 179.893 104.321 3
 -14 -2 4 123.429 71.9825 3
 14 -2 -4 194.824 105.706 1
 -13 -2 4 125.407 64.7737 3
 13 -2 -4 248.938 115.743 1
 13 -2 -4 114.077 100.053 3
 12 -2 -4 132.745 94.0974 3
 -12 -2 4 30.8088 50.6756 3
 12 -2 -4 90.0681 81.7166 1
 12 -2 -4 -40.9432 63.4556 2
 11 -2 -4 -34.9914 57.0869 3
 -11 -2 4 36.8863 40.45 3
 11 -2 -4 21.4525 43.6294 1
 11 -2 -4 -50.3837 62.97 2
 10 -2 -4 -14.2296 85.1227 3
 -10 -2 4 84.4049 46.1754 3
 10 -2 -4 22.0794 42.809 1
 10 -2 -4 -6.44959 49.9027 2
 9 -2 -4 1595.31 286.638 3
 9 -2 -4 1375.09 222.965 1
 9 -2 -4 1520.61 277.56 2
 -9 -2 4 1387.71 194.953 3
 8 -2 -4 3200.24 405.17 3
 8 -2 -4 2905 316.983 1
 8 -2 -4 3126.72 390.589 2
 -8 -2 4 3067.59 275.305 3
 7 -2 -4 -72.0716 107.815 2
 7 -2 -4 29.743 61.9599 3
 -7 -2 4 115.292 51.7549 3
 7 -2 -4 -9.56583 51.622 1
 -6 -2 4 1425.01 170.985 3
 6 -2 -4 1291.31 198.341 1
 6 -2 -4 1573.56 278.011 3
 6 -2 -4 1168.53 232.152 2
 5 -2 -4 11.1801 48.2931 2
 5 -2 -4 133.02 86.3471 3
 5 -2 -4 31.9543 30.9919 1
 -5 -2 4 61.6025 31.1184 3
 -4 -2 4 834.937 113.364 3
 4 -2 -4 1057.48 231.794 3
 4 -2 -4 879.918 146.562 1
 4 -2 -4 791.482 195.542 2
 -3 -2 4 1019.5 116.729 3
 3 -2 -4 953.163 156.233 1
 3 -2 -4 1258.51 250.324 3
 3 -2 -4 1250.71 252.428 2
 2 -2 -4 2252.49 333.585 3
 2 -2 -4 2268.24 227.313 1
 -2 -2 4 2131.49 161.069 3
 2 -2 -4 2505.06 351.716 2
 1 -2 -4 160.248 86.2855 3
 1 -2 -4 134.512 65.1967 1
 -1 -2 4 28.6879 18.1113 3
 0 -2 -4 1863.48 301.953 3
 0 -2 -4 1965.03 187.134 1
 0 2 -4 1372.53 108.803 3
 -1 2 -4 586.313 71.7415 3
 -1 -2 -4 943.369 215.89 3
 -1 -2 -4 1195.02 139.685 1
 -1 2 -4 618 82.7499 2
 -2 -2 -4 1235.36 249.591 3
 -2 2 -4 1039.89 99.6079 3
 -2 2 -4 1229.69 131.856 2
 -3 2 -4 120.276 36.9295 3
 -3 2 -4 143.249 43.3822 2
 -3 -2 -4 178.811 97.257 3
 -4 -2 -4 459.56 155.446 3
 -4 2 -4 441 76.9995 3
 -5 2 -4 21.3082 20.8935 3
 -5 -2 -4 7.71723 10.1445 1
 -5 -2 -4 25.8476 62.6542 3
 -6 -2 -4 2175.86 158.343 1
 -6 -2 -4 2844.76 391.271 3
 -6 2 -4 2504.27 203.902 3
 -7 -2 -4 1303.64 278.387 3
 -7 -2 -4 787.305 94.8017 1
 -8 -2 -4 120.147 37.1742 1
 -8 -2 -4 181.069 115.097 3
 -9 -2 -4 14.113 6.28654 1
 -9 -2 -4 103.321 75.6664 3
 -10 -2 -4 125.149 40.8979 1
 10 -2 4 178.275 103.044 1
 -10 -2 -4 255.961 128.254 3
 -11 -2 -4 100.948 28.7793 3
 11 -2 4 68.9643 49.6674 1
 -11 -2 -4 43.0166 23.7887 1
 -12 -2 -4 -7.46283 20.845 1
 12 -2 4 -2.57287 30.4593 1
 -12 -2 -4 -57.8663 72.786 3
 13 -2 4 980.166 255.399 1
 -13 -2 -4 829.852 128.339 1
 -13 -2 -4 760.783 211.717 3
 14 -2 4 76.037 103.24 1
 14 2 4 85.9797 51.8808 1
 -14 -2 -4 -62.8574 69.0691 3
 -14 -2 -4 55.8689 53.0101 1
 -15 -2 -4 2726.86 258.746 1
 15 2 4 2537.09 247.325 1
 15 -2 4 2574.8 414.73 1
 -15 -2 -4 2746.98 431.027 3
 16 2 4 53.315 45.0185 1
 -16 -2 -4 -42.1325 70.5528 3
 16 -2 4 125.665 127.78 1
 -16 -2 -4 132.358 67.9985 1
 17 2 4 664.953 136.29 1
 17 -2 4 572.515 200.941 1
 -17 -2 -4 706.941 143.28 1
 18 2 4 271.82 92.8173 1
 18 -2 4 237.76 137.564 1
 -18 -2 -4 248.106 90.2159 1
 19 -2 4 29.4525 30.8734 1
 -19 -2 -4 -66.518 54.8133 1
 19 2 4 36.1063 14.2543 1
 20 2 4 -43.6971 49.9242 1
 20 -2 4 -47.8844 68.2838 1
 -20 -2 -4 -153.083 93.8272 1
 21 -2 4 52.6169 27.6531 1
 21 2 4 -28.0738 53.2465 1
 -21 -2 -4 -43.2666 64.021 1
 22 -2 4 3.02564 56.9712 1
 22 2 4 51.6099 26.7242 1
 -22 -2 -4 -57.2466 77.9858 1
 23 2 4 246.45 100.509 1
 23 -2 4 381.663 186.189 1
 24 -2 4 133.313 127.289 1
 24 2 4 43.8428 56.6601 1
 25 -2 4 119.661 113.493 1
 25 2 4 167.888 102.494 1
 26 -2 4 745.087 284.577 1
 26 2 4 801.653 202.418 1
 27 2 4 384.982 143.362 1
 27 -2 4 172.821 85.2432 1
 28 2 4 154.295 88.8368 1
 28 -2 4 94.384 61.2623 1
 29 2 4 521.92 172.445 1
 29 -2 4 399.585 188.377 1
 30 2 4 483.357 178.366 1
 30 -2 4 291.186 175.475 1
 31 2 4 36.5696 69.1742 1
 31 -2 4 68.9597 105.422 1
 32 2 4 24.886 49.7199 1
 32 -2 4 -138.367 135.02 1
 33 2 4 47.1145 75.7014 1
 33 -2 4 -21.089 61.5517 1
 34 2 4 319.199 163.177 1
 34 -2 4 16.6201 89.3741 1
 35 2 4 263.123 144.074 1
 35 -2 4 198.035 157.866 1
 36 2 4 293.224 163.435 1
 36 -2 4 66.3127 53.6615 1
 37 2 4 256.365 137.525 1
 37 -2 4 -120.037 154.455 1
 38 -2 4 65.7602 127.309 1
 39 -2 4 162.269 116.115 1
 40 -2 4 147.062 132.34 1
 41 -2 4 103.375 145.406 1
 42 -2 4 13.5295 42.472 1
 43 -2 4 -65.8765 106.883 1
 44 -2 4 53.667 113.374 1
 45 -2 4 207.737 199.843 1
 48 3 -4 -69.7308 107.443 1
 47 3 -4 -73.0079 96.7434 1
 46 3 -4 187.119 142.253 1
 45 3 -4 124.667 120.762 1
 44 3 -4 69.2379 91.061 1
 44 -3 -4 -49.0121 55.7478 1
 43 -3 -4 114.016 120.343 1
 43 3 -4 243.112 179.383 1
 42 -3 -4 182.765 179.852 1
 42 3 -4 311.282 191.871 1
 41 -3 -4 140.197 167.628 1
 41 3 -4 36.0259 102.278 1
 40 -3 -4 -184.971 153.94 1
 40 3 -4 200.029 163.65 1
 39 -3 -4 -150.849 138.36 1
 39 3 -4 104.902 130.263 1
 38 -3 -4 -139.846 114.841 1
 38 3 -4 163.666 102.932 1
 37 -3 -4 -67.4818 149.76 1
 37 3 -4 -299.174 196.05 1
 36 -3 -4 49.9858 65.2865 1
 36 3 -4 -176.18 151.27 1
 35 3 -4 -159.349 165.123 1
 35 -3 -4 139.182 97.9256 1
 34 -3 -4 1345.71 396.235 1
 34 3 -4 988.938 297.277 1
 33 -3 -4 61.5011 69.1574 1
 33 3 -4 134.191 131.409 1
 32 -3 -4 690.531 276.068 1
 32 3 -4 641.358 228.307 1
 31 -3 -4 317.62 181.463 1
 31 3 -4 173.727 140.749 1
 30 -3 -4 504.066 214.971 1
 30 3 -4 294.073 154.776 1
 29 -3 -4 -40.9442 90.3139 1
 29 3 -4 54.4301 89.2161 1
 28 -3 -4 -38.8789 60.023 1
 28 3 -4 167.558 134.802 1
 27 -3 -4 -15.1014 44.0777 1
 27 3 -4 192.721 152.403 1
 26 -3 -4 42.1412 50.9154 1
 26 3 -4 207.997 150.389 1
 25 3 -4 456.615 213.416 1
 25 -3 -4 -17.9711 58.763 1
 24 -3 -4 480.595 202.029 1
 23 -3 -4 146.768 102.874 1
 22 -3 -4 316.422 159.841 1
 22 -3 -4 194.342 73.1035 3
 21 -3 -4 223.242 138.856 1
 21 -3 -4 214.86 110.925 3
 20 -3 -4 -1.40836 60.5778 1
 20 -3 -4 13.1879 72.5484 3
 19 -3 -4 88.8135 49.4462 3
 19 -3 -4 241.585 122.245 1
 18 -3 -4 1252.15 283.945 1
 18 -3 -4 1371.38 315.706 3
 17 -3 -4 579.187 185.265 1
 17 -3 -4 664.876 207.299 3
 16 -3 -4 736.28 212.26 1
 16 -3 -4 676.748 216.652 3
 15 -3 -4 229.399 162.072 3
 15 -3 -4 154.407 82.1648 1
 14 -3 -4 2492.31 365.168 1
 14 -3 -4 2935.91 444.575 3
 14 -3 -4 2437.1 400.172 2
 13 -3 -4 -6.36263 36.5344 1
 13 -3 -4 176.044 144.581 3
 13 -3 -4 10.7035 101.722 2
 12 -3 -4 76.5297 83.6796 3
 12 -3 -4 97.3488 72.265 1
 12 -3 -4 -120.711 113.004 2
 -11 -3 4 3259.59 313.652 3
 11 -3 -4 3589.21 473.447 3
 11 -3 -4 3528.2 409.605 1
 11 -3 -4 3608.51 486.433 2
 10 -3 -4 278.044 151.626 2
 10 -3 -4 317.535 129.136 1
 -10 -3 4 302.187 90.1098 3
 10 -3 -4 331.675 144.261 3
 9 -3 -4 81.3976 48.4317 2
 9 -3 -4 139.488 84.7385 1
 -9 -3 4 176.161 63.6815 3
 9 -3 -4 112.733 63.9173 3
 8 -3 -4 68.5074 29.5724 2
 -8 3 4 365.165 129.368 1
 8 -3 -4 167.65 77.9832 1
 -8 -3 4 178.19 64.0123 3
 8 -3 -4 46.8426 49.5409 3
 7 -3 -4 247.286 88.0096 2
 7 -3 -4 466.33 138.531 1
 7 -3 -4 431.117 175.151 3
 -7 -3 4 338.279 80.6364 3
 -6 -3 4 5692.99 297.651 3
 6 -3 -4 6874.76 625.947 3
 6 -3 -4 6608.69 471.604 1
 6 -3 -4 6390.33 627.721 2
 -6 -3 4 5877.75 327.469 2
 -5 -3 4 20.0694 19.3242 2
 -5 -3 4 122.042 43.0568 3
 5 -3 -4 258.494 159.204 3
 5 -3 -4 187.144 94.5236 1
 5 -3 -4 -20.0244 40.9384 2
 -4 -3 4 874.14 86.2325 3
 4 -3 -4 1415.13 203.856 1
 4 -3 -4 1544.89 310.582 3
 -4 -3 4 1152.32 136.062 2
 4 -3 -4 1426.95 302.673 2
 3 -3 -4 3425.39 297.54 1
 3 -3 -4 3590.65 465.974 3
 -3 -3 4 3008.86 221.801 2
 3 -3 -4 3746.76 478.512 2
 2 -3 -4 179.056 131.304 2
 2 -3 -4 101.528 58.3593 1
 2 -3 -4 85.7437 94.7749 3
 1 -3 -4 2975.75 415.437 3
 1 -3 -4 2645.73 228.456 1
 1 -3 -4 2638.9 415.04 2
 0 -3 -4 50.3222 35.0023 1
 0 -3 -4 30.9575 65.5128 3
 -1 -3 -4 3391.01 440.566 3
 -1 -3 -4 2967.57 205.204 1
 -2 -3 -4 2290.19 372.493 3
 -2 -3 -4 1772.9 140.936 1
 -2 3 -4 2390.7 239.891 2
 -3 3 -4 196.479 78.5022 2
 -3 -3 -4 13.5962 64.2113 3
 -4 -3 -4 6161.46 616.489 3
 -4 3 -4 5187.39 379.851 2
 -5 3 -4 145.376 64.1361 2
 -5 -3 -4 266.38 158.815 3
 -6 3 -4 418.976 105.069 2
 -6 -3 -4 402.36 141.187 3
 -7 3 -4 542.725 144.927 2
 -7 3 -4 369.582 65.5667 3
 -7 -3 -4 563.466 192.883 3
 -7 3 -4 259.15 53.8163 3
 -8 3 -4 55.7761 19.4389 3
 -8 -3 -4 257.983 151.364 3
 -8 3 -4 57.4059 42.5766 2
 -9 3 -4 2379.45 207.726 3
 -9 -3 -4 2668.17 418.658 3
 -9 3 -4 2445.87 311.098 2
 -10 3 -4 93.1648 42.9362 3
 -10 -3 -4 180.639 132.354 3
 -10 3 -4 96.7686 52.286 2
 -11 -3 -4 80.8433 49.3698 3
 11 -3 4 344.816 196.987 1
 12 -3 4 1602.33 358.289 1
 -12 -3 -4 1835 365.216 3
 13 -3 4 142.361 114.538 1
 -13 -3 -4 67.9624 102.607 3
 14 -3 4 1223.81 317.673 1
 -14 -3 -4 1072.29 290.736 3
 15 -3 4 654.737 239.296 1
 -15 -3 -4 489.071 198.072 3
 16 -3 4 1381.77 348.273 1
 -16 -3 -4 1321.61 323.214 3
 17 -3 4 444.59 201.861 1
 -17 -3 -4 184.054 93.595 3
 18 -3 4 101.047 86.7597 1
 -18 -3 -4 22.5702 52.9948 3
 18 3 4 91.6419 45.7384 1
 19 3 4 214.705 66.0523 1
 -19 -3 -4 113.202 129.486 3
 19 -3 4 336.384 188.457 1
 20 3 4 135.126 55.89 1
 20 -3 4 316.212 198.265 1
 -20 -3 -4 108.113 80.7023 3
 21 3 4 102.936 47.5346 1
 -21 -3 -4 -25.5651 76.9597 3
 22 -3 4 900.018 287.143 1
 22 3 4 616.898 130.276 1
 -22 -3 -4 228.064 117.116 3
 23 -3 4 166.148 145.98 1
 23 3 4 -44.6363 55.1725 1
 -23 -3 -4 83.6208 51.3045 3
 24 -3 4 -132.02 128.591 1
 24 3 4 -11.4219 20.1553 1
 25 3 4 14.3487 15.2263 1
 25 -3 4 -4.79349 117.438 1
 26 3 4 37.835 23.6425 1
 26 -3 4 -49.8576 118.23 1
 27 -3 4 101.747 127.834 1
 27 3 4 -14.7923 27.2924 1
 28 -3 4 396.833 221.15 1
 28 3 4 213.759 92.7692 1
 29 -3 4 438.721 239.161 1
 30 -3 4 1294.77 381.775 1
 31 -3 4 148.819 157.088 1
 32 -3 4 919.55 331.805 1
 33 -3 4 -24.4901 102.325 1
 34 -3 4 145.567 100.736 1
 35 -3 4 92.267 111.943 1
 36 -3 4 23.1582 68.7749 1
 37 -3 4 120.43 93.8425 1
 38 -3 4 -31.8291 119.391 1
 39 -3 4 184.572 178.55 1
 40 -3 4 337.65 231.867 1
 41 -3 4 67.4019 131.611 1
 42 -3 4 -62.8117 56.7218 1
 43 4 -4 188.174 161.489 1
 42 -4 -4 153.281 180.448 1
 42 4 -4 120.751 130.624 1
 41 -4 -4 -210.483 140.466 1
 41 4 -4 22.6057 91.8621 1
 40 -4 -4 48.6523 107.073 1
 40 4 -4 72.5695 74.0922 1
 39 -4 -4 -123.871 114.566 1
 39 4 -4 -131.398 147.055 1
 38 -4 -4 17.9879 114.229 1
 38 4 -4 -151.333 158.023 1
 37 -4 -4 150.664 123.144 1
 37 4 -4 -154.609 166.725 1
 36 -4 -4 88.6741 128.568 1
 36 4 -4 -63.6467 122.314 1
 35 4 -4 -43.1283 111.127 1
 35 -4 -4 2.61084 45.3792 1
 34 4 -4 70.4766 87.1329 1
 34 -4 -4 112.706 124.917 1
 33 4 -4 249.648 143.344 1
 33 -4 -4 279.105 176.58 1
 32 4 -4 -30.3691 58.9636 1
 32 -4 -4 1.27559 39.8076 1
 31 4 -4 43.6014 97.7018 1
 31 -4 -4 -5.41918 103.415 1
 30 4 -4 144.706 119.954 1
 30 -4 -4 197.774 160.233 1
 29 4 -4 312.544 181.553 1
 29 -4 -4 321.187 183.586 1
 28 4 -4 385.837 197.541 1
 28 -4 -4 205.586 140.01 1
 27 4 -4 960.238 284.29 1
 27 -4 -4 663.962 246.001 1
 26 4 -4 438.78 196.859 1
 26 -4 -4 -111.833 110.375 1
 25 -4 -4 -38.1476 72.6011 1
 24 -4 -4 207.161 138.448 1
 23 -4 -4 76.0523 87.2616 3
 23 -4 -4 86.3204 94.1164 1
 22 -4 -4 535.044 198.441 3
 22 -4 -4 721.586 249.386 1
 21 -4 -4 61.2415 88.2037 1
 21 -4 -4 -25.2646 73.6544 3
 20 -4 -4 160.905 125.093 3
 20 -4 -4 197.695 140.964 1
 19 -4 -4 2748.72 452.61 1
 19 -4 -4 3022.59 493.086 3
 18 -4 -4 216.361 184.027 3
 18 -4 -4 110.852 120.725 1
 17 -4 -4 3324.46 519.891 3
 17 -4 -4 3343.39 491.072 1
 16 -4 -4 1548.02 359.593 3
 16 -4 -4 1254.03 294.993 1
 15 -4 -4 1854.24 381.528 3
 15 -4 -4 1798.12 343.361 1
 15 -4 -4 1544.24 349.762 2
 14 -4 -4 96.9305 82.3441 1
 14 -4 -4 -16.3644 95.1185 2
 13 -4 -4 250.467 167.198 3
 13 -4 -4 231.493 120.371 1
 13 -4 -4 302.144 141.711 2
 12 -4 -4 1661.68 351.985 3
 12 -4 -4 1693.3 297.764 1
 12 -4 -4 1484.68 340.675 2
 11 -4 -4 53.5058 66.7347 2
 11 -4 -4 43.8614 62.252 3
 11 -4 -4 217.94 103.189 1
 10 -4 -4 1513.51 340.996 2
 10 -4 -4 1782.48 351.184 3
 10 -4 -4 1503.9 276.478 1
 9 -4 -4 82.0881 78.1361 2
 9 -4 -4 276.26 132.901 3
 9 -4 -4 99.3081 78.4383 1
 -8 -4 4 332.013 111.237 2
 8 -4 -4 210.26 129.889 3
 8 -4 -4 -82.1786 100.905 2
 8 -4 -4 268.282 99.9492 1
 -7 -4 4 469.951 87.2238 3
 7 -4 -4 323.591 121.37 2
 -7 -4 4 486.239 121.021 2
 7 -4 -4 534.297 185.501 3
 -7 4 4 695.125 169.864 1
 -7 -4 4 435.897 87.5312 3
 7 -4 -4 503.401 145.041 1
 6 -4 -4 -205.585 168.377 2
 -6 -4 4 39.1421 25.5909 3
 -6 4 4 166.172 98.8476 1
 -6 -4 4 -49.1186 49.314 2
 -6 -4 4 13.357 17.5336 3
 6 -4 -4 113.012 84.2626 3
 6 -4 -4 81.1725 52.1393 1
 -5 -4 4 182.436 69.9079 2
 5 -4 -4 47.2214 34.1345 2
 -5 -4 4 99.5641 28.7938 3
 5 -4 -4 460.642 215.225 3
 -5 4 4 309.791 114.988 1
 -5 -4 4 85.8988 28.745 3
 5 -4 -4 214.685 95.3397 1
 4 -4 -4 2907.66 446.296 3
 -4 4 4 2670.8 282.69 1
 4 -4 -4 2598.68 290.122 1
 -4 -4 4 2525.94 274.666 2
 4 -4 -4 2675.81 457.184 2
 3 -4 -4 61.1812 57.5883 1
 3 -4 -4 195.764 172.122 2
 3 -4 -4 398.236 213.685 3
 -3 -4 4 37.2364 57.933 2
 2 -4 -4 3332.93 486.265 3
 -2 -4 4 2713.26 283.662 2
 2 -4 -4 3033.7 289.488 1
 2 -4 -4 3307.18 500.638 2
 1 -4 -4 137.406 144.863 3
 1 -4 -4 112.973 59.3351 1
 -1 -4 4 -39.8688 29.2894 2
 0 -4 -4 3090.42 252.024 1
 0 -4 -4 3523.47 493.545 3
 0 -4 -4 3690.78 548.063 2
 -1 -4 -4 31.6555 26.1961 1
 -1 -4 -4 406.194 247.905 2
 -1 -4 -4 183.535 182.225 3
 -2 -4 -4 2247.21 397.675 3
 -3 -4 -4 466.475 193.846 3
 -4 -4 -4 39.6938 92.1483 3
 -5 4 -4 756.056 196.567 2
 -5 -4 -4 596.369 224.981 3
 -6 4 -4 289.864 112.126 2
 -6 -4 -4 455.942 183.559 3
 -7 -4 -4 294.615 186.595 3
 -8 -4 -4 2066.87 394.876 3
 -9 4 -4 69.8659 31.6821 3
 -9 -4 -4 308.069 197.171 3
 -10 -4 -4 1585.93 368.889 3
 -10 4 -4 1071.14 140.073 3
 -11 4 -4 495.033 102.169 3
 -11 -4 -4 635.541 244.569 3
 -12 4 -4 50.5294 31.1027 3
 -12 -4 -4 100.627 136.428 3
 -13 4 -4 1436.02 198.332 3
 -13 -4 -4 1861.5 400.212 3
 13 -4 4 2011.47 439.934 1
 14 -4 4 1376.06 391.506 1
 -14 4 -4 1211.9 196.879 3
 -14 -4 -4 1573.13 405.159 3
 -15 4 -4 3281.3 334.184 3
 -15 -4 -4 3908.94 590.303 3
 15 -4 4 3947.43 605.053 1
 16 -4 4 466.62 286.458 1
 -16 -4 -4 188.886 194.88 3
 -16 4 -4 335.585 135.017 3
 -17 -4 -4 2937.33 523.304 3
 17 -4 4 2940 540.873 1
 -18 -4 -4 619.751 266.818 3
 18 -4 4 565.817 275.906 1
 19 -4 4 250.346 188.41 1
 -19 -4 -4 17.2929 64.1565 3
 20 -4 4 529.26 248.087 1
 -20 -4 -4 474.044 204.105 3
 21 -4 4 17.2861 72.1825 1
 -21 -4 -4 21.1989 37.1126 3
 22 -4 4 378.074 198.637 1
 -22 -4 -4 451.647 221.346 3
 23 -4 4 95.4895 114.642 1
 -23 -4 -4 75.2137 106.386 3
 -24 -4 -4 55.7026 50.1189 3
 24 -4 4 210.911 193.825 1
 -25 -4 -4 554.806 243.854 3
 25 -4 4 859.14 316.033 1
 26 -4 4 272.947 180.072 1
 -26 -4 -4 307.802 205.524 3
 27 -4 4 289.421 202.987 1
 -27 -4 -4 -24.5551 96.9053 3
 28 -4 4 255.418 207.443 1
 -28 -4 -4 111.65 94.0084 3
 29 -4 4 31.0488 114.787 1
 -29 -4 -4 39.4907 57.6872 3
 30 -4 4 48.84 90.2193 1
 -30 -4 -4 12.2297 78.0017 3
 31 -4 4 46.2245 90.8852 1
 -31 -4 -4 195.371 127.311 3
 32 -4 4 13.8967 97.7707 1
 -32 -4 -4 -58.4085 94.4665 3
 33 -4 4 179.125 139.145 1
 -33 -4 -4 -110.313 140.943 3
 34 -4 4 401.082 247.514 1
 -34 -4 -4 130.994 128.733 3
 35 -4 4 105.916 143.515 1
 -35 -4 -4 -9.42256 82.596 3
 36 -4 4 -71.4137 88.1117 1
 -36 -4 -4 -149.983 139.017 3
 37 -4 4 94.6796 80.0958 1
 38 -4 4 76.2957 153.869 1
 39 -4 4 128.465 154.063 1
 39 -5 -4 144.672 125.986 1
 38 -5 -4 21.0213 47.3158 1
 37 -5 -4 -195.21 167.053 1
 36 -5 -4 62.3476 138.08 1
 35 5 -4 23.8218 48.8817 1
 35 -5 -4 -17.4011 96.0633 1
 34 5 -4 15.4724 56.1937 1
 34 -5 -4 45.3242 100.561 1
 33 5 -4 -21.3481 27.7352 1
 33 -5 -4 45.271 104.421 1
 32 5 -4 -21.495 59.5081 1
 32 -5 -4 -99.7207 131.723 1
 31 5 -4 160.681 132.854 1
 31 -5 -4 33.5606 30.7266 1
 30 5 -4 142.737 121.529 1
 30 -5 -4 60.014 125.169 1
 29 5 -4 271.005 176.262 1
 29 -5 -4 35.7459 91.2914 1
 28 5 -4 358.483 198.142 1
 28 -5 -4 163.921 175.535 1
 27 5 -4 531.658 224.324 1
 27 -5 -4 233.735 152.881 1
 26 -5 -4 100.016 79.115 1
 25 -5 -4 26.4858 71.2859 1
 24 -5 -4 284.921 164.072 3
 24 -5 -4 338.114 206.105 1
 23 -5 -4 -33.8058 67.2915 3
 23 -5 -4 134.899 116.702 1
 22 -5 -4 2.98304 39.855 3
 22 -5 -4 47.9948 72.2282 1
 21 -5 -4 53.6353 75.8798 3
 21 -5 -4 24.2564 52.3688 1
 20 -5 -4 5.6507 33.9048 3
 20 -5 -4 62.1645 85.9508 1
 19 -5 -4 107.753 95.9686 3
 19 -5 -4 395.101 182.611 1
 18 -5 -4 758.147 264.164 3
 18 -5 -4 586.938 214.364 1
 17 -5 -4 126.315 164.244 3
 17 -5 -4 6.83116 37.8263 1
 16 -5 -4 157.25 106.635 1
 16 -5 -4 144.556 144.867 3
 16 -5 -4 -51.2756 56.1774 2
 15 -5 -4 54.5521 46.4048 1
 15 -5 -4 141.62 151.116 3
 15 -5 -4 -77.9593 76.3705 2
 14 -5 -4 383.267 168.783 1
 14 -5 -4 321.927 181.84 3
 14 -5 -4 294.231 163.51 2
 13 -5 -4 271.407 198.518 3
 13 -5 -4 145.088 119.372 1
 -13 -5 4 7.79959 49.0295 3
 13 -5 -4 -133.739 139.721 2
 12 -5 -4 -123.768 117.183 3
 12 -5 -4 34.7676 68.893 1
 -12 -5 4 30.2811 15.9865 3
 12 -5 -4 59.6535 94.1682 2
 11 -5 -4 -104.299 129.62 2
 11 -5 -4 -33.1169 62.5717 3
 11 -5 -4 101.08 89.3263 1
 -11 -5 4 50.1581 36.3773 3
 10 -5 -4 36.0384 69.8596 2
 -10 -5 4 231.31 119.166 2
 10 -5 -4 -145.006 94.7265 3
 10 -5 -4 22.7457 44.7971 1
 -10 -5 4 68.6519 52.1738 3
 9 -5 -4 112.693 112.127 2
 9 -5 -4 96.4573 86.1436 1
 9 -5 -4 28.5685 47.0636 3
 -9 -5 4 40.8789 41.0992 3
 -9 -5 4 52.7041 54.5804 2
 8 -5 -4 -7.84494 89.387 2
 -8 -5 4 96.7469 67.6632 2
 -8 -5 4 79.7637 41.4774 3
 8 -5 -4 230.141 112.215 1
 8 -5 -4 66.4722 82.9986 3
 7 -5 -4 -162.063 113.656 2
 7 -5 -4 93.435 104.834 3
 7 -5 -4 49.0953 36.8976 1
 -7 -5 4 25.1812 22.5013 3
 -7 -5 4 22.4274 39.8717 2
 6 -5 -4 1636.98 276.263 1
 6 -5 -4 1693.14 396.667 2
 6 -5 -4 1740.12 373.568 3
 -6 -5 4 1025.34 115.988 3
 -6 -5 4 1394.77 245.306 2
 -5 -5 4 -101.965 65.9263 2
 5 -5 -4 96.4882 153.992 3
 5 -5 -4 20.096 121.543 2
 -5 5 4 180.082 98.3528 1
 5 -5 -4 -24.4639 30.1116 1
 -4 -5 4 53.7873 48.1766 2
 4 -5 -4 101.85 65.7278 3
 -4 5 4 153.467 92.2742 1
 4 -5 -4 10.1689 111.16 2
 4 -5 -4 74.6118 54.1787 1
 3 -5 -4 244.658 130.861 2
 3 -5 -4 371.618 114.756 1
 3 -5 -4 472.738 185.651 3
 -3 5 4 382.641 118.327 1
 -3 -5 4 282.417 106.976 2
 -2 5 4 435.437 115.776 1
 2 -5 -4 261.538 146.738 2
 2 -5 -4 499.322 218.184 3
 2 -5 -4 323.207 105.462 1
 -2 -5 4 133.878 73.0007 2
 1 -5 -4 57.8621 58.4729 1
 1 -5 -4 43.4945 116.204 2
 1 -5 -4 165.157 153.942 3
 -1 -5 4 -80.4413 77.5083 2
 0 -5 -4 607.472 244.164 2
 0 -5 -4 434.831 192.452 3
 -1 -5 -4 343.689 210.899 2
 -1 -5 -4 389.912 177.291 3
 -2 -5 -4 589.62 253.004 2
 -2 -5 -4 626.98 229.568 3
 -3 -5 -4 124.464 151.25 3
 -3 -5 -4 321.795 241.784 2
 -4 -5 -4 1495.54 397.71 2
 -4 -5 -4 1361.52 350.374 3
 -5 -5 -4 54.3783 129.416 3
 -6 -5 -4 129.113 31.6024 3
 -7 -5 -4 -51.1035 87.4858 3
 -8 -5 -4 269.838 159.264 3
 -9 -5 -4 10.5965 60.2053 3
 -10 -5 -4 -78.4016 120.902 3
 -11 -5 -4 91.3952 84.4984 3
 -12 -5 -4 155.63 92.4316 3
 -13 -5 -4 70.0523 100.186 3
 -14 -5 -4 95.4759 131.079 3
 -15 -5 -4 118.388 130.555 3
 -16 -5 -4 744.546 279.886 3
 17 -5 4 624.883 298.952 1
 -17 -5 -4 334.083 196.371 3
 -18 -5 -4 37.99 117.809 3
 18 -5 4 92.6995 168.108 1
 19 -5 4 273.277 229.777 1
 -19 -5 -4 41.0229 120.93 3
 -20 -5 -4 179.615 178.566 3
 20 -5 4 190.105 167.436 1
 21 -5 4 121.797 136.393 1
 -21 -5 -4 178.708 106.589 3
 22 -5 4 214.533 192.446 1
 -22 -5 -4 111.651 131.548 3
 -23 -5 -4 202.144 158.271 3
 23 -5 4 333.378 217.019 1
 24 -5 4 -10.8649 66.8355 1
 -24 -5 -4 69.8852 72.8951 3
 25 -5 4 291.415 200.56 1
 -25 -5 -4 60.6317 84.1786 3
 26 -5 4 29.2611 95.2683 1
 -26 -5 -4 -64.9965 101.39 3
 27 -5 4 88.0899 176.424 1
 -27 -5 -4 -5.71668 111.101 3
 28 -5 4 127.077 131.658 1
 -28 -5 -4 72.9262 80.994 3
 29 -5 4 178.356 169.768 1
 -29 -5 -4 -78.5603 107.659 3
 30 -5 4 -45.7035 97.3756 1
 -30 -5 -4 30.274 58.4135 3
 31 -5 4 158.588 162.417 1
 -31 -5 -4 346.382 250.14 3
 -32 -5 -4 -107.797 119.804 3
 32 -5 4 32.0753 89.6887 1
 33 -5 4 -122.928 139.691 1
 -33 -5 -4 -59.6648 98.2552 3
 34 -5 4 35.7601 57.8278 1
 -34 -5 -4 -75.2397 64.0356 3
 -35 -5 -4 56.3104 101.156 3
 35 -5 4 76.5832 108.422 1
 -36 -5 -4 -59.2069 142.376 3
 36 -6 -4 417.964 267.046 1
 35 -6 -4 196.836 184.689 1
 34 -6 -4 729.439 341.337 1
 33 -6 -4 63.6394 94.8086 1
 32 -6 -4 387.396 226.57 1
 31 -6 -4 36.3989 69.1258 1
 30 -6 -4 151.53 123.132 1
 29 -6 -4 204.098 181.523 1
 28 -6 -4 -192.673 143.48 1
 27 -6 -4 -88.9992 101.999 1
 26 -6 -4 -23.5078 71.8153 1
 25 -6 -4 150.367 162.554 1
 24 -6 -4 203.351 141.861 1
 23 -6 -4 -100.033 71.563 3
 23 -6 -4 21.9487 95.5635 1
 22 -6 -4 239.788 168.732 1
 22 -6 -4 -101.859 105.916 3
 21 -6 -4 41.6568 90.4771 1
 21 -6 -4 -79.3644 100.679 3
 20 -6 -4 86.2166 130.465 1
 20 -6 -4 15.0815 53.7766 3
 19 -6 -4 991.628 322.473 3
 19 -6 -4 1159.46 339.288 1
 18 -6 -4 32.4064 70.2949 1
 18 -6 -4 395.109 254.106 3
 17 -6 -4 1642.4 397.819 3
 17 -6 -4 1587.45 370.723 1
 16 -6 -4 251.167 209.879 3
 16 -6 -4 303.602 176.42 1
 16 -6 -4 35.489 82.8627 2
 15 -6 -4 332.842 183.019 3
 15 -6 -4 355.15 180.456 1
 -15 -6 4 566.74 212.286 2
 15 -6 -4 152.698 123.539 2
 14 -6 -4 126.49 137.409 3
 -14 -6 4 317.604 169.597 2
 14 -6 -4 8.95422 48.5554 1
 14 -6 -4 -19.3812 90.9617 2
 -13 -6 4 272.533 138.29 2
 13 -6 -4 239.507 146.432 3
 13 -6 -4 -101.725 115.325 1
 13 -6 -4 1.71652 37.0333 2
 -12 -6 4 135.591 101.931 2
 12 -6 -4 85.2468 105.4 3
 12 -6 -4 -29.3031 20.0914 1
 12 -6 -4 -18.437 90.8727 2
 11 -6 -4 135.256 95.7962 2
 11 -6 -4 110.289 91.1612 3
 -11 -6 4 187.424 111.685 2
 11 -6 -4 92.0434 73.837 1
 10 -6 -4 60.2726 86.9444 2
 10 -6 -4 -44.9987 44.497 3
 -10 -6 4 45.6672 31.7172 2
 10 -6 -4 85.4277 38.0848 1
 9 -6 -4 -24.394 47.1341 2
 9 -6 -4 -60.1376 79.034 1
 -9 -6 4 16.7122 62.0165 2
 9 -6 -4 61.579 109.287 3
 8 -6 -4 113.196 100.289 2
 8 -6 -4 62.2536 118.142 3
 -8 -6 4 128.135 78.2382 2
 8 -6 -4 44.7684 47.7353 1
 7 -6 -4 -357.904 197.276 2
 -7 -6 4 -144.391 106.937 2
 7 -6 -4 240.973 169.06 3
 7 -6 -4 13.6172 49.3936 1
 -6 -6 4 -100.025 95.5837 2
 6 -6 -4 79.0248 131.412 3
 6 -6 -4 76.6806 80.5362 1
 6 -6 -4 -227.022 192.24 2
 -5 -6 4 333.999 133.421 2
 5 -6 -4 329.258 168.156 2
 5 -6 -4 596.982 248.393 3
 5 -6 -4 470.136 155.332 1
 -4 -6 4 282.768 131.745 2
 4 -6 -4 31.8183 118.842 2
 4 -6 -4 530.263 216.452 3
 3 -6 -4 576.231 294.741 2
 3 -6 -4 385.412 236.649 3
 -3 -6 4 374.497 174.564 2
 2 -6 -4 2177.7 440.631 3
 -2 -6 4 1669.51 303.466 2
 2 -6 -4 2001.97 471.419 2
 1 -6 -4 444.07 331.479 2
 1 -6 -4 763.085 326.221 3
 -1 -6 4 397.083 187.271 2
 0 -6 -4 1611.28 403.441 3
 0 -6 -4 1497.96 415.778 2
 -1 -6 -4 614.623 281.609 2
 -1 -6 -4 516.28 297.146 3
 -2 -6 -4 375.505 241.297 2
 -2 -6 -4 307.634 222.787 3
 -3 -6 -4 176.811 174.063 2
 -3 -6 -4 264.392 157.949 3
 -4 -6 -4 109.867 137.93 2
 -4 -6 -4 63.0823 51.9145 3
 -5 -6 -4 -80.3519 116.139 3
 -5 -6 -4 112.317 148.25 2
 -6 -6 -4 26.9222 97.3809 3
 -6 -6 -4 390.152 215.807 2
 -7 -6 -4 102.062 134.814 2
 -7 -6 -4 120.798 124.988 3
 -8 -6 -4 105.088 75.7467 3
 -9 -6 -4 84.9301 79.897 3
 -10 -6 -4 -157.889 136.76 3
 -11 -6 -4 44.1047 32.5204 3
 -12 -6 -4 222.605 197.63 3
 -13 -6 -4 573.104 248.935 3
 -14 -6 -4 222.275 237.84 3
 -15 -6 -4 1948.35 461.536 3
 -16 -6 -4 561.09 300.838 3
 -17 -6 -4 581.606 283.13 3
 -18 -6 -4 363.846 212.11 3
 -19 -6 -4 214.163 196.916 3
 -20 -6 -4 26.3102 30.5969 3
 -21 -6 -4 -92.4482 80.0578 3
 22 -6 4 222.706 193.604 1
 -22 -6 -4 -109.315 141.78 3
 -23 -6 -4 -24.2439 41.0195 3
 23 -6 4 191.892 185.753 1
 -24 -6 -4 224.463 168.989 3
 24 -6 4 -68.4542 134.377 1
 25 -6 4 85.6709 130.646 1
 -25 -6 -4 293.557 188.924 3
 26 -6 4 108.326 140.399 1
 -26 -6 -4 114.748 160.912 3
 -27 -6 -4 347.244 239.469 3
 27 -6 4 123.618 138.608 1
 28 -6 4 45.7054 134.469 1
 -28 -6 -4 168.216 112.861 3
 29 -6 4 237.39 225.138 1
 -29 -6 -4 179.863 185.783 3
 30 -6 4 512.199 321.232 1
 -30 -6 -4 232.156 153.049 3
 31 -6 4 86.1206 214.794 1
 -31 -6 -4 95.2655 129.23 3
 -32 -6 -4 658.085 353.806 3
 -33 -6 -4 535.625 308.182 3
 32 -7 -4 -123.847 161.233 1
 31 -7 -4 -348.976 236.761 1
 30 -7 -4 -74.455 116.144 1
 29 -7 -4 -20.4682 117.412 1
 28 -7 -4 -127.805 131.536 1
 27 -7 -4 -141.332 160.577 1
 26 -7 -4 31.8276 88.7242 1
 25 -7 -4 -99.6639 92.0689 1
 24 -7 -4 10.1059 55.5502 1
 23 -7 -4 -75.0637 89.1986 3
 23 -7 -4 8.46647 40.9 1
 22 -7 -4 -40.8324 97.1501 3
 22 -7 -4 38.6955 76.9716 1
 21 -7 -4 -12.5325 83.4684 3
 21 -7 -4 45.8618 53.2901 1
 20 -7 -4 54.3782 59.274 3
 20 -7 -4 15.0426 71.6433 1
 19 -7 -4 57.613 92.8814 3
 19 -7 -4 2.19566 87.496 1
 18 -7 -4 38.4849 71.7993 3
 17 -7 -4 39.0242 56.5136 3
 16 -7 -4 18.0948 82.3664 3
 15 -7 -4 -99.7665 109.219 3
 15 -7 -4 -78.8618 138.054 2
 14 -7 -4 -100.683 119.938 3
 14 -7 -4 -157.9 147.007 2
 13 -7 -4 53.7217 96.0932 3
 13 -7 -4 3.09733 74.3748 2
 12 -7 -4 212.626 156.392 3
 12 -7 -4 30.8439 92.0449 2
 11 -7 -4 208.651 168.595 3
 11 -7 -4 127.759 155.93 2
 10 -7 -4 88.5989 120.274 3
 10 -7 -4 -16.5685 62.3744 2
 9 -7 -4 84.9413 59.1467 2
 9 -7 -4 10.654 73.9371 3
 8 -7 -4 198.133 177.403 2
 8 -7 -4 -89.4353 63.538 3
 7 -7 -4 234.326 237.135 2
 7 -7 -4 128.764 101.595 3
 6 -7 -4 272.715 174.546 2
 6 -7 -4 48.1421 90.4767 3
 5 -7 -4 -86.9589 111.712 2
 5 -7 -4 -18.1081 39.8926 3
 4 -7 -4 412.588 205.908 3
 4 -7 -4 220.603 143.167 2
 3 -7 -4 -379.055 221.742 2
 3 -7 -4 243.948 156.868 3
 2 -7 -4 -137.998 176.096 2
 2 -7 -4 57.5579 114.973 3
 1 -7 -4 67.4304 98.8344 3
 1 -7 -4 53.6612 53.8245 2
 0 -7 -4 -80.2677 108.728 2
 0 -7 -4 149.678 132.823 3
 -1 -7 -4 -172.086 150.442 2
 -1 -7 -4 193.985 172.158 3
 -2 -7 -4 325.33 219.3 2
 -2 -7 -4 462.757 223.252 3
 -3 -7 -4 382.034 275.394 2
 -3 -7 -4 200.791 184.461 3
 -4 -7 -4 396.275 244.057 2
 -4 -7 -4 108.555 74.1251 3
 -5 -7 -4 96.6347 160.062 2
 -5 -7 -4 62.2009 74.942 3
 -6 -7 -4 100.068 129.658 2
 -6 -7 -4 127.844 164.509 3
 -7 -7 -4 177.145 163.483 2
 -7 -7 -4 -27.3444 50.0325 3
 -8 -7 -4 198.436 220.383 2
 -8 -7 -4 -27.8873 79.8365 3
 -9 -7 -4 54.8709 150.35 3
 -9 -7 -4 234.769 217.058 2
 -10 -7 -4 424.683 278.735 2
 -10 -7 -4 406.844 201.353 3
 -11 -7 -4 161.738 186.112 2
 -11 -7 -4 175.007 119.591 3
 -12 -7 -4 -145.22 97.2094 3
 -12 -7 -4 92.4938 143.603 2
 -13 -7 -4 128.659 123.458 3
 -14 -7 -4 197.335 164.698 3
 -15 -7 -4 128.201 171.996 3
 -16 -7 -4 112.117 112.365 3
 -17 -7 -4 -36.5128 57.3989 3
 -18 -7 -4 86.0369 86.4134 3
 -19 -7 -4 -80.3667 82.7457 3
 -20 -7 -4 194.568 144.854 3
 -21 -7 -4 -104.185 132.001 3
 -22 -7 -4 -4.5125 99.5788 3
 -23 -7 -4 -32.5186 116.056 3
 -24 -7 -4 2.93763 68.4215 3
 -25 -7 -4 293.975 212.144 3
 -26 -7 -4 164.962 170.39 3
 -27 -7 -4 214.964 226.224 3
 -28 -7 -4 227.909 201.428 3
 14 -8 -4 -53.9864 108.775 2
 13 -8 -4 139.983 126.749 2
 12 -8 -4 -77.7156 133.537 2
 11 -8 -4 -115.005 172.347 2
 10 -8 -4 -55.2062 178.705 2
 9 -8 -4 30.1825 84.9407 2
 8 -8 -4 -89.3666 151.929 2
 7 -8 -4 -18.6737 57.0932 2
 6 -8 -4 165.952 175.084 2
 5 -8 -4 84.7982 148.051 2
 5 -8 -4 110.049 91.0653 3
 4 -8 -4 164.181 131.661 2
 4 -8 -4 -42.8506 72.0815 3
 3 -8 -4 -109.927 112.786 2
 3 -8 -4 123.936 125.161 3
 2 -8 -4 106.255 142.026 3
 2 -8 -4 -119.465 135.71 2
 1 -8 -4 -66.0237 100.875 2
 1 -8 -4 117.672 140.05 3
 0 -8 -4 -33.7859 179.18 2
 0 -8 -4 197.226 182.061 3
 -1 -8 -4 -358.356 233.423 2
 -1 -8 -4 130.516 138.802 3
 -2 -8 -4 -112.821 165.869 2
 -2 -8 -4 -49.1523 39.5951 3
 -3 -8 -4 157.292 147.319 3
 -3 -8 -4 112.855 149.585 2
 -4 -8 -4 162.549 159.977 2
 -4 -8 -4 237.291 198.836 3
 -5 -8 -4 72.1007 122.911 2
 -5 -8 -4 264.551 193.724 3
 -6 -8 -4 79.1397 144.094 2
 -6 -8 -4 173.882 167.947 3
 -7 -8 -4 20.8269 69.1687 2
 -7 -8 -4 184.836 177.98 3
 -8 -8 -4 -57.145 97.5082 2
 -8 -8 -4 103.24 136.455 3
 -9 -8 -4 190.42 206.576 2
 -9 -8 -4 12.8677 81.8725 3
 -10 -8 -4 281.493 208.202 3
 -10 -8 -4 295.373 264.663 2
 -11 -8 -4 348.989 246.67 2
 -11 -8 -4 326.889 230.014 3
 -12 -8 -4 239.192 252.692 2
 -12 -8 -4 92.9285 137.679 3
 -13 -8 -4 468.796 340.209 2
 -13 -8 -4 -61.1967 102.933 3
 -14 -8 -4 358.639 257.247 2
 -14 -8 -4 44.9627 110.124 3
 -15 -8 -4 391.525 306.129 2
 -15 -8 -4 143.595 137.735 3
 -16 -8 -4 300.033 281.34 2
 -16 -8 -4 160.449 167.821 3
 -17 -8 -4 231.229 213.544 3
 -18 -8 -4 13.8379 63.5347 3
 -19 -8 -4 53.2323 116.957 3
 -20 -8 -4 -7.97173 69.0686 3
 -21 -8 -4 85.0948 92.572 3
 -22 -8 -4 -106.612 105.651 3
 -23 -8 -4 -90.5115 124.919 3
 47 0 -5 -240.787 187.16 1
 46 0 -5 -152.102 149.348 1
 45 0 -5 -104.738 80.9962 1
 44 0 -5 35.189 94.4936 1
 43 0 -5 14.3814 66.0721 1
 42 0 -5 -8.61473 84.4745 1
 41 0 -5 16.615 81.7598 1
 40 0 -5 -55.4808 99.1332 1
 39 0 -5 19.3977 88.5144 1
 38 0 -5 20.6394 83.7724 1
 37 0 -5 -43.7473 111.473 1
 36 0 -5 16.2129 105.042 1
 35 0 -5 122.919 146.057 1
 34 0 -5 -49.5821 25.2763 1
 33 0 -5 -3.74071 62.3916 1
 32 0 -5 12.1757 32.2711 1
 31 0 -5 -5.58923 77.3264 1
 30 0 -5 -203.952 183.888 1
 29 0 -5 -221.194 215.519 1
 28 0 -5 -137.968 177.144 1
 27 0 -5 -164.831 141.433 1
 26 0 -5 -70.3952 110.162 1
 25 0 -5 -215.29 180.194 1
 24 0 -5 -129.837 114.682 1
 23 0 -5 42.1694 81.8787 1
 22 0 -5 24.0959 77.4504 1
 21 0 -5 88.8565 81.45 1
 20 0 -5 224.508 146.092 1
 19 0 -5 141.005 131.197 1
 18 0 -5 236.8 144.923 1
 17 0 -5 323.241 155.103 1
 16 0 -5 137.144 124.613 1
 15 0 -5 6.89041 37.2392 3
 -15 0 5 8.61744 31.8434 2
 -14 0 5 -29.3654 26.1237 2
 14 0 -5 -39.8249 64.514 3
 -13 0 5 29.2082 45.0505 2
 13 0 -5 -77.8832 95.031 3
 -12 0 5 -61.6346 61.1605 2
 12 0 -5 36.3168 46.3839 3
 11 0 -5 48.1098 54.4194 3
 -11 0 5 -32.3716 49.9316 2
 10 0 -5 12.2439 48.1228 3
 -10 0 5 7.99224 31.3975 2
 -9 0 5 12.8161 33.4894 2
 9 0 -5 27.082 38.3284 3
 -8 0 5 79.2084 64.5544 2
 8 0 -5 -34.2176 43.2479 3
 -8 0 5 67.0034 72.2173 3
 -7 0 5 -4.07441 25.3269 3
 -7 0 5 88.7225 61.5285 2
 7 0 -5 -41.5198 57.9169 3
 7 0 -5 -37.605 44.5682 2
 6 0 -5 -27.1916 40.102 2
 6 0 -5 -9.60493 45.5923 3
 -6 0 5 -22.241 49.6826 3
 5 0 -5 -127.817 72.5898 2
 5 0 -5 -21.6083 36.7921 3
 -5 0 5 -39.91 44.7678 3
 4 0 -5 -5.78312 30.0172 2
 4 0 -5 29.5975 47.6277 3
 -4 0 5 2.83457 16.6363 3
 3 0 -5 42.569 41.7529 2
 3 0 -5 110.075 82.5817 3
 -3 0 5 -14.484 40.9214 3
 2 0 -5 11.9174 58.1282 3
 2 0 -5 111.89 67.4858 2
 -2 0 5 14.1365 35.431 3
 1 0 -5 19.3786 30.2542 3
 -1 0 5 4.25951 31.9356 3
 0 0 -5 64.2023 55.3329 3
 0 0 5 64.4847 66.2756 3
 -1 0 -5 31.6606 53.7162 3
 1 0 5 54.9073 55.6269 3
 -2 0 -5 -9.93929 21.6251 3
 2 0 5 -7.49953 20.3585 3
 -3 0 -5 -33.3755 32.787 3
 3 0 5 -5.15025 13.4069 3
 -4 0 -5 -60.9203 64.2422 3
 4 0 5 4.27079 28.2956 3
 -5 0 -5 39.9269 38.7167 1
 -5 0 -5 48.2161 65.9893 3
 -6 0 -5 71.6071 77.0245 3
 -6 0 -5 55.9174 65.9031 1
 -7 0 -5 75.8499 58.62 1
 -7 0 -5 0.02897 44.0243 3
 -8 0 -5 39.4335 47.1089 1
 -8 0 -5 -29.4786 49.2843 3
 -9 0 -5 -61.6368 52.9281 1
 -9 0 -5 10.4167 32.5837 3
 -10 0 -5 -37.4998 58.8022 3
 -10 0 -5 -7.89325 46.7344 1
 -11 0 -5 -58.0392 66.8972 3
 -12 0 -5 -50.0396 56.409 3
 -13 0 -5 -98.683 92.8049 3
 14 0 5 94.2117 75.3881 1
 15 0 5 68.025 79.7724 1
 16 0 5 173.092 114.855 1
 17 0 5 43.876 80.2609 1
 18 0 5 -43.2794 29.8676 1
 19 0 5 155.78 103.393 1
 20 0 5 -11.8462 52.508 1
 21 0 5 -65.0815 73.3037 1
 22 0 5 -12.7726 35.4243 1
 23 0 5 -70.8748 64.0096 1
 24 0 5 28.4337 85.1201 1
 25 0 5 -43.9303 53.9492 1
 26 0 5 -19.5249 73.8894 1
 27 0 5 4.23747 40.2548 1
 28 0 5 -65.9764 61.3372 1
 29 0 5 71.7636 99.7286 1
 30 0 5 -73.9072 90.0766 1
 31 0 5 48.4717 62.8842 1
 32 0 5 -52.079 92.8414 1
 33 0 5 -80.0708 90.0565 1
 34 0 5 -61.7374 114.712 1
 35 0 5 39.5125 51.9371 1
 36 0 5 -73.2736 121.994 1
 37 0 5 13.6455 27.3725 1
 38 0 5 -58.0683 108.538 1
 39 0 5 36.949 76.5486 1
 40 0 5 5.62284 51.4906 1
 41 0 5 2.00877 38.2467 1
 42 0 5 -155.769 163.193 1
 43 0 5 15.9705 29.8366 1
 44 0 5 -160.09 139.482 1
 45 0 5 -40.6134 27.5989 1
 46 0 5 -14.7684 43.536 1
 47 0 5 -68.8992 112.478 1
 47 1 -5 -123.505 134.782 1
 46 1 -5 -22.8315 108.254 1
 46 -1 -5 136.87 154.476 1
 45 1 -5 191.353 168.129 1
 45 -1 -5 253.105 179.551 1
 44 1 -5 128.224 135.955 1
 44 -1 -5 106.196 186.468 1
 43 1 -5 -2.63086 26.4419 1
 43 -1 -5 51.8604 55.7899 1
 42 1 -5 141.171 157.026 1
 42 -1 -5 -168.101 138.457 1
 41 1 -5 451.273 252.939 1
 41 -1 -5 82.7804 77.6529 1
 40 -1 -5 1.16233 65.8577 1
 40 1 -5 112.908 133.009 1
 39 -1 -5 77.3479 91.8127 1
 39 1 -5 133.15 64.5928 1
 38 -1 -5 232.93 168.434 1
 38 1 -5 79.0829 110.46 1
 37 1 -5 81.9169 112.719 1
 37 -1 -5 59.6004 27.9065 1
 36 -1 -5 773.489 297.42 1
 36 1 -5 470.724 232.459 1
 35 -1 -5 20.4763 89.3564 1
 35 1 -5 -105.752 104.42 1
 34 -1 -5 227.408 172.864 1
 34 1 -5 -145.449 182.41 1
 33 -1 -5 464.274 222.541 1
 33 1 -5 117.424 28.8311 1
 32 -1 -5 111.443 122.344 1
 32 1 -5 -160.212 148.985 1
 31 1 -5 -9.26264 85.0192 1
 31 -1 -5 113.847 134.055 1
 30 1 -5 19.6185 75.8784 1
 30 -1 -5 101.353 114.751 1
 29 1 -5 0.17489 81.3592 1
 29 -1 -5 252.96 171.035 1
 28 1 -5 -84.5507 79.1641 1
 28 -1 -5 166.643 144.521 1
 27 1 -5 75.3399 98.6178 1
 27 -1 -5 44.3074 100.338 1
 26 1 -5 142.043 98.3003 1
 26 -1 -5 46.3338 24.9712 1
 25 1 -5 137.651 122.179 1
 25 -1 -5 -48.5269 81.2669 1
 24 1 -5 467.154 197.343 1
 24 -1 -5 92.7927 93.1022 1
 23 1 -5 560.304 227.083 1
 23 -1 -5 419.318 158.956 1
 22 1 -5 1642.58 346.954 1
 22 -1 -5 993.093 252.066 1
 21 1 -5 941.136 281.88 1
 21 -1 -5 283.951 108.509 1
 20 -1 -5 -98.0093 85.6351 1
 19 -1 -5 87.1897 70.1724 3
 19 -1 -5 94.1453 50.8957 1
 18 -1 -5 146.365 98.823 3
 18 -1 -5 33.857 39.3693 1
 17 -1 -5 121.421 103.598 3
 17 -1 -5 135.837 98.0643 1
 16 -1 -5 1810.25 336.949 3
 16 -1 -5 1717.48 308.02 1
 15 -1 -5 21.5963 42.4584 3
 15 -1 -5 160.515 123.479 1
 14 -1 -5 89.4826 73.0987 1
 14 -1 -5 -38.1674 52.0749 3
 13 -1 -5 314.923 140.51 3
 13 -1 -5 441.614 161.838 1
 12 -1 -5 111.357 93.1734 1
 12 -1 -5 91.2405 89.7409 3
 -12 -1 5 5.6009 21.3279 2
 11 -1 -5 265.651 134.551 1
 11 -1 -5 153.407 108.494 3
 -11 -1 5 70.4441 57.5103 3
 11 -1 -5 -182.36 89.4387 2
 -11 -1 5 43.1154 29.438 2
 11 1 -5 11.0546 25.6982 3
 -10 -1 5 36.9681 20.3383 2
 10 1 -5 55.7101 53.4554 3
 10 -1 -5 12.6525 28.6507 3
 -10 1 5 209.6 109.381 2
 -10 -1 5 142.196 88.0197 3
 10 -1 -5 13.8781 39.6617 2
 9 -1 -5 5400.13 532.303 3
 -9 -1 5 5254.86 448.766 3
 9 1 -5 5185.11 432.845 3
 9 -1 -5 4903.29 447.344 2
 -9 -1 5 4569.21 284.321 2
 -9 1 5 5224.08 473.098 2
 8 1 -5 1007.2 194.506 3
 -8 -1 5 915.534 192.212 3
 8 -1 -5 927.933 234.48 3
 8 -1 -5 927.879 201.29 2
 -8 -1 5 713.715 109.336 2
 -8 1 5 960.595 222.616 2
 7 1 -5 1941.66 257.566 3
 7 -1 -5 1893.62 311.583 3
 -7 -1 5 1812.27 251.13 3
 7 -1 -5 1535.27 243.417 2
 -6 -1 5 9855.85 566.707 3
 6 -1 -5 10074.2 708.814 3
 6 1 -5 10331.1 570.604 3
 6 -1 -5 9400.62 603.059 2
 5 1 -5 1584.16 230.53 3
 5 -1 -5 1444.81 295.338 3
 5 -1 -5 783.87 181.244 2
 -5 -1 5 1199.8 207.39 3
 4 -1 -5 51.1207 58.3924 2
 4 1 -5 120.948 46.1626 3
 -4 -1 5 219.926 90.3108 3
 3 1 -5 7620.32 470.839 3
 -3 -1 5 8163.61 491.002 3
 3 -1 -5 8887.26 651.063 3
 3 -1 -5 7775.5 550.481 2
 2 1 -5 6792.14 444.871 3
 -2 -1 5 7643.29 475.164 3
 2 -1 -5 8161.57 637.064 3
 2 -1 -5 7297.87 544.649 2
 1 1 -5 20552.5 745.325 3
 1 -1 -5 22154.4 1027.42 3
 -1 -1 5 21403.6 767.182 3
 0 1 -5 14679.7 645.649 3
 0 -1 -5 14955.6 854.68 3
 0 -1 5 14163.5 622.752 3
 -1 1 -5 2274.32 260 3
 -1 -1 -5 2195.39 335.061 3
 1 -1 5 2049.28 232.991 3
 -2 1 -5 6579.42 438.59 3
 -2 -1 -5 6587.89 564.607 3
 2 -1 5 6394.78 420.087 3
 -3 1 -5 478.504 132.645 3
 -3 -1 -5 501.455 180.098 3
 -4 1 -5 1623.92 228.649 3
 -4 -1 -5 1503.17 268.92 3
 -5 -1 -5 5292.5 514.982 3
 -5 1 -5 5158.55 397.991 3
 -6 -1 -5 906.427 254.477 3
 -6 1 -5 722.595 168.921 3
 -6 -1 -5 523.112 132.4 1
 -7 -1 -5 1414.75 281.661 3
 -7 -1 -5 1085.72 182.12 1
 -7 1 -5 1213.99 206.535 3
 -8 -1 -5 84.2607 54.6053 1
 -8 -1 -5 160.421 112.831 3
 -8 1 -5 42.7483 42.0098 3
 -9 -1 -5 278.514 116.013 3
 -9 -1 -5 316.98 93.7581 1
 -9 1 -5 366.686 114.116 3
 -10 -1 -5 105.855 64.4009 1
 -10 -1 -5 17.3463 28.5671 3
 -10 1 -5 -12.2198 20.0098 3
 -11 -1 -5 281.081 100.461 1
 -11 -1 -5 204.312 112.704 3
 -11 1 -5 119.952 70.2561 3
 -12 -1 -5 273.32 101.16 1
 -12 -1 -5 374.68 150.209 3
 13 -1 5 304.507 168.166 1
 -13 -1 -5 94.699 104.656 3
 -13 -1 -5 72.5402 70.5495 1
 14 -1 5 1923.7 347.035 1
 -14 -1 -5 1648.29 255.8 1
 -14 -1 -5 1678.16 332.004 3
 15 1 5 286.981 123.248 1
 15 -1 5 247.058 135.187 1
 -15 -1 -5 149.457 79.6169 1
 -15 -1 -5 28.9319 57.7284 3
 16 1 5 141.419 98.8268 1
 -16 -1 -5 4.62631 21.0216 1
 16 -1 5 73.5312 93.4456 1
 -16 -1 -5 -133.874 119.329 3
 17 1 5 278.862 114.316 1
 17 -1 5 402.41 188.458 1
 18 -1 5 147.784 108.375 1
 18 1 5 245.551 114.58 1
 19 -1 5 972.805 271.754 1
 19 1 5 872.912 212.876 1
 20 -1 5 1368.77 318.098 1
 20 1 5 1416.61 266.068 1
 21 1 5 435.185 157.348 1
 21 -1 5 357.507 178.452 1
 22 1 5 21.0325 65.295 1
 22 -1 5 105.231 87.6231 1
 23 -1 5 116.305 57.7681 1
 23 1 5 92.0919 89.0179 1
 24 -1 5 -50.5321 36.112 1
 24 1 5 88.4882 78.9406 1
 25 1 5 5.36043 68.0087 1
 25 -1 5 3.50345 93.574 1
 26 1 5 107.535 90.6716 1
 26 -1 5 56.3915 86.3393 1
 27 1 5 55.2983 62.7556 1
 27 -1 5 125.818 99.7626 1
 28 1 5 81.7871 88.9462 1
 28 -1 5 -46.3671 77.687 1
 29 1 5 420.064 171.655 1
 29 -1 5 349.271 174.582 1
 30 -1 5 85.7897 55.0442 1
 30 1 5 161.427 128.74 1
 31 -1 5 91.5762 103.599 1
 31 1 5 30.505 48.5494 1
 32 -1 5 368.19 201.039 1
 32 1 5 343.267 167.752 1
 33 -1 5 157.022 154.384 1
 33 1 5 124.096 81.9269 1
 34 -1 5 139.963 139.442 1
 34 1 5 184.382 125.253 1
 35 -1 5 16.357 80.9652 1
 35 1 5 19.7631 49.9991 1
 36 -1 5 77.8226 115.673 1
 36 1 5 159.745 132.799 1
 37 -1 5 -35.8648 24.5054 1
 37 1 5 -114.515 120.352 1
 38 -1 5 -18.9218 36.1636 1
 38 1 5 39.1091 75.2824 1
 39 -1 5 112.252 136.807 1
 39 1 5 -7.29512 51.3818 1
 40 -1 5 6.85958 77.286 1
 40 1 5 8.29801 88.7276 1
 41 -1 5 374.457 201.713 1
 41 1 5 248.28 138.727 1
 42 -1 5 -61.7576 64.1885 1
 43 -1 5 57.7259 80.1672 1
 44 -1 5 56.1814 83.0165 1
 45 -1 5 21.7402 30.3098 1
 46 -1 5 40.381 103.116 1
 47 2 -5 132.646 145.227 1
 46 2 -5 -50.6901 49.2663 1
 45 2 -5 4.74899 44.506 1
 45 -2 -5 66.3983 89.4063 1
 44 2 -5 -2.75586 70.2622 1
 44 -2 -5 0.09872 72.8909 1
 43 -2 -5 96.8301 164.937 1
 43 2 -5 173.91 165.186 1
 42 -2 -5 456.307 223.855 1
 42 2 -5 417.954 233.968 1
 41 2 -5 191.917 162.768 1
 41 -2 -5 -3.83588 91.3714 1
 40 -2 -5 255.138 195.497 1
 40 2 -5 57.6396 79.3909 1
 39 -2 -5 290.702 175.341 1
 39 2 -5 477.047 241.884 1
 38 -2 -5 118.227 117.471 1
 38 2 -5 115.394 67.0716 1
 37 -2 -5 -120.503 121.809 1
 37 2 -5 -87.5005 129.345 1
 36 2 -5 120.37 62.0475 1
 36 -2 -5 210.328 148.957 1
 35 -2 -5 0.76517 74.5979 1
 35 2 -5 -161.613 160.148 1
 34 -2 -5 980.201 326.438 1
 34 2 -5 698.198 226.424 1
 33 -2 -5 171.813 144.435 1
 33 2 -5 173.316 137.27 1
 32 -2 -5 1006.38 321.092 1
 32 2 -5 886.126 300.555 1
 31 -2 -5 513.151 235.632 1
 31 2 -5 465.928 219.55 1
 30 -2 -5 121.981 122.347 1
 30 2 -5 43.8932 65.6431 1
 29 -2 -5 470.668 212.76 1
 29 2 -5 379.142 165.602 1
 28 -2 -5 97.2416 101.279 1
 28 2 -5 116.79 144.527 1
 27 -2 -5 948.931 290.025 1
 27 2 -5 982.459 299.911 1
 26 -2 -5 42.1807 124.684 1
 26 2 -5 248.06 180.144 1
 25 -2 -5 199.747 139.315 1
 25 2 -5 473.179 229.116 1
 24 2 -5 1879.38 392.573 1
 24 -2 -5 1394.62 336.102 1
 23 -2 -5 947.488 273.792 1
 22 -2 -5 411.389 190.985 3
 22 -2 -5 710.604 250.874 1
 21 -2 -5 3890.52 556.813 3
 21 -2 -5 3641.15 511.355 1
 20 -2 -5 382.642 213.47 3
 20 -2 -5 500.634 224.5 1
 19 -2 -5 3404.27 509.86 3
 19 -2 -5 3403.7 472.419 1
 18 -2 -5 281.699 192.588 3
 18 -2 -5 327.917 183.72 1
 17 -2 -5 3082.34 465.983 3
 17 -2 -5 2550.08 392.417 1
 16 -2 -5 143.099 87.4642 1
 16 -2 -5 209.983 148.059 3
 15 -2 -5 953.282 255.975 3
 15 -2 -5 617.566 173.402 1
 14 -2 -5 544.022 196.004 3
 14 -2 -5 359.613 118.039 1
 13 -2 -5 1218.52 294.814 3
 -13 -2 5 840.351 192.446 3
 13 -2 -5 463.994 152.161 1
 13 -2 -5 750.609 200.457 2
 -12 -2 5 1806.85 264.71 3
 12 -2 -5 2066.95 364.815 3
 12 -2 -5 1690.14 284.301 1
 12 -2 -5 1734.15 319.549 2
 -11 -2 5 1307.03 219.436 3
 11 -2 -5 1164.96 266.915 3
 11 -2 -5 1197.42 233.967 1
 11 -2 -5 1219.86 260.986 2
 10 -2 -5 40.1085 62.6489 2
 -10 -2 5 3.89999 25.0567 3
 10 -2 -5 -15.8958 42.9987 1
 10 -2 -5 44.0286 73.7674 3
 9 -2 -5 969.257 228.778 2
 -9 -2 5 839.501 162.918 3
 9 -2 -5 858.716 228.363 3
 9 -2 -5 724.832 167.92 1
 8 -2 -5 -121.718 110.348 2
 -8 -2 5 140.373 72.6562 3
 8 -2 -5 53.0281 58.6238 3
 8 -2 -5 96.2406 62.6231 1
 7 -2 -5 497.509 146.774 2
 -7 -2 5 667.667 136.213 3
 7 -2 -5 782.74 218.251 3
 7 -2 -5 688.214 168.684 1
 -6 -2 5 1321.02 182.732 3
 6 -2 -5 1049.6 230.928 2
 6 -2 -5 1155.98 203.45 1
 6 -2 -5 1406.76 289.567 3
 5 -2 -5 255.073 128.349 2
 5 -2 -5 441.772 187.54 3
 -5 -2 5 283.891 91.5631 3
 5 -2 -5 437.011 150.371 1
 4 2 -5 5091.54 317.137 3
 -4 -2 5 4963.5 326.897 3
 4 -2 -5 5454.11 558.667 3
 4 -2 -5 5001.18 397.592 1
 4 -2 -5 5145.26 517.478 2
 3 -2 -5 2819.95 420.625 3
 -3 -2 5 2294.63 215.016 3
 3 2 -5 2616.43 223.791 3
 3 -2 -5 2709.25 290.084 1
 3 -2 -5 2730.46 404.863 2
 2 2 -5 7594.04 363.226 3
 2 -2 -5 8238 697.268 3
 -2 -2 5 6954.34 349.66 3
 2 -2 -5 8358.27 676.296 2
 1 2 -5 859.323 127.865 3
 1 -2 -5 1141.53 296.967 3
 0 2 -5 4965.95 287.912 3
 0 -2 -5 6521.86 625.207 3
 0 -2 5 4873.24 282.128 3
 -1 2 -5 742.021 102.493 3
 -1 2 -5 911.25 91.591 2
 -2 -2 -5 3768.49 469.005 3
 -2 2 -5 2646.05 203.754 3
 -3 2 -5 272.303 74.4715 3
 -3 -2 -5 278.181 135.453 3
 -4 2 -5 115.678 43.0224 3
 -4 -2 -5 131.892 69.3038 3
 -5 -2 -5 655.666 177.049 3
 -5 2 -5 657.511 113.184 3
 -6 -2 -5 101.93 43.0106 1
 -6 2 -5 184.929 72.2167 3
 -6 -2 -5 216.45 140.284 3
 -7 2 -5 964.896 154.16 3
 -7 -2 -5 1138.41 272.606 3
 -7 -2 -5 837.133 124.381 1
 -8 -2 -5 364.694 178.909 3
 -8 -2 -5 352.054 83.9942 1
 -8 2 -5 355.742 99.6034 3
 -9 -2 -5 1417.99 320.695 3
 -9 2 -5 1053.51 174.245 3
 -9 -2 -5 1178.77 153.797 1
 -10 -2 -5 1892.63 360.258 3
 -10 2 -5 1643.83 228.993 3
 -10 -2 -5 1689.34 185.67 1
 -11 -2 -5 60.7662 29.662 1
 -11 -2 -5 168.036 119.777 3
 -12 -2 -5 45.1969 44.509 1
 -12 -2 -5 12.5145 107.926 3
 -13 -2 -5 1867.53 367.739 3
 -13 -2 -5 1716.48 206.094 1
 14 -2 5 423.467 233.344 1
 -14 -2 -5 161.977 81.3354 1
 -14 -2 -5 259.58 187.813 3
 -15 -2 -5 2495.87 269.087 1
 -15 -2 -5 2614.53 432.568 3
 15 -2 5 2973.01 473.549 1
 16 -2 5 582.477 257.714 1
 -16 -2 -5 306.99 110.133 1
 -16 -2 -5 309.482 190.738 3
 -17 -2 -5 3737.2 352.743 1
 -17 -2 -5 4038.58 573.213 3
 17 -2 5 4504.46 588.787 1
 -18 -2 -5 299.083 121.753 1
 18 2 5 417.121 136.84 1
 18 -2 5 646.52 266.623 1
 -18 -2 -5 155.595 175.704 3
 -19 -2 -5 2312.19 295.372 1
 19 -2 5 2502.56 457.952 1
 19 2 5 2753.69 315.843 1
 -19 -2 -5 2152.94 431.215 3
 -20 -2 -5 1099.4 212.931 1
 20 -2 5 1086.47 301.545 1
 20 2 5 1137.46 215.723 1
 -20 -2 -5 1238.78 336.136 3
 21 -2 5 356.617 192.476 1
 -21 -2 -5 114.165 67.373 3
 -21 -2 -5 206.791 101.069 1
 21 2 5 167.362 94.2891 1
 22 2 5 507.335 147.709 1
 22 -2 5 579.024 229.906 1
 23 2 5 554.178 162.371 1
 23 -2 5 434.233 206.432 1
 24 2 5 46.2943 52.9914 1
 24 -2 5 71.5763 116.482 1
 25 2 5 924.267 217.819 1
 25 -2 5 1036 327.243 1
 26 2 5 24.9076 52.9805 1
 26 -2 5 95.6474 125.941 1
 27 2 5 300.336 134.465 1
 27 -2 5 272.757 171.666 1
 28 2 5 228.712 110.996 1
 28 -2 5 375.145 211.202 1
 29 2 5 340.626 148.989 1
 29 -2 5 292.712 188.185 1
 30 2 5 1734.56 325.468 1
 30 -2 5 1609.36 420.892 1
 31 2 5 164.243 111.392 1
 31 -2 5 279.352 202.579 1
 32 -2 5 700.283 293.038 1
 32 2 5 666.918 210.05 1
 33 -2 5 66.1473 41.4845 1
 33 2 5 2.86111 56.5841 1
 34 -2 5 204.882 168.602 1
 35 -2 5 -26.4984 105.212 1
 36 -2 5 175.259 172.093 1
 37 -2 5 363.809 200.748 1
 38 -2 5 84.7495 123.733 1
 39 -2 5 174.239 190.288 1
 40 -2 5 304.478 212.714 1
 41 -2 5 -159.184 137.385 1
 42 -2 5 56.8981 89.5866 1
 43 -2 5 -84.5729 84.655 1
 44 -2 5 -54.4381 74.787 1
 47 3 -5 -143.413 125.275 1
 46 3 -5 -26.6161 89.7784 1
 45 3 -5 6.87295 103.379 1
 44 3 -5 -7.27469 97.6099 1
 43 -3 -5 140.787 92.6723 1
 43 3 -5 112.77 139.007 1
 42 -3 -5 -46.0774 120.716 1
 42 3 -5 156.789 156.457 1
 41 -3 -5 21.9653 53.2559 1
 41 3 -5 41.5172 49.3727 1
 40 -3 -5 89.758 106.877 1
 40 3 -5 -128.107 125.537 1
 39 -3 -5 30.8686 56.8315 1
 39 3 -5 -62.5171 134.989 1
 38 -3 -5 187.759 165.315 1
 38 3 -5 -174.246 193.284 1
 37 -3 -5 -120.351 136.426 1
 37 3 -5 -103.09 93.6482 1
 36 -3 -5 79.2271 107.963 1
 36 3 -5 161.185 110.636 1
 35 3 -5 -67.7146 96.2043 1
 35 -3 -5 49.6884 28.8046 1
 34 -3 -5 128.391 109.66 1
 34 3 -5 184.416 120.734 1
 33 -3 -5 95.2515 116.216 1
 33 3 -5 17.8664 40.9384 1
 32 3 -5 82.5847 133.69 1
 32 -3 -5 73.7748 111.004 1
 31 -3 -5 187.11 159.003 1
 31 3 -5 205.146 149.941 1
 30 -3 -5 335.61 201.55 1
 30 3 -5 403.066 200.661 1
 29 -3 -5 184.061 143.251 1
 29 3 -5 500.289 233.368 1
 28 -3 -5 1021.47 310.31 1
 28 3 -5 1134.19 323.744 1
 27 -3 -5 435.096 199.478 1
 27 3 -5 752.985 275.33 1
 26 -3 -5 659.182 256.983 1
 26 3 -5 1220.05 328.87 1
 25 -3 -5 756.531 256.247 1
 24 -3 -5 236.339 141.762 3
 24 -3 -5 252.229 152.246 1
 23 -3 -5 205.873 120.214 3
 23 -3 -5 390.15 177.564 1
 22 -3 -5 30.2513 35.2587 1
 22 -3 -5 68.1362 82.5167 3
 21 -3 -5 0.96357 24.0005 1
 21 -3 -5 -0.93569 72.3866 3
 20 -3 -5 364.507 187.564 3
 20 -3 -5 453.337 181.281 1
 19 -3 -5 -17.1506 42.418 1
 19 -3 -5 67.0149 95.1199 3
 18 -3 -5 421.107 159.138 1
 18 -3 -5 519.058 217.391 3
 17 -3 -5 661.594 200.246 1
 17 -3 -5 722.237 259.132 3
 16 -3 -5 137.382 79.7194 1
 16 -3 -5 282.275 176.427 3
 15 -3 -5 205.877 113.008 1
 15 -3 -5 380.504 190.286 3
 15 -3 -5 -55.6721 94.8687 2
 -14 -3 5 354.743 115.748 3
 14 -3 -5 615.863 231.143 3
 14 -3 -5 415.319 152.294 1
 14 -3 -5 334.369 150.244 2
 13 -3 -5 294.158 134.618 1
 -13 -3 5 290.518 100.357 3
 13 -3 -5 256.94 139.869 3
 13 -3 -5 255.302 107.314 2
 12 -3 -5 -23.0526 18.2876 1
 -12 -3 5 38.8107 48.7457 3
 12 -3 -5 -49.6728 85.3914 3
 12 -3 -5 -13.1283 39.9613 2
 11 -3 -5 -5.26636 46.3793 2
 11 -3 -5 140.372 77.9457 1
 -11 -3 5 61.8434 59.4711 3
 11 -3 -5 61.2438 22.6903 3
 10 -3 -5 117.907 77.659 1
 10 -3 -5 267.292 142.989 2
 -10 -3 5 290.852 99.4007 3
 10 -3 -5 75.8532 50.7222 3
 9 -3 -5 128.637 80.606 1
 9 -3 -5 -72.386 91.738 2
 -9 -3 5 2.9767 23.1194 3
 9 -3 -5 50.4064 69.3799 3
 8 -3 -5 124.696 75.4652 1
 8 -3 -5 28.9267 69.7834 2
 -8 -3 5 90.4228 32.8311 2
 -8 -3 5 132.187 54.0822 3
 8 -3 -5 194.628 122.334 3
 7 -3 -5 254.096 103.136 1
 -7 -3 5 85.896 28.4169 2
 7 -3 -5 101.066 52.6083 2
 -7 -3 5 253.684 69.4702 3
 7 -3 -5 345.011 152 3
 -6 -3 5 214.374 64.1813 3
 6 -3 -5 204.076 129.349 3
 6 -3 -5 156.921 60.4551 2
 6 -3 -5 259.884 106.806 1
 5 -3 -5 217.064 112.426 2
 5 -3 -5 413.626 174.29 3
 -5 -3 5 287.556 64.3835 3
 5 -3 -5 357.19 111.311 1
 4 -3 -5 196.481 120.886 2
 4 -3 -5 449.939 196.039 3
 -4 -3 5 132.662 38.7195 3
 4 -3 -5 271.833 97.4256 1
 3 -3 -5 2287.25 400.786 3
 3 -3 -5 2167.08 252.857 1
 3 -3 -5 2308.54 391.659 2
 2 -3 -5 267.269 175.91 2
 2 -3 -5 213.581 141.976 3
 2 -3 -5 150.267 75.2792 1
 1 -3 -5 1685.33 199.659 1
 1 -3 -5 1782.84 357.334 3
 1 -3 -5 2036.3 393.376 2
 0 -3 -5 385.343 212.439 2
 0 -3 -5 119.777 137.741 3
 0 -3 -5 165.112 71.687 1
 -1 -3 -5 1472.7 165.727 1
 -1 -3 -5 1770.33 354.926 3
 -2 -3 -5 360.056 80.2354 1
 -2 -3 -5 342.473 181.74 3
 -3 -3 -5 27.0161 21.1585 1
 -3 3 -5 79.5101 45.9004 2
 -3 -3 -5 4.99026 79.8035 3
 -4 -3 -5 9.24272 13.3131 1
 -4 3 -5 -49.2762 37.0797 2
 -5 3 -5 67.1681 25.4565 2
 -5 -3 -5 379.115 171.295 3
 -6 3 -5 222.816 80.7109 2
 -6 3 -5 24.5045 15.5018 3
 -6 -3 -5 114.541 100.669 3
 -7 3 -5 -2.48632 8.7212 3
 -7 -3 -5 -26.1876 49.3247 3
 -7 3 -5 -5.7394 38.1946 2
 -8 -3 -5 498.148 197.376 3
 -8 3 -5 386.449 82.7803 3
 -8 3 -5 289.387 94.0653 2
 -9 3 -5 49.3637 39.4016 3
 -9 3 -5 -84.9601 66.846 2
 -10 -3 -5 509.039 216.785 3
 -10 3 -5 164.001 52.17 3
 -10 3 -5 110.898 20.0346 2
 -11 -3 -5 193.094 144.059 3
 -12 -3 -5 143.23 117.8 3
 -13 -3 -5 990.681 303.014 3
 -14 -3 -5 589.033 245.017 3
 15 -3 5 326.818 209.668 1
 -15 -3 -5 150.145 157.714 3
 16 -3 5 287.817 186.167 1
 -16 -3 -5 46.9524 72.4067 3
 -17 -3 -5 -42.0606 60.4115 3
 17 -3 5 107.343 136.773 1
 18 -3 5 445.554 210.143 1
 -18 -3 -5 304.012 172.163 3
 19 -3 5 213.567 182.156 1
 -19 -3 -5 -51.7335 99.2763 3
 -20 -3 -5 430.524 214.015 3
 20 -3 5 423.661 216.409 1
 21 -3 5 795.4 302.698 1
 -21 -3 -5 1072.77 339.129 3
 22 -3 5 1566.18 413.458 1
 -22 -3 -5 1649.74 416.86 3
 23 -3 5 402.098 228.775 1
 23 3 5 387.364 116.318 1
 -23 -3 -5 450.443 212.365 3
 24 -3 5 136.587 162.527 1
 -24 -3 -5 -128.819 121.413 3
 25 -3 5 483.853 232.534 1
 -25 -3 -5 347.774 193.225 3
 -26 -3 -5 603.028 259.544 3
 26 -3 5 672.253 287.435 1
 -27 -3 -5 45.7498 118.459 3
 27 -3 5 150.054 170.408 1
 28 -3 5 891.265 332.582 1
 -28 -3 -5 699.483 243.389 3
 29 -3 5 -61.6992 45.9394 1
 -29 -3 -5 84.8782 108.852 3
 30 -3 5 401.005 241.129 1
 -30 -3 -5 322.838 220.418 3
 31 -3 5 220.734 161.915 1
 32 -3 5 180.849 103.734 1
 33 -3 5 -46.1323 105.179 1
 34 -3 5 177.328 153.078 1
 35 -3 5 22.5582 110.081 1
 36 -3 5 132.284 151.35 1
 37 -3 5 8.18248 57.582 1
 38 -3 5 138.97 91.1993 1
 39 -3 5 196.854 220.062 1
 40 -3 5 199.971 215.571 1
 41 -3 5 4.92459 94.7294 1
 45 4 -5 -12.1529 66.9215 1
 44 4 -5 41.4616 78.0814 1
 43 4 -5 135.473 140.418 1
 42 4 -5 -120.332 148.565 1
 41 -4 -5 111.491 154.445 1
 41 4 -5 -242.844 187.807 1
 40 -4 -5 104.621 150.39 1
 40 4 -5 -199.599 192.757 1
 39 -4 -5 78.5269 133.572 1
 39 4 -5 -384.224 258.536 1
 38 -4 -5 -46.0428 80.4258 1
 38 4 -5 -195.491 134.071 1
 37 -4 -5 102.842 143.647 1
 37 4 -5 -162.045 155.495 1
 36 -4 -5 224.287 163.935 1
 36 4 -5 -93.609 115.927 1
 35 4 -5 35.0814 76.1045 1
 35 -4 -5 62.7469 65.4659 1
 34 4 -5 223.674 135.164 1
 34 -4 -5 99.7051 76.6272 1
 33 4 -5 187.615 132.268 1
 33 -4 -5 155.024 130.102 1
 32 4 -5 338.918 196.981 1
 32 -4 -5 229.787 158.41 1
 31 4 -5 362.008 193.047 1
 31 -4 -5 97.9835 128.992 1
 30 4 -5 317.615 196.639 1
 30 -4 -5 -56.9705 91.3273 1
 29 4 -5 380.972 201.825 1
 29 -4 -5 62.1255 105.021 1
 28 4 -5 505.539 248.18 1
 28 -4 -5 214.013 120.42 1
 27 -4 -5 302.972 177.973 1
 26 -4 -5 162.081 136.372 1
 25 -4 -5 68.2182 97.7647 3
 25 -4 -5 40.9067 100.933 1
 24 -4 -5 -66.4676 33.9667 1
 24 -4 -5 -128.189 151.443 3
 23 -4 -5 7.50196 35.9426 3
 23 -4 -5 -1.8683 73.9344 1
 22 -4 -5 -8.72629 56.6482 3
 22 -4 -5 -85.8835 110.304 1
 21 -4 -5 351.394 153.073 1
 21 -4 -5 561.31 232.822 3
 20 -4 -5 37.5627 47.9054 1
 20 -4 -5 58.3787 146.317 3
 19 -4 -5 1345.87 348.121 3
 19 -4 -5 1314.86 305.322 1
 18 -4 -5 141.803 115.338 1
 18 -4 -5 409.388 252.261 3
 17 -4 -5 1991.74 424.64 3
 17 -4 -5 1897.11 361.258 1
 16 -4 -5 682.329 289.509 3
 16 -4 -5 330.934 149.257 1
 16 -4 -5 220.514 144.063 2
 15 -4 -5 1833.31 401.662 3
 15 -4 -5 1510.31 312.799 1
 15 -4 -5 1583.65 378.334 2
 -14 -4 5 -24.6959 30.3665 3
 14 -4 -5 143.632 189.152 3
 14 -4 -5 52.6831 50.2831 1
 14 -4 -5 -25.4228 63.9691 2
 13 -4 -5 14.4803 28.1102 3
 -13 -4 5 48.1173 42.2062 3
 13 -4 -5 21.133 41.9955 1
 13 -4 -5 -91.89 91.1842 2
 12 -4 -5 263.444 150.678 2
 12 -4 -5 439.778 196.248 3
 12 -4 -5 357.263 138.847 1
 -12 -4 5 341.771 101.134 3
 11 -4 -5 42.1063 91.4438 2
 11 -4 -5 56.5774 63.716 1
 -11 -4 5 -7.92371 19.7845 3
 11 -4 -5 41.6305 55.1856 3
 10 -4 -5 85.0714 63.8055 2
 -10 -4 5 25.9499 36.8074 3
 -10 -4 5 110.728 66.8799 2
 10 -4 -5 13.2262 51.5384 3
 10 -4 -5 4.96644 25.6749 1
 9 -4 -5 -195.074 173.948 2
 -9 -4 5 80.4008 50.6988 2
 -9 -4 5 149.345 56.8573 3
 9 -4 -5 114.93 111.926 3
 9 -4 -5 103.327 54.4757 1
 8 -4 -5 -137.734 147.684 2
 -8 -4 5 26.8715 27.3245 2
 -8 -4 5 76.4787 34.4585 3
 8 -4 -5 354.121 183.843 3
 8 -4 -5 268.131 115.527 1
 -7 -4 5 336.826 81.8344 2
 -7 -4 5 346.323 66.8432 3
 7 -4 -5 401.831 159.235 2
 7 -4 -5 663.459 235.486 3
 7 -4 -5 548.227 144.07 1
 -7 -4 5 312.339 63.4128 3
 6 -4 -5 -93.8969 125.347 2
 6 -4 -5 141.027 112.183 3
 6 -4 -5 3.12645 35.5503 1
 -6 -4 5 -27.304 13.5241 2
 5 -4 -5 -64.6765 134.246 2
 5 -4 -5 -35.7455 53.9773 1
 -5 -4 5 -62.6837 47.3772 2
 4 -4 -5 268.397 138.387 2
 4 -4 -5 442.306 214.857 3
 4 -4 -5 224.173 79.5478 1
 3 -4 -5 304.934 155.027 2
 3 -4 -5 402.57 243.289 3
 3 -4 -5 110.765 60.0904 1
 2 -4 -5 3258.24 511.883 3
 2 -4 -5 2592.7 259.642 1
 2 -4 -5 2893.47 494.006 2
 1 -4 -5 639.204 276.791 3
 1 -4 -5 448.495 267.08 2
 1 -4 -5 207.985 81.7777 1
 0 -4 -5 1476.54 353.04 3
 0 -4 -5 1220.62 155.464 1
 0 -4 -5 1884.76 415.773 2
 -1 -4 -5 70.7658 126.141 3
 -1 -4 -5 42.8266 26.7375 1
 -2 -4 -5 -2.19318 6.45506 1
 -2 -4 -5 75.516 90.8913 3
 -3 -4 -5 66.9477 51.0411 3
 -4 -4 -5 123.365 120.517 3
 -5 4 -5 509.761 150.375 2
 -5 -4 -5 496.941 181.921 3
 -6 4 -5 150.881 83.2983 2
 -6 -4 -5 126.734 99.9961 3
 -7 -4 -5 206.961 137.38 3
 -7 4 -5 76.4631 73.6999 2
 -8 -4 -5 20.0233 82.8839 3
 -9 -4 -5 61.5683 29.6156 3
 -10 4 -5 158.481 41.0718 3
 -10 -4 -5 133.121 102.097 3
 -10 4 -5 108.256 31.4833 3
 -11 4 -5 74.586 36.0761 3
 -11 -4 -5 231.316 165.176 3
 -11 4 -5 2.96611 13.4085 3
 -12 4 -5 71.5745 31.1496 3
 -12 -4 -5 469.934 267.356 3
 -13 -4 -5 2621.6 488.741 3
 -14 -4 -5 525.888 269.479 3
 -15 -4 -5 1605.53 388.451 3
 -16 -4 -5 327.044 223.936 3
 -17 -4 -5 1063.78 332.146 3
 -18 -4 -5 152.5 138.299 3
 18 -4 5 388.467 214.135 1
 19 -4 5 314.669 209.207 1
 -19 -4 -5 199.842 142.649 3
 20 -4 5 47.279 84.9099 1
 -20 -4 -5 107.986 119.081 3
 -21 -4 -5 5.98822 71.7443 3
 21 -4 5 326.268 208.942 1
 22 -4 5 102.223 140.789 1
 -22 -4 -5 91.0431 116.453 3
 23 -4 5 109.094 154.783 1
 -23 -4 -5 -5.19234 75.3674 3
 -24 -4 -5 24.0596 72.6883 3
 24 -4 5 258.182 188.369 1
 25 -4 5 85.3477 94.8298 1
 -25 -4 -5 268.931 219.267 3
 26 -4 5 466.533 256.221 1
 -26 -4 -5 588.275 266.283 3
 27 -4 5 91.9907 110.148 1
 -27 -4 -5 -51.6085 62.8522 3
 28 -4 5 363.667 240.924 1
 -28 -4 -5 119.316 109.746 3
 29 -4 5 59.9873 122.304 1
 -29 -4 -5 -95.1059 89.2976 3
 30 -4 5 227.143 167.836 1
 -30 -4 -5 60.8123 55.3661 3
 31 -4 5 115.418 160.881 1
 -31 -4 -5 14.1807 79.8725 3
 32 -4 5 273.106 210.302 1
 -32 -4 -5 -69.4973 128.3 3
 33 -4 5 255.35 220.446 1
 -33 -4 -5 31.2807 48.5535 3
 34 -4 5 317.534 231.653 1
 -34 -4 -5 71.5085 110.956 3
 35 -4 5 309.446 225.889 1
 -35 -4 -5 -40.6158 87.0688 3
 36 -4 5 37.913 101.071 1
 -36 -4 -5 -15.3906 60.9389 3
 -37 -4 -5 239.97 234.261 3
 37 -4 5 25.985 129.192 1
 -38 -4 -5 7.40907 51.7519 3
 38 -4 5 158.414 185.549 1
 38 5 -5 -62.2615 111.25 1
 38 -5 -5 308.658 242.166 1
 37 5 -5 -53.0143 110.234 1
 37 -5 -5 121.523 146.799 1
 36 5 -5 41.9147 44.7127 1
 36 -5 -5 180.294 145.561 1
 35 5 -5 31.6122 58.727 1
 35 -5 -5 31.9782 107.276 1
 34 5 -5 60.0309 105.773 1
 34 -5 -5 197.999 163.086 1
 33 5 -5 -51.3977 77.2455 1
 33 -5 -5 -10.0047 55.0738 1
 32 5 -5 62.4434 91.3145 1
 32 -5 -5 -101.844 134.316 1
 31 5 -5 94.3045 126.291 1
 31 -5 -5 -38.9532 73.0465 1
 30 5 -5 261.919 195.341 1
 30 -5 -5 -36.4633 86.8169 1
 29 5 -5 500.619 247.496 1
 29 -5 -5 128.685 135.775 1
 28 -5 -5 94.8145 131.788 1
 27 -5 -5 -37.135 38.9459 1
 26 -5 -5 60.6794 90.4818 1
 25 -5 -5 178.822 143.806 3
 25 -5 -5 181.93 139.418 1
 24 -5 -5 78.2577 83.8645 3
 24 -5 -5 294.016 184.547 1
 23 -5 -5 -8.2987 70.2214 3
 23 -5 -5 -70.7755 107.541 1
 22 -5 -5 -4.38653 69.014 3
 22 -5 -5 -111.158 110.874 1
 21 -5 -5 457.352 232.912 3
 21 -5 -5 363.141 174.731 1
 20 -5 -5 519.795 255.435 3
 20 -5 -5 242.147 161.72 1
 19 -5 -5 900.588 322.551 3
 19 -5 -5 968.25 285.418 1
 18 -5 -5 -29.0568 96.7789 3
 18 -5 -5 38.7982 75.7072 1
 17 -5 -5 74.251 91.0074 3
 17 -5 -5 141.334 99.6417 1
 17 -5 -5 18.9951 69.0209 2
 16 -5 -5 175.296 162.094 3
 16 -5 -5 107.322 76.7725 1
 16 -5 -5 5.97871 86.3448 2
 15 -5 -5 565.16 252.307 3
 15 -5 -5 192.374 122.788 1
 15 -5 -5 161.369 123.438 2
 14 -5 -5 180.8 149.897 3
 14 -5 -5 97.3052 94.1378 1
 14 -5 -5 72.4096 110.828 2
 13 -5 -5 -24.3109 84.881 3
 -13 -5 5 224.592 115.398 2
 13 -5 -5 17.2842 20.4569 1
 13 -5 -5 -67.4122 119.137 2
 12 -5 -5 -85.7819 88.7378 2
 -12 -5 5 103.963 74.6486 2
 12 -5 -5 -24.1894 109.267 3
 12 -5 -5 117.533 106.608 1
 11 -5 -5 21.5393 31.9868 2
 -11 -5 5 41.8057 56.1499 2
 11 -5 -5 -55.7864 48.0463 1
 10 -5 -5 145.763 134.992 2
 -10 -5 5 5.97522 45.388 2
 10 -5 -5 78.1743 77.9926 3
 10 -5 -5 70.6426 65.9335 1
 9 -5 -5 167.248 84.9741 1
 9 -5 -5 42.4917 76.155 2
 -9 -5 5 52.9441 29.6059 2
 9 -5 -5 180.693 104.621 3
 -8 -5 5 234.162 84.4443 2
 8 -5 -5 392.011 145.572 1
 8 -5 -5 270.427 152.412 2
 8 -5 -5 377.578 183.965 3
 -7 -5 5 378.711 113.206 2
 7 -5 -5 412.607 208.735 3
 7 -5 -5 515.506 163.412 1
 7 -5 -5 132.991 106.518 2
 6 -5 -5 -119.391 160.241 2
 6 -5 -5 161.391 96.5145 1
 6 -5 -5 -76.7245 56.0554 3
 -6 -5 5 40.8376 45.3744 2
 5 -5 -5 -64.7744 134.557 2
 5 -5 -5 131.883 85.8771 1
 5 -5 -5 18.4438 62.6494 3
 -5 -5 5 -77.5381 66.7572 2
 4 -5 -5 -4.05086 19.116 1
 4 -5 -5 63.6007 142.937 2
 -4 -5 5 -46.1945 39.5066 2
 3 -5 -5 712.518 264.17 2
 3 -5 -5 956.949 296.898 3
 3 -5 -5 794.427 160.478 1
 2 -5 -5 22.5784 145.781 2
 2 -5 -5 312.16 230.327 3
 2 -5 -5 103.93 57.1944 1
 1 -5 -5 1107.65 319.733 2
 1 -5 -5 902.09 150.509 1
 1 -5 -5 1051.59 308.063 3
 0 -5 -5 226.983 233.828 2
 0 -5 -5 169.738 63.1124 1
 0 -5 -5 143.741 185.516 3
 -1 -5 -5 702.698 293.863 2
 -1 -5 -5 513.767 222.886 3
 -2 -5 -5 445.002 229.855 2
 -2 -5 -5 238.492 160.04 3
 -3 -5 -5 504.964 260.28 2
 -3 -5 -5 80.8291 114.821 3
 -4 -5 -5 130.715 144.571 3
 -4 -5 -5 558.845 288.891 2
 -5 -5 -5 479.005 228.821 3
 -6 -5 -5 383.219 190.766 3
 -7 -5 -5 224.18 138.845 3
 -8 -5 -5 162.739 128.957 3
 -9 -5 -5 1.87418 53.8725 3
 -10 -5 -5 113.883 91.7242 3
 -11 -5 -5 -14.2699 72.92 3
 -12 -5 -5 156.488 136.242 3
 -13 -5 -5 397.281 212.909 3
 -14 -5 -5 425.018 232.314 3
 -15 -5 -5 184.186 149.254 3
 -16 -5 -5 294.532 234.34 3
 -17 -5 -5 1368.84 389.222 3
 -18 -5 -5 306.425 227.018 3
 -19 -5 -5 119.72 122.115 3
 -20 -5 -5 124.237 144.198 3
 -21 -5 -5 95.89 166.318 3
 22 -5 5 506.904 281.755 1
 -22 -5 -5 352.557 208.465 3
 23 -5 5 349.384 241.149 1
 -23 -5 -5 292.491 201.044 3
 24 -5 5 117.444 180.418 1
 -24 -5 -5 207.445 168.073 3
 25 -5 5 237.704 203.036 1
 -25 -5 -5 148.912 145.975 3
 -26 -5 -5 38.9778 101.452 3
 26 -5 5 8.49961 103.517 1
 27 -5 5 -130.632 126.851 1
 -27 -5 -5 95.3696 129.492 3
 28 -5 5 186.025 139.383 1
 -28 -5 -5 106.274 152.183 3
 29 -5 5 240.705 203.798 1
 -29 -5 -5 16.1722 84.1422 3
 30 -5 5 117.572 142.433 1
 -30 -5 -5 18.63 127.912 3
 31 -5 5 105.575 131.274 1
 -31 -5 -5 11.7357 72.2147 3
 -32 -5 -5 122.996 121.395 3
 32 -5 5 397.652 274.102 1
 -33 -5 -5 79.1231 139.086 3
 33 -5 5 107.819 226.357 1
 -34 -5 -5 335.222 234.819 3
 34 -5 5 421.291 304.326 1
 36 -6 -5 -42.4629 84.1481 1
 35 -6 -5 -9.50781 117.438 1
 34 -6 -5 69.2544 45.5284 1
 33 -6 -5 -112.131 68.8471 1
 32 -6 -5 316.252 220.466 1
 31 -6 -5 285.663 197.827 1
 30 -6 -5 168.606 167.381 1
 29 -6 -5 54.6831 70.9762 1
 29 6 -5 339.524 209.119 1
 28 -6 -5 138.542 142.946 1
 27 -6 -5 35.7617 36.3468 1
 26 -6 -5 8.9388 96.7809 1
 25 -6 -5 -71.0034 91.1741 1
 25 -6 -5 -153.428 155.99 3
 24 -6 -5 -66.0567 126.615 3
 24 -6 -5 70.8639 80.7459 1
 23 -6 -5 -7.97613 93.289 3
 23 -6 -5 58.1773 96.7183 1
 22 -6 -5 115.766 141.415 1
 22 -6 -5 147.971 160.516 3
 21 -6 -5 350.556 200.367 1
 21 -6 -5 283.722 154.066 3
 20 -6 -5 -97.0008 98.3015 3
 20 -6 -5 86.3045 26.0905 1
 19 -6 -5 129.357 125.663 3
 19 -6 -5 138.356 85.9425 1
 18 -6 -5 37.1267 67.9918 3
 18 -6 -5 -31.2612 35.181 1
 17 -6 -5 90.5392 91.3719 3
 17 -6 -5 62.6143 90.0217 1
 17 -6 -5 -28.8152 109.723 2
 16 -6 -5 123.612 136.601 3
 16 -6 -5 64.9155 68.0403 1
 16 -6 -5 -94.4331 117.036 2
 15 -6 -5 290.553 178.771 3
 15 -6 -5 219.644 150.562 1
 15 -6 -5 80.8925 113.932 2
 14 -6 -5 393.492 202.911 3
 14 -6 -5 440.778 217.941 1
 14 -6 -5 228.416 137.182 2
 13 -6 -5 137.544 137.229 3
 13 -6 -5 34.9675 78.0891 1
 13 -6 -5 -221.672 205.21 2
 12 -6 -5 -5.86383 56.7378 3
 12 -6 -5 94.6013 100.998 1
 12 -6 -5 -188.105 171.157 2
 11 -6 -5 102.403 141.743 2
 11 -6 -5 -155.232 143.102 3
 11 -6 -5 -92.7244 102.502 1
 10 -6 -5 65.027 118.206 2
 10 -6 -5 -65.4208 120.05 3
 10 -6 -5 -25.0608 52.6916 1
 9 -6 -5 15.3167 26.9712 2
 9 -6 -5 15.4413 27.6971 3
 8 -6 -5 -126.911 146.416 2
 8 -6 -5 32.7602 76.6485 3
 7 -6 -5 -187.518 173.159 2
 7 -6 -5 28.1849 104.672 3
 6 -6 -5 34.9705 51.1209 2
 6 -6 -5 324.535 206.632 3
 5 -6 -5 167.255 110.737 2
 5 -6 -5 705.801 338.248 3
 4 -6 -5 1411.43 393.65 2
 4 -6 -5 1567.13 403.813 3
 3 -6 -5 417.611 257.486 3
 3 -6 -5 223.295 172.746 2
 2 -6 -5 120.247 131.879 3
 2 -6 -5 87.8064 128.761 2
 1 -6 -5 -85.5996 73.2661 2
 1 -6 -5 -15.3539 40.6081 3
 0 -6 -5 190.589 122.03 3
 0 -6 -5 206.446 159.294 2
 -1 -6 -5 561.033 315.444 2
 -1 -6 -5 211.208 224.438 3
 -2 -6 -5 870.703 321.614 3
 -2 -6 -5 1337.72 411.835 2
 -3 -6 -5 253.959 224.4 2
 -3 -6 -5 305.859 191.422 3
 -4 -6 -5 207.758 167.414 2
 -4 -6 -5 -21.2053 53.6885 3
 -5 -6 -5 -76.4805 87.7231 3
 -5 -6 -5 397.088 242.494 2
 -6 -6 -5 383.611 253.865 2
 -6 -6 -5 -16.9841 45.1065 3
 -7 -6 -5 434.854 258.997 2
 -7 -6 -5 97.345 90.1041 3
 -8 -6 -5 24.5581 36.7914 3
 -9 -6 -5 -33.3398 57.8263 3
 -10 -6 -5 106.693 156.712 3
 -11 -6 -5 227.166 156.107 3
 -12 -6 -5 361.884 220.274 3
 -13 -6 -5 313.167 194.7 3
 -14 -6 -5 -16.7956 78.9931 3
 -15 -6 -5 282.245 213.739 3
 -16 -6 -5 288.022 212.116 3
 -17 -6 -5 233.712 194.226 3
 -18 -6 -5 22.5026 90.4738 3
 -19 -6 -5 429.012 236.089 3
 -20 -6 -5 -13.3313 56.9605 3
 -21 -6 -5 181.147 183.062 3
 -22 -6 -5 79.4338 108.561 3
 -23 -6 -5 195.234 202.202 3
 -24 -6 -5 81.0762 128.6 3
 -25 -6 -5 257.756 212.455 3
 -26 -6 -5 441.901 256.295 3
 -27 -6 -5 54.5837 109.351 3
 -28 -6 -5 378.23 218.953 3
 29 -6 5 466.397 296.039 1
 -29 -6 -5 376.396 280.815 3
 -30 -6 -5 875.795 387.559 3
 -31 -6 -5 186.977 218.321 3
 32 -7 -5 107.474 160.671 1
 31 -7 -5 11.4878 138.769 1
 30 -7 -5 199.784 176.27 1
 29 -7 -5 297.429 214.265 1
 28 -7 -5 166.092 176.304 1
 27 -7 -5 337.748 205.877 1
 25 -7 -5 -98.9516 143.293 3
 24 -7 -5 -105.765 148.915 3
 23 -7 -5 52.9122 54.5419 3
 22 -7 -5 0.3481 61.2265 3
 21 -7 -5 -0.08567 85.7401 3
 20 -7 -5 -41.4135 80.5818 3
 19 -7 -5 281.048 207.332 3
 18 -7 -5 327.549 213.404 3
 17 -7 -5 93.914 127.161 3
 16 -7 -5 114.215 140.84 3
 16 -7 -5 -64.4367 152.538 2
 15 -7 -5 112.661 130.749 3
 15 -7 -5 -71.4467 103.171 2
 14 -7 -5 100.572 123.973 3
 14 -7 -5 -14.9875 103.528 2
 13 -7 -5 176.446 167.642 3
 13 -7 -5 48.6948 117.639 2
 12 -7 -5 266.397 177.618 3
 12 -7 -5 12.4854 63.8007 2
 11 -7 -5 64.9471 99.4922 3
 11 -7 -5 38.1962 85.6486 2
 10 -7 -5 -35.2148 73.6734 2
 10 -7 -5 63.2468 58.7617 3
 9 -7 -5 170.191 198.75 2
 9 -7 -5 -99.8293 103.693 3
 8 -7 -5 203.888 164.875 2
 8 -7 -5 -20.2226 83.5225 3
 7 -7 -5 34.3658 109.934 2
 7 -7 -5 -100.489 118.442 3
 6 -7 -5 -245.241 193.633 2
 6 -7 -5 70.8879 69.2746 3
 5 -7 -5 -155.423 146.542 2
 5 -7 -5 36.1287 101.356 3
 4 -7 -5 31.0683 109.058 2
 4 -7 -5 200.479 120.681 3
 3 -7 -5 -159.45 148.95 2
 3 -7 -5 23.6908 78.2626 3
 2 -7 -5 -101.732 178.842 2
 2 -7 -5 -21.318 64.3297 3
 1 -7 -5 -31.6483 61.7567 2
 1 -7 -5 151.96 141.077 3
 0 -7 -5 72.2646 118.434 2
 0 -7 -5 114.319 132.398 3
 -1 -7 -5 28.7928 144.663 2
 -1 -7 -5 187.177 160.073 3
 -2 -7 -5 421.609 245.554 2
 -2 -7 -5 278.685 167.437 3
 -3 -7 -5 182.078 167.786 2
 -3 -7 -5 -39.6313 84.6295 3
 -4 -7 -5 172.116 197.376 2
 -4 -7 -5 99.7803 108.024 3
 -5 -7 -5 177.623 138.221 2
 -5 -7 -5 140.871 159.407 3
 -6 -7 -5 -111.146 106.751 2
 -6 -7 -5 121.618 139.545 3
 -7 -7 -5 8.22888 88.8918 2
 -7 -7 -5 62.0389 84.7925 3
 -8 -7 -5 143.208 189.185 2
 -8 -7 -5 47.9726 108.062 3
 -9 -7 -5 219.206 209.009 2
 -9 -7 -5 106.831 127.2 3
 -10 -7 -5 221.203 203.915 2
 -10 -7 -5 71.3084 130.718 3
 -11 -7 -5 -11.3177 116.501 2
 -11 -7 -5 -102.103 121.103 3
 -12 -7 -5 120.696 169.835 2
 -12 -7 -5 -52.3736 83.5418 3
 -13 -7 -5 34.3998 63.002 3
 -14 -7 -5 57.8953 139.178 3
 -15 -7 -5 194.788 180.069 3
 -16 -7 -5 15.0699 126.458 3
 -17 -7 -5 450.706 283.331 3
 -18 -7 -5 448.388 262.572 3
 -19 -7 -5 101.959 180.286 3
 -20 -7 -5 160.077 149.946 3
 -21 -7 -5 -15.1503 53.3264 3
 -22 -7 -5 46.2098 128.852 3
 -23 -7 -5 242.294 224.239 3
 -24 -7 -5 162.448 166.372 3
 -25 -7 -5 34.9097 101.821 3
 -26 -7 -5 174.035 182.109 3
 15 -8 -5 145.556 158.047 3
 14 -8 -5 228.207 190.142 3
 13 -8 -5 205.315 190.06 3
 12 -8 -5 47.4154 65.7007 3
 12 -8 -5 -206.442 183.261 2
 11 -8 -5 209.077 179.007 3
 11 -8 -5 137.437 62.162 2
 10 -8 -5 232.241 182.684 3
 10 -8 -5 -32.0614 139.745 2
 9 -8 -5 184.891 191.132 3
 9 -8 -5 -14.1334 43.0112 2
 8 -8 -5 115.518 128.224 2
 8 -8 -5 175.105 156.947 3
 7 -8 -5 -10.3466 63.3428 2
 7 -8 -5 -27.9067 115.205 3
 6 -8 -5 -0.10696 98.1097 2
 6 -8 -5 -153.716 139.343 3
 5 -8 -5 132.457 177.622 2
 5 -8 -5 -3.95835 39.3081 3
 4 -8 -5 118.869 156.186 2
 4 -8 -5 38.2496 127.604 3
 3 -8 -5 -187.199 196.241 2
 3 -8 -5 124.543 126.341 3
 2 -8 -5 -70.6594 161.355 2
 2 -8 -5 137.917 151.92 3
 1 -8 -5 22.2107 73.8248 2
 1 -8 -5 33.0606 91.8352 3
 0 -8 -5 320.251 227.489 2
 0 -8 -5 97.5497 47.0993 3
 -1 -8 -5 38.4292 129.25 3
 -1 -8 -5 163.157 201.062 2
 -2 -8 -5 -61.6422 87.0459 2
 -2 -8 -5 212.683 183.598 3
 -3 -8 -5 -214.371 207.68 2
 -3 -8 -5 240.118 184.689 3
 -4 -8 -5 78.8458 151.923 3
 -4 -8 -5 22.8295 75.5958 2
 -5 -8 -5 195.722 183.178 3
 -5 -8 -5 124.34 162.648 2
 -6 -8 -5 110.592 138.531 2
 -6 -8 -5 254.808 192.774 3
 -7 -8 -5 184.923 167.208 3
 -7 -8 -5 112.483 211.888 2
 -8 -8 -5 180.762 194.831 2
 -8 -8 -5 179.498 190.334 3
 -9 -8 -5 71.4679 150.255 3
 -9 -8 -5 97.5027 162.987 2
 -10 -8 -5 71.979 190.951 3
 -10 -8 -5 218.565 279.673 2
 -11 -8 -5 209.179 134.153 3
 -12 -8 -5 306.386 265.713 3
 -13 -8 -5 380.73 262.862 3
 -14 -8 -5 125.857 152.988 3
 -15 -8 -5 347.77 260.114 3
 -16 -8 -5 309.435 230.429 3
 -17 -8 -5 255.766 214.03 3
 -18 -8 -5 371.564 257.415 3
 -19 -8 -5 78.8946 145.637 3
 45 0 -6 242.448 208.53 1
 44 0 -6 730.528 312.912 1
 43 0 -6 475.461 272.285 1
 42 0 -6 111.451 140.113 1
 41 0 -6 350.933 236.367 1
 40 0 -6 197.154 178.068 1
 39 0 -6 226.68 203.729 1
 38 0 -6 659.852 286.541 1
 37 0 -6 248.85 178.385 1
 36 0 -6 3445.26 616.87 1
 35 0 -6 2136.62 496.155 1
 34 0 -6 2551.98 519.511 1
 33 0 -6 -8.36134 37.3008 1
 32 0 -6 169.376 111.892 1
 31 0 -6 -103.789 116.64 1
 30 0 -6 -240.576 184.737 1
 29 0 -6 132.219 53.0673 1
 28 0 -6 286.853 160.044 1
 27 0 -6 181.826 100.48 1
 26 0 -6 -34.5779 30.7079 1
 25 0 -6 55.2925 22.3227 1
 24 0 -6 42.2784 93.9079 1
 23 0 -6 277.67 141.624 1
 22 0 -6 284.916 176.133 1
 21 0 -6 416.15 200.86 1
 20 0 -6 543.15 236.618 1
 19 0 -6 4637.95 558.682 1
 18 0 -6 2552.31 433.964 1
 17 0 -6 4119.27 504.793 3
 16 0 -6 231.191 136.844 3
 15 0 -6 418.171 150.977 3
 -14 0 6 43.0283 56.302 2
 14 0 -6 112.061 86.7449 3
 13 0 -6 5979.18 578.613 3
 -13 0 6 5635.75 468.935 2
 12 0 -6 249.276 141.702 3
 -12 0 6 148.199 102.09 2
 11 0 -6 2355.29 352.15 3
 -11 0 6 2100.11 276.958 2
 10 0 -6 1112.39 257.406 3
 -10 0 6 832.444 183.851 2
 9 0 -6 602.801 180.164 3
 8 0 -6 4173.98 455.679 3
 8 0 -6 4047.55 350.485 2
 7 0 -6 4417.78 465.614 3
 7 0 -6 3866.96 344.191 2
 6 0 -6 438.811 124.763 2
 6 0 -6 674.557 210.338 3
 5 0 -6 11665.6 738.03 3
 5 0 -6 9497.74 521.698 2
 4 0 -6 -43.3011 58.3703 2
 4 0 -6 1281.07 260.066 3
 3 0 -6 22024.5 997.616 3
 3 0 -6 19224.1 744.704 2
 2 0 -6 62330.5 1664.81 3
 2 0 -6 58894.4 1334.04 2
 1 0 -6 18261.1 955.571 3
 0 0 -6 5422.65 517.958 3
 -1 0 -6 966.343 225.259 3
 -2 0 -6 3556.93 415.334 3
 -3 0 -6 13599.1 793.986 3
 -4 0 -6 5815.58 540.343 3
 -5 0 -6 159.96 101.86 3
 -6 0 -6 844.064 210.644 3
 -7 0 -6 5053.66 503.377 3
 -8 0 -6 445.034 175.366 3
 -9 0 -6 3657.24 444.759 3
 -10 0 -6 363.348 164.692 3
 -11 0 -6 1501.45 289.33 3
 -12 0 -6 93.6466 86.8405 3
 -13 0 -6 1562.48 303.918 3
 -14 0 -6 1132.27 265.928 3
 -15 0 -6 6764.96 661 3
 -16 0 -6 818.538 253.57 3
 -17 0 -6 274.284 124.125 3
 -18 0 -6 -193.557 134.292 3
 19 0 6 567.247 206.091 1
 20 0 6 174.862 133.147 1
 21 0 6 131.649 116.273 1
 22 0 6 164.656 113.343 1
 23 0 6 417.957 193.486 1
 24 0 6 519.374 199.405 1
 25 0 6 400.925 185.532 1
 26 0 6 82.0538 104.525 1
 27 0 6 70.3389 84.0886 1
 28 0 6 398.824 170.205 1
 29 0 6 193.781 149.481 1
 30 0 6 1481.27 362.067 1
 31 0 6 1069.41 327.602 1
 32 0 6 5515.62 720.85 1
 33 0 6 656.026 263.252 1
 34 0 6 412.819 209.94 1
 35 0 6 404.373 199.508 1
 36 0 6 177.794 139.652 1
 37 0 6 379.101 206.335 1
 38 0 6 99.8581 126.731 1
 39 0 6 167.234 144.814 1
 40 0 6 692.451 280.212 1
 41 0 6 134.952 116.613 1
 42 0 6 23.6806 63.0293 1
 43 0 6 96.6366 115.622 1
 44 0 6 208.28 138.742 1
 46 1 -6 -89.7987 45.1576 1
 45 1 -6 22.6472 65.1016 1
 45 -1 -6 31.2611 55.5845 1
 44 1 -6 47.9159 41.7647 1
 44 -1 -6 13.7986 64.3812 1
 43 -1 -6 -11.5535 53.3919 1
 43 1 -6 -0.45485 74.6276 1
 42 -1 -6 112.015 99.6696 1
 42 1 -6 21.4778 57.9769 1
 41 -1 -6 -11.7635 61.0931 1
 41 1 -6 -111.372 99.1801 1
 40 -1 -6 91.7462 123.496 1
 40 1 -6 193.176 164.961 1
 39 -1 -6 -56.458 103.126 1
 39 1 -6 53.9169 98.2357 1
 38 -1 -6 19.6157 76.4126 1
 38 1 -6 38.5184 109.58 1
 37 -1 -6 37.3473 121.873 1
 37 1 -6 -85.8804 130.663 1
 36 -1 -6 72.0534 146.254 1
 36 1 -6 -93.5021 130.363 1
 35 -1 -6 302.918 187.239 1
 35 1 -6 52.0851 88.7292 1
 34 1 -6 -34.9677 109.605 1
 34 -1 -6 227.664 169.493 1
 33 1 -6 -16.5388 139.946 1
 33 -1 -6 227.485 189.584 1
 32 1 -6 224.273 120.018 1
 32 -1 -6 327.865 196.686 1
 31 1 -6 -25.0969 81.2366 1
 31 -1 -6 140.607 154.2 1
 30 1 -6 8.61454 61.3561 1
 30 -1 -6 104.485 104.387 1
 29 1 -6 109.329 104.733 1
 29 -1 -6 209.71 124.1 1
 28 1 -6 11.9334 77.0487 1
 28 -1 -6 -108.992 100.214 1
 27 1 -6 468.36 213.95 1
 27 -1 -6 71.9507 49.4645 1
 26 1 -6 265.943 175.422 1
 26 -1 -6 -63.8687 111.104 1
 25 1 -6 197.911 149.762 1
 25 -1 -6 -23.0123 111.382 1
 24 1 -6 1336.4 337.68 1
 24 -1 -6 717.537 241.522 1
 23 1 -6 1624.79 368.278 1
 23 -1 -6 895.433 264.806 1
 22 1 -6 1145.1 319.749 1
 22 -1 -6 518.026 200.285 1
 21 -1 -6 701.66 233.847 3
 21 -1 -6 502.689 181.761 1
 20 -1 -6 234.46 142.493 3
 20 -1 -6 384.612 167.448 1
 19 -1 -6 2343.92 416.666 3
 19 -1 -6 2253.66 393.122 1
 18 -1 -6 1586.05 346.748 3
 18 -1 -6 1732.76 346.362 1
 -18 -1 6 1318.73 232.677 2
 17 -1 -6 602.687 195.694 3
 17 -1 -6 740.202 239.364 1
 -17 -1 6 623.383 153.562 2
 16 -1 -6 1004.04 261.439 3
 16 -1 -6 948.791 254.555 1
 -16 -1 6 667.282 151.623 2
 15 -1 -6 136.414 108.777 3
 -15 -1 6 87.9458 48.8028 2
 -14 -1 6 127.629 65.3124 2
 14 -1 -6 247.578 146.05 3
 14 -1 -6 559.195 207.548 1
 13 1 -6 1064.54 221.868 3
 13 -1 -6 1172.69 274.356 3
 13 -1 -6 1140.65 256.082 1
 -13 -1 6 853.026 152.794 2
 -12 -1 6 143.167 58.8929 2
 12 1 -6 194.22 92.069 3
 12 -1 -6 323.905 163.621 3
 11 -1 -6 1193.32 267.991 3
 11 1 -6 1029.52 215.745 3
 -11 -1 6 828.586 140.33 2
 11 -1 -6 806.769 195.711 2
 10 1 -6 184.199 95.4158 3
 10 -1 -6 163.265 95.5852 3
 -10 -1 6 217.148 70.7156 2
 10 -1 -6 158.918 66.2061 2
 9 -1 -6 222.634 98.3584 2
 9 1 -6 296.308 118.11 3
 9 -1 -6 345.573 137.342 3
 8 -1 -6 5633.03 572.808 3
 -8 -1 6 5727.86 498.482 3
 8 1 -6 5674.66 479.578 3
 8 -1 -6 5319.4 484.854 2
 7 -1 -6 256.427 109.731 2
 7 1 -6 574.237 176.192 3
 7 -1 -6 472.967 177.759 3
 -7 -1 6 507.525 164.641 3
 6 -1 -6 105.752 32.473 2
 6 1 -6 449.828 139.429 3
 6 -1 -6 260.632 129.681 3
 -6 -1 6 245.387 98.7161 3
 5 1 -6 3043.56 342.661 3
 5 -1 -6 3073.95 409.263 3
 -5 -1 6 3102.85 350.17 3
 5 -1 -6 3118.12 367.709 2
 4 1 -6 555.882 157.027 3
 4 -1 -6 781.887 229.078 3
 -4 -1 6 490.115 144.381 3
 4 -1 -6 537.117 159.804 2
 4 1 -6 169.254 42.3211 2
 3 -1 -6 1130.72 269.684 3
 -3 -1 6 917.392 187.137 3
 3 1 -6 689.614 160.233 3
 3 1 -6 429.643 73.6478 2
 3 -1 -6 971.808 213.877 2
 2 1 -6 129.71 42.9214 2
 2 -1 -6 555.611 174.41 2
 2 1 -6 313.423 107.75 3
 2 -1 -6 595.727 201.743 3
 -2 -1 6 484.373 140.243 3
 1 1 -6 3141.13 328.607 3
 1 -1 -6 3520.89 450.417 3
 -1 -1 6 3387.15 343.246 3
 0 1 -6 1331.85 221.111 3
 0 -1 -6 1416.39 301.85 3
 0 -1 6 1240 210.705 3
 -1 1 -6 2899 326.039 3
 -1 -1 -6 3241.3 436.172 3
 1 -1 6 2940.56 323.051 3
 -2 1 -6 135.995 86.0577 3
 -2 -1 -6 201.143 147.455 3
 2 -1 6 57.513 37.8314 3
 -3 1 -6 -71.5166 57.0738 3
 -3 -1 -6 -86.3765 92.9776 3
 3 -1 6 -88.6815 83.5609 3
 -4 1 -6 4233.18 399.716 3
 -4 -1 -6 4357.18 513.023 3
 -5 1 -6 530.983 153.987 3
 -5 -1 -6 549.687 210.021 3
 -6 -1 -6 253.329 102.582 1
 -6 1 -6 253.909 107.165 3
 -6 -1 -6 185.07 108.446 3
 -7 -1 -6 805.8 178.061 1
 -7 -1 -6 752.093 222.671 3
 -7 1 -6 858.1 188.684 3
 -8 -1 -6 560.883 145.16 1
 -8 -1 -6 926.264 248.208 3
 -8 1 -6 691.069 173.917 3
 -9 -1 -6 1031.57 204.235 1
 -9 -1 -6 1255.16 284.42 3
 -9 1 -6 1284.55 238.239 3
 -10 1 -6 43.1278 78.2116 3
 -10 -1 -6 -34.3735 46.6541 1
 -11 -1 -6 244.418 103.459 1
 -11 -1 -6 295.303 152.625 3
 -11 1 -6 287.571 124.842 3
 -12 -1 -6 1099.79 219.956 1
 -12 -1 -6 1017.14 270.215 3
 -12 1 -6 923.765 214.248 3
 -13 -1 -6 235.918 107.775 1
 -13 -1 -6 198.935 141.931 3
 -13 1 -6 44.1978 64.9758 3
 -14 -1 -6 491.071 195.136 3
 -14 1 -6 563.676 184.005 3
 -15 -1 -6 2567.92 432.032 3
 -15 1 -6 2636.59 390.539 3
 -16 -1 -6 858.448 253.247 3
 -16 1 -6 692.659 208.855 3
 -17 -1 -6 616.937 212.823 3
 18 -1 6 473.182 205.864 1
 -18 -1 -6 -68.7129 82.0858 3
 19 -1 6 1099.47 297.971 1
 -19 -1 -6 950.086 272.416 3
 20 -1 6 1429.36 342.86 1
 -20 -1 -6 1202.27 310.012 3
 21 -1 6 587.286 238.311 1
 -21 -1 -6 303.523 136.29 3
 21 1 6 491.273 187.913 1
 22 1 6 159.17 100.107 1
 -22 -1 -6 -168.394 160.97 3
 22 -1 6 61.9849 112.427 1
 23 -1 6 270.189 173.679 1
 23 1 6 445.245 170.745 1
 24 -1 6 177.325 134.538 1
 24 1 6 173.005 119.134 1
 25 -1 6 192.997 147.056 1
 25 1 6 140.743 109.004 1
 26 -1 6 -1.62294 88.4072 1
 26 1 6 154.083 105.204 1
 27 1 6 101.839 88.058 1
 27 -1 6 138.073 119.01 1
 28 -1 6 613.013 256.199 1
 28 1 6 389.64 175.801 1
 29 1 6 114.779 84.4508 1
 29 -1 6 126.518 113.047 1
 30 1 6 40.0822 53.0718 1
 30 -1 6 88.5874 102.37 1
 31 1 6 521.039 211.483 1
 31 -1 6 593.53 257.957 1
 32 1 6 322.177 158.59 1
 32 -1 6 307.981 176.547 1
 33 1 6 44.0831 96.6971 1
 33 -1 6 257.539 174.74 1
 34 1 6 17.2479 29.4521 1
 34 -1 6 85.5802 110.466 1
 35 1 6 208.027 144.405 1
 35 -1 6 8.57193 49.8447 1
 36 1 6 100.915 110.21 1
 36 -1 6 80.4248 118.417 1
 37 1 6 59.6199 75.1127 1
 37 -1 6 -27.5243 78.6161 1
 38 1 6 39.4885 74.844 1
 38 -1 6 32.4701 102.896 1
 39 -1 6 203.827 143.017 1
 40 -1 6 95.9919 123.641 1
 41 -1 6 -37.6167 68.0886 1
 42 -1 6 92.9289 91.4976 1
 43 -1 6 25.0839 52.9653 1
 44 -1 6 2.55088 48.8792 1
 45 -1 6 -1.60807 46.9704 1
 46 2 -6 208.683 201.558 1
 45 2 -6 55.0613 144.153 1
 44 -2 -6 -47.3789 104.489 1
 44 2 -6 92.7959 116.928 1
 43 -2 -6 -0.49618 34.7052 1
 43 2 -6 117.245 141.847 1
 42 -2 -6 -154.488 158.113 1
 42 2 -6 248.462 200.404 1
 41 -2 -6 80.0587 113.654 1
 41 2 -6 -7.6291 66.6581 1
 40 -2 -6 11.8579 100.225 1
 40 2 -6 -196.206 134.556 1
 39 -2 -6 47.2395 103.535 1
 39 2 -6 -205.776 162.955 1
 38 -2 -6 76.1142 112.96 1
 38 2 -6 -212.994 192.875 1
 37 -2 -6 196.682 145.499 1
 37 2 -6 -134.903 164.393 1
 36 -2 -6 13.6022 75.2374 1
 36 2 -6 -203.074 210.639 1
 35 -2 -6 139.701 149.817 1
 35 2 -6 -117.465 132.9 1
 34 -2 -6 203.954 136.749 1
 34 2 -6 78.3361 36.22 1
 33 -2 -6 253.322 161.037 1
 33 2 -6 139.499 89.4876 1
 32 -2 -6 220.925 156.214 1
 32 2 -6 165.442 95.8709 1
 31 -2 -6 342.863 175.372 1
 31 2 -6 484.08 214.985 1
 30 -2 -6 639.493 251.173 1
 30 2 -6 483.259 215.492 1
 29 -2 -6 504.084 228.238 1
 29 2 -6 828.359 292.64 1
 28 -2 -6 140.102 151.934 1
 28 2 -6 279.82 182.565 1
 27 2 -6 669.995 262.698 1
 27 -2 -6 412.558 206.93 1
 26 2 -6 764.636 283.903 1
 26 -2 -6 491.241 216.547 1
 25 -2 -6 474.639 209.318 1
 24 -2 -6 183.78 144.79 1
 23 -2 -6 137.935 64.6706 3
 23 -2 -6 292.462 163.189 1
 22 -2 -6 -48.2462 74.8661 3
 22 -2 -6 67.0077 113.978 1
 21 -2 -6 759.398 266.367 3
 21 -2 -6 845.525 250.067 1
 20 -2 -6 167.651 136.616 3
 20 -2 -6 -0.04932 67.7374 1
 19 -2 -6 1028.93 277.102 3
 19 -2 -6 836.342 219.851 1
 18 -2 -6 157.695 134.999 3
 18 -2 -6 66.2119 87.4491 1
 17 -2 -6 965.547 278.013 3
 17 -2 -6 637.984 188.765 1
 16 -2 -6 2128.71 409.548 3
 16 -2 -6 1556.93 302.038 1
 15 -2 -6 1112.55 302.016 3
 15 -2 -6 795.52 218.818 1
 14 -2 -6 790.442 255.335 3
 14 -2 -6 496.678 163.494 1
 14 -2 -6 350.641 147.326 2
 13 -2 -6 842.064 258.063 3
 13 -2 -6 776.792 215.512 1
 -13 -2 6 519.719 99.5412 2
 13 -2 -6 586.021 179.866 2
 12 -2 -6 534.853 194.15 3
 12 -2 -6 385.876 144.328 1
 12 -2 -6 302.491 124.916 2
 -12 -2 6 296.687 71.8417 2
 11 -2 -6 38.8084 31.3958 2
 -11 -2 6 24.8472 10.1466 2
 11 -2 -6 51.0088 41.7372 3
 -11 -2 6 87.1611 59.999 3
 11 -2 -6 169.283 115.291 1
 10 -2 -6 641.674 202.891 2
 10 -2 -6 514.526 181.024 3
 -10 -2 6 770.324 176.354 3
 10 -2 -6 695.012 188.914 1
 9 -2 -6 159.178 84.1323 2
 9 -2 -6 53.1808 66.7418 3
 -9 -2 6 203.753 86.2326 3
 9 -2 -6 337.951 137.662 1
 8 -2 -6 1572.5 328.061 3
 -8 -2 6 1477.17 227.886 3
 8 -2 -6 1595.03 273.219 1
 8 -2 -6 1292.73 276.324 2
 7 -2 -6 576.086 191.569 2
 7 -2 -6 662.481 222.826 3
 7 -2 -6 779.2 198.372 1
 -7 -2 6 676.971 155.548 3
 6 2 -6 543.751 121.853 3
 6 -2 -6 445.279 160.266 2
 6 -2 -6 858.614 199.622 1
 6 -2 -6 536.263 197.127 3
 -6 -2 6 459.366 119.86 3
 5 2 -6 -29.0565 35.0509 3
 5 -2 -6 -2.8404 46.0055 2
 5 -2 -6 117.639 102.646 3
 -5 -2 6 114.189 62.65 3
 4 2 -6 260.557 83.9216 3
 4 -2 -6 537.415 198.922 3
 -4 -2 6 282.419 92.9369 3
 4 -2 -6 336.554 141.844 2
 3 2 -6 71.6259 55.0887 3
 3 -2 -6 174.655 124.589 2
 3 -2 -6 163.1 126.633 3
 -3 -2 6 25.7722 34.5405 3
 2 2 -6 2667.32 258.187 3
 2 -2 -6 2847.46 437.88 3
 -2 -2 6 2434.73 246.81 3
 2 -2 -6 2827.98 412.489 2
 1 2 -6 146.785 75.6954 3
 1 -2 -6 264.273 160.549 2
 1 -2 -6 218.122 160.623 3
 -1 -2 6 23.6503 30.9778 3
 0 2 -6 614.645 120.076 3
 0 -2 -6 614.797 188.331 3
 0 -2 6 488.508 103.282 3
 -1 2 -6 -36.7256 41.9584 3
 -1 -2 -6 139.07 100.557 3
 -2 2 -6 -8.97211 22.8056 3
 -2 -2 -6 125.704 81.7257 3
 -3 2 -6 182.409 81.7915 3
 -3 -2 -6 281.455 150.741 3
 -4 2 -6 2197.28 243.833 3
 -4 -2 -6 2405.79 412.493 3
 -5 2 -6 818.866 154.601 3
 -5 -2 -6 814.763 239.301 3
 -6 -2 -6 176.309 70.0957 1
 -6 2 -6 219.734 85.4216 3
 -6 -2 -6 75.8882 75.0511 3
 -7 -2 -6 228.775 72.7971 1
 -7 2 -6 227.5 87.5158 3
 -7 -2 -6 369.59 157.92 3
 -8 -2 -6 74.0914 79.2112 3
 -8 2 -6 161.327 78.8407 3
 -8 -2 -6 17.352 27.4729 1
 -9 -2 -6 549.138 124.022 1
 -9 -2 -6 877.322 272.539 3
 -9 2 -6 684.423 157.502 3
 -10 2 -6 2065.89 279.64 3
 -10 -2 -6 2153.35 405.212 3
 -10 -2 -6 2135.28 248.315 1
 -11 -2 -6 170.01 78.711 1
 -11 -2 -6 459.134 209.268 3
 -11 2 -6 231.55 100.784 3
 -12 -2 -6 1899.91 392.096 3
 -12 2 -6 1634.28 256.337 3
 -12 -2 -6 1704.56 222.601 1
 -13 -2 -6 1578.32 358.764 3
 -13 2 -6 1295.1 236.087 3
 -13 -2 -6 1336.89 204.602 1
 -14 -2 -6 4.1773 34.6253 1
 -14 -2 -6 31.581 93.5131 3
 -14 2 -6 -52.2469 69.2891 3
 -15 -2 -6 359.541 108.501 1
 -15 -2 -6 526.065 218.453 3
 -16 -2 -6 229.897 94.3727 1
 -16 -2 -6 461.856 213.265 3
 -17 -2 -6 1735.28 253.874 1
 -17 -2 -6 1762.43 375.63 3
 -18 -2 -6 39.0715 126.22 3
 -18 -2 -6 62.0596 52.12 1
 -19 -2 -6 134.985 74.9981 1
 -19 -2 -6 222.897 107.955 3
 19 -2 6 570.271 251.292 1
 20 -2 6 364.563 221.292 1
 -20 -2 -6 50.5599 57.1846 3
 21 -2 6 304.997 179.45 1
 -21 -2 -6 -80.0514 119.073 3
 22 -2 6 193.069 177.751 1
 -22 -2 -6 -95.709 154.256 3
 23 -2 6 90.4146 159.632 1
 -23 -2 -6 7.00419 25.8848 3
 24 2 6 249.09 131.158 1
 -24 -2 -6 227.132 135.479 3
 24 -2 6 335.725 238.084 1
 25 2 6 1601.97 291.136 1
 25 -2 6 1391.31 387.85 1
 -25 -2 -6 1330.32 372.858 3
 26 -2 6 824.795 303.901 1
 26 2 6 887.407 231.134 1
 -26 -2 -6 782.536 298.328 3
 27 -2 6 380.464 214.554 1
 27 2 6 391.254 155.673 1
 -27 -2 -6 211.83 114.716 3
 28 -2 6 131.665 147.903 1
 28 2 6 23.8139 45.4736 1
 -28 -2 -6 40.6784 77.0677 3
 29 2 6 74.201 59.9801 1
 29 -2 6 97.104 135.451 1
 -29 -2 -6 33.0538 55.0016 3
 30 -2 6 427.397 222.162 1
 31 -2 6 283.928 220.514 1
 32 -2 6 107.03 157.247 1
 33 -2 6 238.196 184.14 1
 34 -2 6 -30.1139 91.7506 1
 35 -2 6 61.3053 122.284 1
 36 -2 6 116.5 160.963 1
 37 -2 6 -22.6529 42.9274 1
 38 -2 6 41.1077 112.97 1
 39 -2 6 247.135 201.173 1
 40 -2 6 57.7069 82.6375 1
 41 -2 6 133.011 129.233 1
 42 -2 6 -89.1102 77.0089 1
 43 -2 6 -12.595 71.9652 1
 45 3 -6 225.851 198.831 1
 44 3 -6 59.5837 111.238 1
 43 3 -6 14.575 62.8661 1
 42 -3 -6 -40.5402 80.2646 1
 42 3 -6 -361.844 219.695 1
 41 -3 -6 17.0044 81.7229 1
 41 3 -6 -157.958 176.945 1
 40 -3 -6 -175.437 158.276 1
 40 3 -6 -242.865 197.145 1
 39 -3 -6 -74.1139 130.96 1
 39 3 -6 -265.682 193.346 1
 38 -3 -6 162.962 172.435 1
 38 3 -6 -178.163 192.804 1
 37 -3 -6 28.6867 32.8201 1
 37 3 -6 -133.242 149.206 1
 36 -3 -6 64.3583 82.3115 1
 36 3 -6 52.7837 63.2017 1
 35 -3 -6 170.1 149.523 1
 35 3 -6 64.8757 60.0662 1
 34 -3 -6 105.204 130.773 1
 34 3 -6 307.536 202.661 1
 33 -3 -6 295.202 169.122 1
 33 3 -6 345.864 191.989 1
 32 -3 -6 62.6062 73.2756 1
 32 3 -6 329.962 199.956 1
 31 -3 -6 63.8617 71.9638 1
 31 3 -6 311.092 189.807 1
 30 -3 -6 378.582 220.455 1
 30 3 -6 495.289 237.546 1
 29 -3 -6 904.795 312.28 1
 29 3 -6 1276.45 353.736 1
 28 -3 -6 397.204 201.114 1
 28 3 -6 792.112 296.721 1
 27 -3 -6 48.5829 70.8437 1
 26 -3 -6 51.8149 83.006 1
 25 -3 -6 -23.6212 77.7709 3
 25 -3 -6 -17.7738 60.6323 1
 24 -3 -6 -105.024 108.084 1
 24 -3 -6 34.8733 48.9031 3
 23 -3 -6 188.722 129.923 3
 23 -3 -6 174.024 137.211 1
 22 -3 -6 1096.41 306.126 1
 22 -3 -6 1147.88 340.006 3
 21 -3 -6 2340.17 478.106 3
 21 -3 -6 2345.17 442.812 1
 20 -3 -6 1645.22 399.022 3
 20 -3 -6 1416.84 338.49 1
 19 -3 -6 1943.21 416.678 3
 19 -3 -6 1806.51 366.154 1
 18 -3 -6 90.4715 91.5808 1
 18 -3 -6 249.048 189.888 3
 17 -3 -6 804.07 236.366 1
 17 -3 -6 994.353 294.379 3
 16 -3 -6 168.667 148.087 3
 16 -3 -6 27.6624 37.0989 2
 16 -3 -6 315.779 165.347 1
 15 -3 -6 1941.53 408.816 3
 15 -3 -6 1652.69 335.75 1
 15 -3 -6 1417.03 337.498 2
 14 -3 -6 380.21 226.038 3
 14 -3 -6 38.0693 76.908 2
 14 -3 -6 236.997 149.639 1
 -13 -3 6 363.29 122.716 3
 13 -3 -6 297.442 155.502 3
 13 -3 -6 382.361 157.997 1
 13 -3 -6 231.719 86.0526 2
 -12 -3 6 2473.36 307.265 3
 12 -3 -6 3059.75 497.725 3
 12 -3 -6 2803.01 393.925 1
 12 -3 -6 2668.48 451.926 2
 11 -3 -6 82.6588 101.893 2
 11 -3 -6 116.875 127.49 3
 -11 -3 6 111.81 68.2769 3
 11 -3 -6 260.012 146.69 1
 10 -3 -6 406.128 154.883 2
 10 -3 -6 495.144 194.066 3
 -10 -3 6 484.861 122.481 3
 10 -3 -6 568.731 177.936 1
 9 -3 -6 335.004 146.126 2
 9 -3 -6 472.17 191.069 3
 -9 -3 6 536.826 124.99 3
 9 -3 -6 527.888 164.479 1
 8 -3 -6 600.401 207.471 2
 -8 -3 6 895.87 151.576 3
 8 -3 -6 872.349 264.055 3
 8 -3 -6 911.328 214.826 1
 -7 -3 6 1143.09 166.993 3
 7 -3 -6 1393.47 330.443 3
 7 -3 -6 1181.93 230.082 1
 7 -3 -6 916.626 248.035 2
 6 -3 -6 264.993 143.718 2
 6 -3 -6 369.901 193.247 3
 -6 -3 6 362.155 86.9449 3
 6 -3 -6 448.148 138.102 1
 5 -3 -6 -12.5768 74.9589 2
 5 -3 -6 141.034 132.178 3
 -5 -3 6 95.5379 38.3887 3
 5 -3 -6 80.5174 69.7445 1
 4 -3 -6 143.151 155.51 3
 -4 -3 6 69.2241 34.8786 3
 4 -3 -6 8.58176 26.6439 1
 4 -3 -6 155.681 116.639 2
 3 -3 -6 864.718 262.278 2
 -3 -3 6 565.041 81.7953 3
 3 -3 -6 1029.49 283.664 3
 3 -3 -6 737.813 153.684 1
 2 -3 -6 250.425 188.119 2
 2 -3 -6 41.275 103.726 3
 2 -3 -6 -10.1901 47.5695 1
 1 -3 -6 1099.13 168.163 1
 1 -3 -6 1312.41 310.742 3
 1 -3 -6 1596.08 356.799 2
 0 -3 -6 81.0223 104.528 3
 0 -3 -6 -42.8482 42.924 1
 -1 -3 -6 68.3492 92.5609 3
 -1 -3 -6 -127.657 70.4519 1
 -2 -3 -6 460.304 187.598 3
 -2 -3 -6 166.726 49.2595 1
 -3 -3 -6 1007.9 134.523 1
 -3 -3 -6 1429.1 332.986 3
 -3 3 -6 942.191 130.893 2
 -4 3 -6 434.483 90.9781 2
 -4 -3 -6 478.042 91.7855 1
 -4 -3 -6 717.135 264.137 3
 -5 3 -6 -68.2877 41.7805 2
 -5 3 -6 60.6323 27.156 3
 -5 -3 -6 188.16 171.318 3
 -5 -3 -6 11.2458 11.6767 1
 -5 -3 -6 83.6599 38.3552 1
 -6 3 -6 812.569 113.535 3
 -6 -3 -6 638.814 91.1801 1
 -6 -3 -6 649.795 90.8917 1
 -6 -3 -6 1155.13 311.603 3
 -6 3 -6 884.232 152.159 2
 -7 -3 -6 47.0859 18.429 1
 -7 3 -6 143.588 51.182 3
 -7 -3 -6 77.147 32.2455 1
 -7 -3 -6 205.858 144.584 3
 -7 3 -6 114.413 40.3272 2
 -8 3 -6 1173.99 157.401 3
 -8 -3 -6 1669.56 370.444 3
 -8 -3 -6 747.176 83.4392 1
 -8 -3 -6 653.044 77.4053 1
 -8 3 -6 1178.2 196.656 2
 -9 3 -6 170.179 69.0035 3
 -9 -3 -6 241.735 192.159 3
 -10 3 -6 710.674 136.871 3
 -10 -3 -6 1094.33 325.851 3
 -11 -3 -6 1939.05 408.966 3
 -11 3 -6 1660.28 218.547 3
 -12 -3 -6 550.35 261.893 3
 -12 3 -6 284.446 96.1877 3
 -13 -3 -6 40.1545 109.282 3
 -13 -3 -6 -6.4624 15.0918 1
 -13 3 -6 115.783 60.9441 3
 -14 -3 -6 -35.7369 19.7887 1
 -14 3 -6 4.8849 31.3542 3
 -15 -3 -6 1301.16 131.623 1
 -15 -3 -6 2767.63 508.924 3
 -16 -3 -6 698.165 288.251 3
 -17 -3 -6 2559.36 511.521 3
 -18 -3 -6 2094.66 470.485 3
 -19 -3 -6 987.824 339.785 3
 20 -3 6 324.014 218.349 1
 -20 -3 -6 123.593 135.637 3
 21 -3 6 352.095 204.868 1
 -21 -3 -6 237.401 162.429 3
 22 -3 6 298.395 189.124 1
 -22 -3 -6 28.3364 69.9952 3
 -23 -3 -6 -49.0792 113.942 3
 23 -3 6 204.53 159.2 1
 24 -3 6 389.487 244.902 1
 -24 -3 -6 549.476 238.538 3
 25 -3 6 726.343 302.713 1
 -25 -3 -6 778.928 296.057 3
 26 -3 6 172.048 150.992 1
 -26 -3 -6 176.111 144.272 3
 -27 -3 -6 117.896 141.678 3
 27 -3 6 286.508 198.976 1
 28 -3 6 459.123 275.798 1
 -28 -3 -6 146.244 120.19 3
 29 -3 6 577.7 281.637 1
 -29 -3 -6 517.939 276.413 3
 30 -3 6 231.274 181.128 1
 -30 -3 -6 228.653 167.262 3
 31 -3 6 173.397 129.63 1
 -31 -3 -6 -71.8276 59.3371 3
 32 -3 6 349.033 231.44 1
 -32 -3 -6 117.325 137.86 3
 33 -3 6 61.9848 113.897 1
 -33 -3 -6 42.5736 134.438 3
 34 -3 6 55.355 133.034 1
 -34 -3 -6 -94.2798 121.552 3
 35 -3 6 87.4668 164.504 1
 -35 -3 -6 214.799 191.805 3
 36 -3 6 -59.3967 128.875 1
 -36 -3 -6 -69.817 126.673 3
 37 -3 6 -86.0826 110.356 1
 -37 -3 -6 -69.3344 119.635 3
 38 -3 6 179.56 176.083 1
 -38 -3 -6 43.482 117.448 3
 39 -3 6 218.305 206.746 1
 40 -3 6 51.0971 88.8135 1
 44 4 -6 -51.3061 109.575 1
 43 4 -6 -380.078 263.392 1
 42 4 -6 -101.698 155.035 1
 41 4 -6 -217.461 210.103 1
 40 -4 -6 -49.2731 120.783 1
 40 4 -6 -180.444 200.808 1
 39 -4 -6 76.6879 101.431 1
 39 4 -6 -36.2759 114.319 1
 38 -4 -6 69.8237 71.7864 1
 38 4 -6 -88.5825 131.544 1
 37 -4 -6 52.8172 31.7296 1
 37 4 -6 -88.6096 73.0143 1
 36 -4 -6 167.233 151.618 1
 36 4 -6 41.9374 41.8172 1
 35 -4 -6 -32.1676 88.6925 1
 35 4 -6 127.107 120.412 1
 34 -4 -6 466.007 231.068 1
 34 4 -6 530.807 241.613 1
 33 -4 -6 164.39 124.965 1
 33 4 -6 310.196 211.54 1
 32 -4 -6 342.928 199.044 1
 32 4 -6 494.898 240.638 1
 31 -4 -6 48.6317 55.6605 1
 31 4 -6 292.881 196.583 1
 30 4 -6 748.578 289.027 1
 30 -4 -6 386.643 210.991 1
 29 4 -6 449.618 246.655 1
 29 -4 -6 143.729 116.606 1
 28 -4 -6 85.3785 107.165 1
 27 -4 -6 -60.2649 64.0591 1
 26 -4 -6 124.279 58.1301 3
 26 -4 -6 -32.1102 96.496 1
 25 -4 -6 36.111 51.4763 3
 25 -4 -6 -44.3781 54.9408 1
 24 -4 -6 172.554 133.982 3
 24 -4 -6 153.712 122.218 1
 23 -4 -6 382.621 198.017 3
 23 -4 -6 336.64 162.343 1
 22 -4 -6 -56.861 93.4222 3
 22 -4 -6 70.8121 95.3183 1
 21 -4 -6 12.585 69.3689 3
 21 -4 -6 84.457 120.673 1
 20 -4 -6 100.301 164.277 3
 20 -4 -6 11.3503 83.9987 1
 19 -4 -6 1107.42 335.297 3
 19 -4 -6 838.122 253.314 1
 18 -4 -6 364.568 214.671 3
 18 -4 -6 26.4172 88.699 1
 17 -4 -6 1089.35 312.842 3
 17 -4 -6 977.281 256.395 1
 17 -4 -6 982.215 299.794 2
 16 -4 -6 826.365 295.304 3
 16 -4 -6 259.889 118.538 1
 16 -4 -6 419.178 192.155 2
 15 -4 -6 182.743 187.665 3
 15 -4 -6 -6.22695 19.7388 1
 15 -4 -6 -82.729 131.374 2
 14 -4 -6 -37.5803 120.522 3
 14 -4 -6 78.1621 84.7214 1
 14 -4 -6 -20.9954 71.3703 2
 13 -4 -6 1537.44 305.606 1
 13 -4 -6 1729.89 394.423 3
 13 -4 -6 1558.27 384.061 2
 12 -4 -6 960.572 324.676 2
 12 -4 -6 1298.02 357.883 3
 12 -4 -6 989.162 241.981 1
 -12 -4 6 708.411 124.613 2
 -11 -4 6 40.9206 28.7512 2
 11 -4 -6 79.4018 50.1322 1
 11 -4 -6 10.9638 66.707 3
 -10 -4 6 10.0491 18.5633 2
 10 -4 -6 -12.2527 59.9235 2
 10 -4 -6 146.689 89.9288 1
 10 -4 -6 57.2577 72.0642 3
 9 -4 -6 683.855 226.311 2
 9 -4 -6 654.308 191.162 1
 9 -4 -6 963.73 279.349 3
 -9 -4 6 387.216 65.8285 2
 8 -4 -6 -6.73698 35.1944 2
 8 -4 -6 186.966 95.1946 1
 8 -4 -6 184.953 172.387 3
 -8 -4 6 206.072 59.4869 3
 7 -4 -6 -159.165 152.254 2
 7 -4 -6 106.033 150.052 3
 -7 -4 6 18.4997 15.7231 3
 7 -4 -6 18.2344 49.1457 1
 6 -4 -6 634.173 228.202 2
 6 -4 -6 577.075 152.107 1
 6 -4 -6 868.72 282.151 3
 5 -4 -6 59.8901 50.6352 1
 5 -4 -6 51.9729 147.513 3
 5 -4 -6 -84.8676 32.23 2
 4 -4 -6 534.07 133.952 1
 4 -4 -6 794.104 249.697 3
 4 -4 -6 701.511 251.358 2
 3 -4 -6 344.707 205.507 2
 3 -4 -6 381.918 108.699 1
 3 -4 -6 618.307 288.826 3
 2 -4 -6 1108.09 323.017 2
 2 -4 -6 1316.54 352.615 3
 2 -4 -6 1001.03 168.763 1
 1 -4 -6 342.692 210.416 2
 1 -4 -6 390.548 254.883 3
 1 -4 -6 143.527 56.0061 1
 0 -4 -6 893.852 293.792 2
 0 -4 -6 1094.64 330.296 3
 0 -4 -6 670.654 121.571 1
 -1 -4 -6 57.4466 127.687 2
 -1 -4 -6 59.8166 155.509 3
 -1 -4 -6 16.1751 16.3425 1
 -2 -4 -6 768.636 274.732 2
 -2 -4 -6 596.262 221.952 3
 -2 -4 -6 322.54 66.1159 1
 -3 -4 -6 40.458 126.235 3
 -4 -4 -6 458.111 214.96 3
 -5 4 -6 547.611 139.213 2
 -5 -4 -6 560.762 227.316 3
 -6 4 -6 107.723 84.6142 2
 -6 -4 -6 139.175 135.337 3
 -7 4 -6 130.504 76.1227 2
 -7 -4 -6 211.505 153.891 3
 -8 4 -6 556.852 146.969 2
 -8 -4 -6 831.586 323.377 3
 -9 -4 -6 1857.64 430.89 3
 -10 -4 -6 212.546 226.832 3
 -11 -4 -6 82.5692 92.3625 3
 -12 -4 -6 464.212 224.93 3
 -12 4 -6 404.405 85.5841 3
 -13 -4 -6 432.59 218.27 3
 -13 4 -6 178.374 63.4611 3
 -14 -4 -6 457.322 239.607 3
 -14 4 -6 16.673 21.8585 3
 -15 -4 -6 2058.47 470.651 3
 -16 -4 -6 442.984 253.731 3
 -17 -4 -6 30.4878 96.8263 3
 -18 -4 -6 254.538 184.073 3
 -19 -4 -6 321.632 225.938 3
 -20 -4 -6 326.392 198.772 3
 -21 -4 -6 155.03 157.136 3
 -22 -4 -6 45.6303 90.6068 3
 -23 -4 -6 281.732 187.093 3
 23 -4 6 255.935 200.917 1
 -24 -4 -6 259.991 189.795 3
 24 -4 6 582.544 283.129 1
 -25 -4 -6 80.2392 128.949 3
 25 -4 6 294.408 246.303 1
 26 -4 6 794.148 342.348 1
 -26 -4 -6 387.917 213.058 3
 27 -4 6 244.202 244.018 1
 -27 -4 -6 -70.1382 141.996 3
 -28 -4 -6 294.441 204.34 3
 28 -4 6 422.556 241.948 1
 29 -4 6 243.709 208.963 1
 -29 -4 -6 288.591 221.859 3
 30 -4 6 602.956 311.325 1
 -30 -4 -6 668.616 318.03 3
 31 -4 6 362.048 244.276 1
 -31 -4 -6 168.87 163.421 3
 32 -4 6 294.957 198.81 1
 -32 -4 -6 451.478 271.935 3
 33 -4 6 248.585 195.091 1
 -33 -4 -6 19.0956 97.6674 3
 34 -4 6 278.054 215.037 1
 -34 -4 -6 260.776 202.98 3
 -35 -4 -6 17.4645 71.0387 3
 35 -4 6 -16.794 58.3724 1
 -36 -4 -6 15.2577 80.6922 3
 36 -4 6 356.3 265.592 1
 39 5 -6 -101.598 149 1
 38 5 -6 159.353 111.983 1
 38 -5 -6 21.583 78.9804 1
 37 5 -6 -37.7736 100.263 1
 37 -5 -6 244.986 202.25 1
 36 5 -6 204.704 177.411 1
 36 -5 -6 161.089 118.422 1
 35 5 -6 -33.3856 75.1617 1
 35 -5 -6 164.53 144.11 1
 34 5 -6 79.1512 144.349 1
 34 -5 -6 102.841 107.186 1
 33 5 -6 260.862 184.302 1
 33 -5 -6 82.5553 108.607 1
 32 5 -6 562.35 254.054 1
 32 -5 -6 114.043 148.33 1
 31 5 -6 403.676 251.5 1
 31 -5 -6 52.9275 94.4154 1
 30 5 -6 599.994 275.82 1
 30 -5 -6 48.7672 49.9789 1
 29 -5 -6 44.0416 57.244 1
 28 -5 -6 -19.2468 30.3072 1
 27 -5 -6 -26.048 90.6163 3
 27 -5 -6 45.511 70.2021 1
 26 -5 -6 90.7316 98.749 3
 26 -5 -6 135.812 143.025 1
 25 -5 -6 -12.0386 43.7669 3
 25 -5 -6 154.597 144.27 1
 24 -5 -6 264.627 184.205 3
 24 -5 -6 184.844 141.764 1
 23 -5 -6 662.728 279.893 3
 23 -5 -6 526.504 228.96 1
 22 -5 -6 321.192 214.533 3
 22 -5 -6 179.93 124.164 1
 21 -5 -6 36.034 101.961 3
 21 -5 -6 -80.6135 68.1098 1
 20 -5 -6 180.289 136.763 3
 20 -5 -6 27.3446 38.7241 1
 19 -5 -6 82.2175 106.843 3
 19 -5 -6 -1.70691 27.9804 1
 18 -5 -6 26.0271 73.0376 3
 18 -5 -6 -23.9799 42.8307 1
 17 -5 -6 266.316 172.182 3
 17 -5 -6 124.307 99.5629 1
 17 -5 -6 -19.3963 102.711 2
 16 -5 -6 122.347 156.291 3
 16 -5 -6 -33.8994 30.993 1
 16 -5 -6 -22.736 61.2977 2
 15 -5 -6 313.899 197.316 3
 15 -5 -6 61.5806 36.7236 1
 15 -5 -6 155.107 104.284 2
 14 -5 -6 -65.9099 42.5159 3
 14 -5 -6 64.2082 52.5262 1
 14 -5 -6 -1.48495 62.6528 2
 13 -5 -6 88.6073 92.368 3
 13 -5 -6 258.017 122.802 1
 13 -5 -6 210.392 160.274 2
 12 -5 -6 65.5812 121.797 2
 12 -5 -6 -68.3146 26.9962 3
 12 -5 -6 46.8802 57.6597 1
 11 -5 -6 586.887 257.452 2
 11 -5 -6 635.106 259.376 3
 11 -5 -6 581.098 191.233 1
 10 -5 -6 552.071 239.88 2
 10 -5 -6 561.001 255.586 3
 10 -5 -6 388.994 144.754 1
 9 -5 -6 -36.6071 65.966 2
 9 -5 -6 362.664 200.57 3
 9 -5 -6 197.157 100.612 1
 8 -5 -6 145.46 106.499 3
 8 -5 -6 -32.0606 117.943 2
 8 -5 -6 115.328 91.5831 1
 7 -5 -6 -160.104 178.429 2
 7 -5 -6 -133.578 115.609 3
 7 -5 -6 39.7202 32.7978 1
 6 -5 -6 -131.562 146.55 2
 6 -5 -6 110.128 123.257 3
 6 -5 -6 81.2335 55.619 1
 5 -5 -6 68.0045 48.7944 1
 5 -5 -6 52.3048 62.9922 2
 5 -5 -6 180.748 195.934 3
 4 -5 -6 984.163 331.291 2
 4 -5 -6 914.591 305.367 3
 4 -5 -6 930.558 185.156 1
 3 -5 -6 273.377 194.139 2
 3 -5 -6 254.32 94.5287 1
 3 -5 -6 330.464 251.338 3
 2 -5 -6 -22.6644 69.995 2
 2 -5 -6 327.924 221.639 3
 1 -5 -6 376.718 195.51 2
 1 -5 -6 1013.81 336.009 3
 0 -5 -6 974.055 327.936 2
 0 -5 -6 1446.51 390.184 3
 -1 -5 -6 307.848 198.193 2
 -1 -5 -6 232.352 250.453 3
 -2 -5 -6 97.3068 148.615 2
 -2 -5 -6 197.146 179.021 3
 -3 -5 -6 278.243 209.489 2
 -3 -5 -6 -88.6975 48.315 3
 -4 -5 -6 125.313 154.556 2
 -4 -5 -6 152.757 128.442 3
 -5 -5 -6 266.571 197.87 3
 -6 -5 -6 690.809 300.762 3
 -7 -5 -6 735.54 305.561 3
 -8 -5 -6 315.574 234.481 3
 -9 -5 -6 375.202 212.858 3
 -10 -5 -6 291.398 191.978 3
 -11 -5 -6 74.372 141.496 3
 -12 -5 -6 293.587 193.545 3
 -13 -5 -6 285.479 203.074 3
 -14 -5 -6 -89.0818 122.112 3
 -15 -5 -6 -12.3907 110.123 3
 -16 -5 -6 205.394 166.561 3
 -17 -5 -6 235.477 151.392 3
 -18 -5 -6 264.752 214.466 3
 -19 -5 -6 588.759 285.453 3
 -20 -5 -6 298.876 239.257 3
 -21 -5 -6 260.305 212.565 3
 -22 -5 -6 407.255 241.258 3
 -23 -5 -6 185.354 171.948 3
 -24 -5 -6 144.811 135.338 3
 -25 -5 -6 85.5622 151.91 3
 -26 -5 -6 -29.522 99.8457 3
 -27 -5 -6 -31.5276 102.5 3
 -28 -5 -6 20.6926 136.929 3
 29 -5 6 557.873 339.209 1
 -29 -5 -6 61.141 110.052 3
 30 -5 6 58.2322 156.942 1
 -30 -5 -6 206.395 162.651 3
 31 -5 6 261.422 229.892 1
 -31 -5 -6 127.687 182.807 3
 32 -5 6 222.262 252.43 1
 -32 -5 -6 35.3467 112.647 3
 35 -6 -6 137.623 160.311 1
 34 -6 -6 160.901 175.847 1
 33 -6 -6 -127.254 124.389 1
 32 -6 -6 25.8328 114.506 1
 31 -6 -6 60.9474 61.0498 1
 31 6 -6 566.404 271.887 1
 30 -6 -6 26.4114 58.7407 1
 29 -6 -6 142.363 161.587 1
 28 -6 -6 23.4481 89.0993 1
 27 -6 -6 -84.2705 146.573 3
 27 -6 -6 22.7722 54.1831 1
 26 -6 -6 17.1285 30.4191 1
 26 -6 -6 -76.0488 124.97 3
 25 -6 -6 68.0555 102.797 1
 25 -6 -6 -1.42037 64.6018 3
 24 -6 -6 104.604 126.433 1
 24 -6 -6 -180.319 135.603 3
 23 -6 -6 152.667 138.122 1
 23 -6 -6 46.282 132.375 3
 22 -6 -6 181.217 132.34 1
 22 -6 -6 198.31 159.36 3
 21 -6 -6 422.508 216.436 1
 21 -6 -6 183.762 129.753 3
 20 -6 -6 108.92 132.941 1
 20 -6 -6 439.616 252.073 3
 19 -6 -6 763.364 264.162 1
 19 -6 -6 951.305 351.524 3
 18 -6 -6 512.558 298.052 3
 18 -6 -6 172.066 144.382 1
 17 -6 -6 1395.22 406.509 3
 17 -6 -6 1224.18 408.659 2
 17 -6 -6 1378.64 351.685 1
 16 -6 -6 137.312 114.666 1
 16 -6 -6 541.29 312.079 3
 16 -6 -6 356.696 310.117 2
 15 -6 -6 574.065 283.267 3
 15 -6 -6 220.29 139.567 1
 15 -6 -6 293.13 197.472 2
 14 -6 -6 333.831 194.328 3
 14 -6 -6 82.8901 151.782 2
 13 -6 -6 39.8042 71.7509 3
 13 -6 -6 -53.3885 87.0655 2
 12 -6 -6 -3.92248 46.2625 2
 12 -6 -6 81.4189 137.898 3
 11 -6 -6 77.8204 114.217 2
 11 -6 -6 156.297 172.295 3
 10 -6 -6 32.0622 64.7696 2
 10 -6 -6 154.272 124.15 3
 9 -6 -6 47.0709 54.5255 2
 9 -6 -6 97.3532 132.105 3
 8 -6 -6 -104.028 131.193 2
 8 -6 -6 176.21 173.662 3
 7 -6 -6 47.6299 81.9275 2
 7 -6 -6 113.415 124.163 3
 6 -6 -6 144.078 119.594 2
 6 -6 -6 34.862 49.9115 3
 5 -6 -6 121.266 146.873 3
 5 -6 -6 -73.8985 81.1306 2
 4 -6 -6 25.6529 77.2413 2
 4 -6 -6 634.774 275.4 3
 3 -6 -6 489.008 263.6 3
 3 -6 -6 228.691 183.2 2
 2 -6 -6 398.914 234.403 2
 2 -6 -6 579.297 257.086 3
 1 -6 -6 205.415 230.174 2
 1 -6 -6 225.028 210.432 3
 0 -6 -6 538.417 270.505 2
 0 -6 -6 584.303 256.567 3
 -1 -6 -6 212.98 209.361 2
 -1 -6 -6 374.33 238.906 3
 -2 -6 -6 192.455 165.428 2
 -2 -6 -6 -13.1217 72.3552 3
 -3 -6 -6 23.8251 115.527 2
 -3 -6 -6 82.1881 77.1001 3
 -4 -6 -6 191.7 186.688 2
 -4 -6 -6 153.328 161.416 3
 -5 -6 -6 482.292 280.513 2
 -5 -6 -6 295.852 198.815 3
 -6 -6 -6 205.76 236.109 2
 -6 -6 -6 71.0048 134.503 3
 -7 -6 -6 489.946 293.773 2
 -7 -6 -6 210.152 170.939 3
 -8 -6 -6 417.55 253.069 2
 -8 -6 -6 60.0249 99.2654 3
 -9 -6 -6 72.0401 84.9353 3
 -10 -6 -6 51.8727 46.4536 3
 -11 -6 -6 -149.276 93.4689 3
 -12 -6 -6 323.776 254.377 3
 -13 -6 -6 1541.03 446.662 3
 -14 -6 -6 310.689 306.497 3
 -15 -6 -6 864.629 356.622 3
 -16 -6 -6 470.913 307.271 3
 -17 -6 -6 477.37 276.243 3
 -18 -6 -6 64.3606 147.451 3
 -19 -6 -6 56.5563 82.7754 3
 -20 -6 -6 -82.8396 192.693 3
 -21 -6 -6 -179.358 162.157 3
 -22 -6 -6 -80.1239 110.665 3
 -23 -6 -6 283.779 207.556 3
 -24 -6 -6 241.65 180.668 3
 -25 -6 -6 116.937 105.131 3
 -26 -6 -6 240.296 207.898 3
 -27 -6 -6 73.67 126.369 3
 -28 -6 -6 -24.6211 77.1327 3
 26 -7 -6 -121.707 145.779 3
 25 -7 -6 -112.059 119.922 3
 24 -7 -6 88.385 93.1114 3
 23 -7 -6 149.282 165.311 3
 22 -7 -6 64.0678 99.949 3
 21 -7 -6 211.746 176.42 3
 20 -7 -6 140.623 159.078 3
 19 -7 -6 161.118 157.733 3
 18 -7 -6 239.694 191.757 3
 17 -7 -6 158.875 174.957 3
 17 -7 -6 105.833 105.242 2
 16 -7 -6 80.7087 117.327 3
 16 -7 -6 31.7136 105.392 2
 15 -7 -6 190.719 154.534 3
 15 -7 -6 -40.9202 82.0212 2
 14 -7 -6 467.334 248.355 3
 14 -7 -6 126.127 175.225 2
 13 -7 -6 359.335 230.466 3
 13 -7 -6 190.451 168.507 2
 12 -7 -6 68.4496 113.197 3
 12 -7 -6 16.5284 86.939 2
 11 -7 -6 -46.1105 55.9169 2
 11 -7 -6 96.2611 108.22 3
 10 -7 -6 39.2996 56.4389 2
 10 -7 -6 61.4685 103.045 3
 9 -7 -6 2.92831 79.6932 2
 9 -7 -6 109.788 130.635 3
 8 -7 -6 53.2149 120.519 2
 8 -7 -6 21.5088 137.42 3
 7 -7 -6 16.0223 44.9684 2
 7 -7 -6 -7.38977 100.61 3
 6 -7 -6 -128.764 192.942 2
 6 -7 -6 -155.83 140.843 3
 5 -7 -6 -341.33 242.473 2
 5 -7 -6 31.8277 77.9376 3
 4 -7 -6 -221.746 200.2 2
 4 -7 -6 161.291 153.368 3
 3 -7 -6 72.25 104.472 2
 3 -7 -6 -47.1489 33.539 3
 2 -7 -6 126.178 157.127 2
 2 -7 -6 156.028 161.321 3
 1 -7 -6 46.726 96.9158 2
 1 -7 -6 188.961 177.031 3
 0 -7 -6 33.9515 44.639 2
 0 -7 -6 260.79 194.539 3
 -1 -7 -6 92.7777 161.646 2
 -1 -7 -6 191.862 197.369 3
 -2 -7 -6 80.9558 122.616 2
 -2 -7 -6 210.167 177.773 3
 -3 -7 -6 99.9199 172.677 2
 -3 -7 -6 202.403 180.105 3
 -4 -7 -6 183.378 207.742 2
 -4 -7 -6 270.34 201.087 3
 -5 -7 -6 200.802 205.134 2
 -5 -7 -6 211.926 195.758 3
 -6 -7 -6 180.625 200.859 2
 -6 -7 -6 56.843 138.476 3
 -7 -7 -6 184.335 183.593 2
 -7 -7 -6 124.46 124.907 3
 -8 -7 -6 77.6955 164.003 2
 -8 -7 -6 -27.1747 99.6802 3
 -9 -7 -6 258.416 231.495 2
 -9 -7 -6 340.372 204.209 3
 -10 -7 -6 683.403 373.548 2
 -10 -7 -6 356.284 243.461 3
 -11 -7 -6 683.357 366.052 2
 -11 -7 -6 242.765 189.404 3
 -12 -7 -6 628.583 365.775 2
 -12 -7 -6 105.806 125.775 3
 -13 -7 -6 204.545 194.53 3
 -14 -7 -6 252.555 167.157 3
 -15 -7 -6 39.3574 128.227 3
 -16 -7 -6 -146.399 135.745 3
 -17 -7 -6 285.231 181.24 3
 -18 -7 -6 -20.556 177.84 3
 -19 -7 -6 315.554 241.018 3
 -20 -7 -6 156.383 205.725 3
 -21 -7 -6 308.817 224.052 3
 -22 -7 -6 44.6998 123.809 3
 -23 -7 -6 -58.1181 111.392 3
 21 -8 -6 -52.6633 86.8289 3
 20 -8 -6 34.932 76.3526 3
 19 -8 -6 50.383 134.044 3
 18 -8 -6 5.6413 102.942 3
 17 -8 -6 -7.34002 108.114 3
 16 -8 -6 203.528 201.284 3
 15 -8 -6 311.904 213.186 3
 14 -8 -6 119.824 171.092 3
 13 -8 -6 121.601 131.83 3
 12 -8 -6 233.623 192.019 3
 11 -8 -6 24.2678 113.857 3
 10 -8 -6 -15.2085 80.6011 3
 9 -8 -6 17.2666 66.3847 3
 8 -8 -6 82.5843 108.521 3
 7 -8 -6 -51.2191 92.4346 3
 6 -8 -6 -130.198 149.076 3
 5 -8 -6 -28.3736 127.807 3
 4 -8 -6 -98.7064 98.133 3
 3 -8 -6 84.1034 122.707 3
 2 -8 -6 248.836 193.961 3
 1 -8 -6 119.012 181.422 3
 0 -8 -6 93.4714 111.749 3
 -1 -8 -6 218.074 191.516 3
 -2 -8 -6 419.716 254.726 3
 -3 -8 -6 285.822 218.799 3
 -4 -8 -6 319.581 246.434 3
 -5 -8 -6 514.756 292.078 3
 -6 -8 -6 439.211 267.798 3
 -7 -8 -6 20.2962 94.0021 3
 -8 -8 -6 -29.9034 101.385 3
 -9 -8 -6 143.377 150.247 3
 -10 -8 -6 25.6915 84.5772 3
 -11 -8 -6 307.451 214.23 3
 -12 -8 -6 275.662 242.432 3
 -13 -8 -6 81.3025 125.829 3
 -14 -8 -6 259.887 193.795 3
 -15 -8 -6 39.9381 144.93 3
 44 0 -7 12.7236 114.984 1
 43 0 -7 234.681 173.255 1
 42 0 -7 129.779 121.591 1
 41 0 -7 -87.2688 69.8801 1
 40 0 -7 131.948 130.708 1
 39 0 -7 111.621 137.097 1
 38 0 -7 345.253 232.018 1
 37 0 -7 254.286 186.827 1
 36 0 -7 0.96452 96.629 1
 35 0 -7 -243.435 189.058 1
 34 0 -7 -249.129 188.77 1
 33 0 -7 -192.204 170.479 1
 32 0 -7 -113.995 145.462 1
 31 0 -7 -160.823 130.148 1
 30 0 -7 -29.0037 100.479 1
 29 0 -7 -109.723 125.301 1
 28 0 -7 -171.871 146.1 1
 27 0 -7 59.909 100.838 1
 26 0 -7 83.796 105.079 1
 25 0 -7 35.0441 108.977 1
 24 0 -7 60.679 117.22 1
 23 0 -7 277.365 182.593 1
 22 0 -7 386.746 218.787 1
 21 0 -7 380.88 212.551 1
 20 0 -7 256.096 196.457 1
 19 0 -7 -145.855 108.707 3
 18 0 -7 -53.173 76.3172 3
 17 0 -7 -87.502 78.8849 3
 16 0 -7 -17.2071 75.4771 3
 15 0 -7 48.2727 39.836 3
 14 0 -7 -17.7692 72.0765 3
 -13 0 7 155.19 100.35 2
 13 0 -7 74.1533 68.3491 3
 12 0 -7 69.3517 85.1013 3
 -12 0 7 99.515 82.2315 2
 11 0 -7 59.9301 86.1297 3
 10 0 -7 1.74683 57.718 3
 9 0 -7 -24.1953 43.9655 3
 8 0 -7 -112.03 102.86 3
 8 0 -7 -58.8482 65.77 2
 7 0 -7 5.96454 23.1994 3
 7 0 -7 -14.4437 12.8126 2
 6 0 -7 -32.6834 32.4214 2
 6 0 -7 -52.9173 66.8775 3
 5 0 -7 -30.6505 17.7664 3
 5 0 -7 -78.0437 57.7596 2
 4 0 -7 -23.0915 40.7983 2
 4 0 -7 11.2735 54.307 3
 3 0 -7 22.1323 42.1614 2
 3 0 -7 200.793 113.342 3
 2 0 -7 97.7611 79.749 2
 2 0 -7 212.175 126.686 3
 1 0 -7 52.8928 62.8049 3
 0 0 -7 12.534 49.8887 3
 -1 0 -7 29.7264 44.2605 3
 -2 0 -7 -11.4935 18.6926 3
 -3 0 -7 9.13539 32.5925 3
 -4 0 -7 108.619 85.2708 3
 -5 0 -7 63.7892 75.6038 3
 -6 0 -7 19.3989 44.1713 3
 -7 0 -7 -40.785 71.9506 3
 -8 0 -7 26.5373 28.5278 3
 -9 0 -7 303.082 158.073 3
 -10 0 -7 204.059 123.078 3
 -11 0 -7 5.98454 21.5722 3
 -12 0 -7 43.9634 60.9445 3
 -13 0 -7 -41.3041 49.3407 3
 -14 0 -7 120.586 87.3548 3
 -15 0 -7 81.8225 94.2417 3
 -16 0 -7 -76.8205 95.3392 3
 -17 0 -7 -119.909 113.063 3
 -18 0 -7 -176.109 134.069 3
 -19 0 -7 -24.3803 112.975 3
 -20 0 -7 -155.787 150.854 3
 -21 0 -7 -203.02 163.828 3
 -22 0 -7 -18.5028 51.5466 3
 -23 0 -7 -201.634 139.469 3
 -24 0 -7 -143.439 135.857 3
 25 0 7 75.1078 132.717 1
 -25 0 -7 -172.454 152.288 3
 26 0 7 142.149 145.266 1
 27 0 7 148.865 133.168 1
 28 0 7 24.4236 93.0398 1
 29 0 7 155.516 128.187 1
 30 0 7 153.416 132.939 1
 31 0 7 152.44 115.863 1
 32 0 7 118.698 155.707 1
 33 0 7 236.662 177.364 1
 34 0 7 59.4907 120.308 1
 35 0 7 127.758 119.875 1
 36 0 7 126.21 144.423 1
 37 0 7 218.965 167.861 1
 38 0 7 24.0806 23.23 1
 39 0 7 85.7083 137.744 1
 40 0 7 95.3879 128.073 1
 41 0 7 201.311 186.166 1
 44 1 -7 290.961 214.471 1
 43 -1 -7 199.667 178.841 1
 43 1 -7 304.834 216.976 1
 42 -1 -7 -46.6334 97.7335 1
 42 1 -7 138.682 184.988 1
 41 -1 -7 223.492 181.636 1
 41 1 -7 3.76837 96.9526 1
 40 -1 -7 1265.52 415.196 1
 40 1 -7 1131.91 374.962 1
 39 -1 -7 147.099 171.509 1
 39 1 -7 -79.2276 143.568 1
 38 -1 -7 223.467 176.356 1
 38 1 -7 -212.934 202.968 1
 37 1 -7 62.0154 78.8411 1
 37 -1 -7 485.317 255.288 1
 36 1 -7 -70.6634 124.177 1
 36 -1 -7 242.849 187.996 1
 35 1 -7 150.608 99.5733 1
 35 -1 -7 308.19 221.926 1
 34 1 -7 -184.55 149.611 1
 34 -1 -7 75.759 114.844 1
 33 1 -7 203.151 154.807 1
 33 -1 -7 114.677 104.988 1
 32 1 -7 106.934 130.556 1
 32 -1 -7 19.026 77.4678 1
 31 1 -7 49.1962 51.8328 1
 31 -1 -7 40.3879 76.2232 1
 30 1 -7 3.48957 87.153 1
 30 -1 -7 -93.6525 141.844 1
 29 1 -7 801.296 291.025 1
 29 -1 -7 532.579 219.344 1
 28 1 -7 239.273 173.12 1
 28 -1 -7 -110.667 148.404 1
 27 1 -7 484.417 222.085 1
 27 -1 -7 -12.5157 86.2395 1
 26 1 -7 252.738 177.747 1
 26 -1 -7 72.7656 81.4562 1
 25 1 -7 641.968 261.847 1
 25 -1 -7 -24.0538 104.008 1
 24 1 -7 985.606 313.245 1
 24 -1 -7 234.191 124.738 1
 23 -1 -7 71.9786 47.1891 1
 22 -1 -7 60.6735 26.1554 3
 22 -1 -7 308.977 155.854 1
 21 -1 -7 4249.93 597.251 3
 21 -1 -7 4060.27 566.899 1
 20 -1 -7 3337.37 542.526 3
 20 -1 -7 3553.44 523.101 1
 19 -1 -7 7435.74 777.163 3
 19 -1 -7 6780.24 706.157 1
 18 -1 -7 2873.26 488.077 3
 18 -1 -7 2797.19 458.626 1
 -18 -1 7 2057.64 295.975 2
 -17 -1 7 486.981 135.815 2
 17 -1 -7 630.084 230.583 3
 17 -1 -7 1019.26 284.68 1
 -16 -1 7 845.197 173.734 2
 16 -1 -7 1061.54 277.575 3
 16 -1 -7 1360.35 315.847 1
 -15 -1 7 57.9511 41.5528 2
 15 -1 -7 159.271 108.148 3
 14 1 -7 951.458 223.903 3
 14 -1 -7 1011.33 274.983 3
 14 -1 -7 1329.17 306.797 1
 -14 -1 7 808.925 160.503 2
 13 1 -7 -17.0205 29.1318 3
 -13 -1 7 72.2194 60.8792 2
 13 -1 -7 167.355 162.681 3
 12 -1 -7 2377.88 407.993 3
 12 1 -7 1987.67 323.425 3
 12 -1 -7 2023.8 319.873 2
 -12 -1 7 1961.19 236.787 2
 11 1 -7 1381.47 265.658 3
 11 -1 -7 1112.04 279.15 3
 11 -1 -7 1201.75 244.467 2
 10 1 -7 62.8348 65.5579 3
 10 -1 -7 -154.816 105.038 3
 10 -1 -7 -80.8289 73.7283 2
 9 -1 -7 1.72315 33.855 2
 9 1 -7 155.496 94.2737 3
 9 -1 -7 119.041 63.7247 3
 8 -1 -7 805.755 191.867 2
 8 1 -7 989.633 214.523 3
 8 -1 -7 991.974 260.357 3
 7 1 -7 279.118 130.42 3
 7 -1 -7 227.193 149.371 3
 7 -1 -7 -154.991 112.242 2
 6 -1 -7 37.5804 42.4245 2
 6 1 -7 118.535 68.5863 3
 6 -1 -7 326.718 156.864 3
 5 1 -7 5451.09 501.097 3
 5 -1 -7 5673.03 591.777 3
 5 -1 -7 5343.43 506.202 2
 4 1 -7 2220.44 319.775 3
 4 -1 -7 2524.26 411.904 3
 4 1 -7 1656.54 165.304 2
 4 -1 -7 2092.26 322.403 2
 3 1 -7 370.077 77.2884 2
 3 -1 -7 619.208 180.639 2
 3 1 -7 481.512 145.949 3
 3 -1 -7 1033.71 275.138 3
 2 1 -7 -21.2853 22.9201 2
 2 -1 -7 121.53 88.7788 2
 2 1 -7 -20.1291 46.5694 3
 2 -1 -7 154.609 141.823 3
 -2 -1 7 -50.8864 58.0379 3
 1 1 -7 522.874 140.968 3
 1 -1 -7 773.386 236.076 3
 -1 -1 7 768.563 176.002 3
 1 1 -7 641.361 116.524 2
 0 1 -7 2327.67 317.994 3
 0 -1 -7 2638.91 437.258 3
 0 -1 7 2309.72 317.813 3
 -1 -1 -7 6179.69 637.832 3
 1 -1 7 5707.24 497.951 3
 -1 1 -7 5946.96 516.797 3
 -2 1 -7 356.573 149.175 3
 -2 -1 -7 486.335 237.975 3
 2 -1 7 219.346 129.351 3
 -3 1 -7 115.006 81.4732 3
 -3 -1 -7 98.2994 129.017 3
 -4 1 -7 969.521 206.962 3
 -4 -1 -7 757.788 216.324 3
 -5 1 -7 86.2878 58.5676 3
 -5 -1 -7 17.9744 65.7645 3
 -6 1 -7 36.1112 60.8148 3
 -6 -1 -7 58.4698 70.7729 3
 -7 1 -7 1028.71 229.516 3
 -7 -1 -7 1009.01 266.412 3
 -8 1 -7 2039.03 314.554 3
 -8 -1 -7 1997.84 372.474 3
 -9 -1 -7 162.683 151.888 3
 -9 1 -7 116.961 90.7929 3
 -10 -1 -7 861.766 243.488 3
 -10 1 -7 942.69 225.528 3
 -11 -1 -7 211.686 148.979 3
 -11 1 -7 46.2197 54.1442 3
 -12 -1 -7 1010.75 279.404 3
 -12 1 -7 1032.93 242.625 3
 -13 -1 -7 741.615 260.176 3
 -13 1 -7 639.326 202.48 3
 -14 -1 -7 2582.88 475.8 3
 -14 1 -7 2160.02 370.505 3
 -15 -1 -7 7472.35 778.247 3
 -15 1 -7 6815.94 648.096 3
 -16 -1 -7 3755.11 581.223 3
 -16 1 -7 3386.39 468.947 3
 -17 -1 -7 4680.62 631.671 3
 -17 1 -7 4787.4 560.801 3
 -18 -1 -7 260.818 176.579 3
 -18 1 -7 229.176 140.832 3
 -19 -1 -7 259.845 158.097 3
 -19 1 -7 123.634 86.7779 3
 -20 -1 -7 323.194 157.848 3
 -20 1 -7 234.036 111.376 3
 -21 -1 -7 75.9966 99.8989 3
 -21 1 -7 -33.5822 88.6852 3
 -22 -1 -7 -81.6676 116.411 3
 -22 1 -7 -204.443 151.935 3
 -23 -1 -7 -23.6879 60.958 3
 -24 -1 -7 94.6307 102.424 3
 24 -1 7 541.446 243.747 1
 25 -1 7 966.005 321.514 1
 -25 -1 -7 754.239 269.478 3
 26 -1 7 203.093 157.19 1
 -26 -1 -7 93.2827 97.7271 3
 -27 -1 -7 111.348 83.324 3
 27 -1 7 417.224 220.772 1
 28 1 7 168.693 114.416 1
 28 -1 7 224.118 179.418 1
 -28 -1 -7 -121.313 127.75 3
 29 -1 7 280.054 171.824 1
 -29 -1 -7 186.587 131.572 3
 29 1 7 239.065 161.986 1
 30 -1 7 223.243 158.825 1
 30 1 7 254.882 160.493 1
 -30 -1 -7 69.4436 88.8588 3
 31 -1 7 828.772 281.706 1
 31 1 7 408.153 198.047 1
 -31 -1 -7 312.513 194.848 3
 32 1 7 182.237 145.539 1
 -32 -1 -7 83.3377 97.8221 3
 32 -1 7 334.015 197.976 1
 33 1 7 483.447 217.934 1
 33 -1 7 536.028 260.059 1
 34 -1 7 339.976 240.654 1
 34 1 7 279.457 167.766 1
 35 -1 7 250.533 210.458 1
 36 -1 7 957.063 355.357 1
 37 -1 7 325.889 210.962 1
 38 -1 7 346.877 232.067 1
 39 -1 7 391.087 248.498 1
 40 -1 7 232.176 194.814 1
 41 -1 7 22.1584 62.9764 1
 42 -1 7 66.0615 102.098 1
 43 -1 7 77.9641 131.798 1
 44 -1 7 49.226 87.6461 1
 44 2 -7 155.005 145.296 1
 43 2 -7 76.692 58.5046 1
 42 -2 -7 -89.5714 148.18 1
 42 2 -7 -156.935 182.412 1
 41 -2 -7 119.071 102.055 1
 41 2 -7 -93.8876 128.597 1
 40 -2 -7 14.3167 74.9785 1
 40 2 -7 -32.1187 136.933 1
 39 -2 -7 210.444 167.319 1
 39 2 -7 -55.6874 139.434 1
 38 -2 -7 22.7099 85.2255 1
 38 2 -7 -203.74 206.889 1
 37 -2 -7 183.597 157.801 1
 37 2 -7 155.191 125.353 1
 36 -2 -7 255.497 199.146 1
 36 2 -7 66.7163 60.4517 1
 35 -2 -7 218.792 174.297 1
 35 2 -7 138.212 140.749 1
 34 -2 -7 552.679 256.234 1
 34 2 -7 492.652 215.001 1
 33 -2 -7 -55.8324 47.3747 1
 33 2 -7 150.328 130.715 1
 32 -2 -7 651.383 279.583 1
 32 2 -7 607.031 256.739 1
 31 2 -7 155.366 150.113 1
 31 -2 -7 93.4962 139.076 1
 30 2 -7 774.73 278.062 1
 30 -2 -7 696.11 283.927 1
 29 2 -7 357.268 212.648 1
 29 -2 -7 176.972 136.202 1
 28 2 -7 432.999 222.798 1
 28 -2 -7 157.515 147.248 1
 27 2 -7 516.73 249.009 1
 27 -2 -7 124.353 129.106 1
 26 -2 -7 1293.21 350.297 1
 25 -2 -7 -61.4363 81.1191 3
 25 -2 -7 273.795 184.638 1
 24 -2 -7 278.877 133.1 3
 24 -2 -7 399.803 180.846 1
 23 -2 -7 -141.292 132.398 3
 23 -2 -7 -207.219 128.327 1
 22 -2 -7 1028.63 289.161 3
 22 -2 -7 964.411 255.598 1
 21 -2 -7 1119.23 323.86 3
 21 -2 -7 832.264 237.367 1
 20 -2 -7 328.801 194.947 3
 20 -2 -7 55.31 40.0508 1
 19 -2 -7 2526.63 464.431 3
 19 -2 -7 1970.61 376.395 1
 -19 -2 7 1714.79 243.724 2
 18 -2 -7 108.352 105.325 1
 -18 -2 7 73.0908 59.7482 2
 17 -2 -7 8852.89 853.402 3
 17 -2 -7 8129.1 759.3 1
 -17 -2 7 7037.21 455.25 2
 -16 -2 7 368.035 109.081 2
 16 -2 -7 919.955 327.212 3
 16 -2 -7 348.652 182.869 1
 15 -2 -7 2776.09 475.438 3
 15 -2 -7 2368.63 396.36 1
 -15 -2 7 1849.09 204.828 2
 -14 -2 7 330.314 81.6267 2
 14 -2 -7 781.478 288.414 3
 14 -2 -7 584.532 198.151 1
 14 -2 -7 399.497 166.299 2
 -13 -2 7 47.2396 34.4468 2
 13 -2 -7 -148.062 67.458 3
 13 -2 -7 35.8253 68.0339 1
 13 -2 -7 -15.8491 91.7467 2
 12 -2 -7 188.612 145.082 3
 12 -2 -7 303.065 141.894 1
 12 -2 -7 204.557 99.1383 2
 11 -2 -7 1060.63 258.211 2
 11 -2 -7 1219.71 303.276 3
 11 -2 -7 1243.91 267.544 1
 10 -2 -7 688.847 222.443 2
 10 -2 -7 544.658 172.855 3
 10 -2 -7 796.932 222.037 1
 9 -2 -7 514.374 194.947 3
 -9 -2 7 433.184 133.824 3
 9 -2 -7 774.487 214.465 1
 8 -2 -7 2460.46 447.286 3
 -8 -2 7 2310.56 308.876 3
 8 -2 -7 2477.11 352.222 1
 8 2 -7 2538.88 313.4 3
 8 -2 -7 2041.24 351.06 2
 7 2 -7 2602.98 313.327 3
 7 -2 -7 2578.31 445.502 3
 -7 -2 7 2409.24 311.632 3
 7 -2 -7 2764.86 361.349 1
 7 -2 -7 2172.37 372.464 2
 6 -2 -7 3.88611 56.1357 2
 6 2 -7 159.07 90.9124 3
 6 -2 -7 174.682 148.809 3
 -6 -2 7 131.125 80.9071 3
 5 2 -7 218.898 104.072 3
 5 -2 -7 80.8092 68.6589 2
 5 -2 -7 386.485 218.135 3
 -5 -2 7 58.1481 50.0531 3
 4 2 -7 7717.77 505.299 3
 4 -2 -7 7972.1 760.494 3
 -4 -2 7 7274.12 496.904 3
 4 -2 -7 7244.39 673.568 2
 3 2 -7 774.905 214.546 3
 3 -2 -7 923.858 335.398 3
 3 -2 -7 730.836 285.278 2
 -3 -2 7 332.068 124.984 3
 2 -2 -7 9126.01 823.918 3
 2 2 -7 8351.11 528.274 3
 -2 -2 7 7918.14 506.693 3
 2 -2 -7 8448.55 737.928 2
 1 2 -7 324.603 163.183 3
 1 -2 -7 615.978 254.82 2
 1 -2 -7 661.398 345.943 3
 -1 -2 7 347.679 126.164 3
 0 2 -7 7227.87 481.565 3
 0 -2 -7 7477.12 743.963 3
 0 -2 7 6886.62 465.425 3
 -1 2 -7 72.0363 89.9509 3
 -1 -2 -7 635.004 295.996 3
 -2 2 -7 -118.645 80.7562 3
 -2 -2 -7 123.452 118.664 3
 -3 2 -7 1996.92 252.261 3
 -3 -2 -7 2150.82 414.327 3
 -4 2 -7 2153.25 275.922 3
 -4 -2 -7 2188.7 417.887 3
 -5 2 -7 448.257 130.789 3
 -5 -2 -7 401.847 206.22 3
 -6 2 -7 445.069 129.389 3
 -6 -2 -7 546.111 220.501 3
 -6 -2 -7 630.537 151.918 1
 -7 2 -7 982.44 198.089 3
 -7 -2 -7 1091.98 194.098 1
 -7 -2 -7 1045.15 296.375 3
 -8 -2 -7 270.841 92.5659 1
 -8 2 -7 337.858 116.739 3
 -8 -2 -7 334.07 157.423 3
 -9 2 -7 79.0992 64.5443 3
 -9 -2 -7 -24.1052 57.0056 3
 -9 -2 -7 2.38636 22.8401 1
 -10 -2 -7 399.406 118.582 1
 -10 -2 -7 725.753 278.174 3
 -10 2 -7 634.43 166.965 3
 -11 -2 -7 2340.71 444.084 3
 -11 2 -7 2201.54 314.144 3
 -11 -2 -7 1971.87 269.016 1
 -12 -2 -7 297.493 127.24 1
 -12 -2 -7 835.508 372.496 3
 -12 2 -7 426.931 165.218 3
 -13 -2 -7 9317.86 889.215 3
 -13 2 -7 8947.02 664.149 3
 -13 -2 -7 8945.12 571.205 1
 -14 -2 -7 658.76 303.271 3
 -14 2 -7 451.583 172.765 3
 -14 -2 -7 89.2517 84.4631 1
 -15 -2 -7 2534.97 467.818 3
 -15 2 -7 2264.4 342.888 3
 -15 -2 -7 2161.41 288.238 1
 -16 -2 -7 81.2441 58.5263 1
 -16 -2 -7 397.453 227.788 3
 -16 2 -7 112.637 65.9223 3
 -17 -2 -7 957.671 309.181 3
 -17 2 -7 479.469 155.736 3
 -18 -2 -7 1230.92 360.993 3
 -18 2 -7 979.125 238.903 3
 -19 -2 -7 201.748 152.233 3
 -19 2 -7 -47.8797 94.572 3
 -20 -2 -7 682.294 276.21 3
 -20 2 -7 472.483 175.804 3
 -21 -2 -7 -0.07058 53.5378 3
 -22 -2 -7 976.416 321.367 3
 -23 -2 -7 -76.929 62.7863 3
 -24 -2 -7 0.60326 86.7673 3
 25 -2 7 270.419 198.425 1
 -25 -2 -7 82.6102 128.246 3
 -26 -2 -7 585.617 255.707 3
 26 -2 7 789.555 308.227 1
 27 -2 7 278.655 210.451 1
 -27 -2 -7 82.5834 148.549 3
 28 -2 7 594.146 283.5 1
 -28 -2 -7 417.084 221.259 3
 -29 -2 -7 185.423 161.977 3
 29 -2 7 294.173 217.288 1
 30 -2 7 906.545 339.819 1
 -30 -2 -7 648.739 276.668 3
 31 -2 7 431.218 241.214 1
 -31 -2 -7 71.0385 95.3901 3
 32 -2 7 418.923 238.518 1
 -32 -2 -7 272.731 218.99 3
 -33 -2 -7 102.645 121.845 3
 33 -2 7 160.844 155.298 1
 34 -2 7 181.966 151.745 1
 -34 -2 -7 -84.4337 119.204 3
 35 -2 7 176.89 178.397 1
 -35 -2 -7 155.994 141.872 3
 -36 -2 -7 -93.7112 147.408 3
 36 -2 7 174.608 166.977 1
 -37 -2 -7 -135.416 179.929 3
 37 -2 7 234.217 188.444 1
 38 -2 7 131.315 159.115 1
 -38 -2 -7 -182.72 206.834 3
 39 -2 7 263.363 202.998 1
 -39 -2 -7 -134.475 157.256 3
 40 -2 7 37.7072 99.9268 1
 41 -2 7 0.30766 52.7466 1
 43 3 -7 -246.848 218.546 1
 42 3 -7 -198.899 191.006 1
 41 -3 -7 86.6156 115.537 1
 41 3 -7 -223.203 230.138 1
 40 -3 -7 -42.7459 51.834 1
 40 3 -7 -117.569 174.933 1
 39 -3 -7 128.443 88.4946 1
 39 3 -7 -265.054 230.309 1
 38 -3 -7 131.268 145.131 1
 38 3 -7 54.4623 86.1522 1
 37 -3 -7 102.274 95.36 1
 37 3 -7 -73.4236 118.958 1
 36 -3 -7 62.6179 71.667 1
 36 3 -7 38.9036 44.6976 1
 35 -3 -7 25.5973 69.7937 1
 35 3 -7 41.4977 74.0276 1
 34 -3 -7 -10.701 66.4631 1
 34 3 -7 31.0829 97.8291 1
 33 -3 -7 176.059 116.132 1
 33 3 -7 370.357 219.367 1
 32 -3 -7 8.31214 63.1881 1
 32 3 -7 203.199 174.221 1
 31 -3 -7 2.71914 47.319 1
 31 3 -7 138.637 169.333 1
 30 -3 -7 82.4606 110.429 1
 30 3 -7 179.397 190.388 1
 29 -3 -7 5.8354 24.7057 1
 29 3 -7 475.654 257.55 1
 28 -3 -7 11.9722 116.908 1
 27 -3 -7 1112.46 341.763 1
 27 -3 -7 984.448 320.767 3
 26 -3 -7 247.281 172.961 1
 26 -3 -7 103.348 102.179 3
 25 -3 -7 674.182 261.851 1
 25 -3 -7 600.158 261.707 3
 24 -3 -7 73.3185 27.1426 1
 24 -3 -7 206.579 144.127 3
 23 -3 -7 165.756 139.374 1
 23 -3 -7 27.911 62.7814 3
 22 -3 -7 9.06464 72.9854 1
 22 -3 -7 68.9862 98.1837 3
 21 -3 -7 474.339 220.77 3
 21 -3 -7 531.831 232.376 1
 20 -3 -7 47.0178 111.497 3
 20 -3 -7 13.7844 62.4365 1
 19 -3 -7 770.605 291.565 3
 19 -3 -7 826.66 267.981 1
 18 -3 -7 3263.9 561.466 3
 18 -3 -7 3166.15 484.293 1
 17 -3 -7 278.273 204.997 3
 17 -3 -7 341.286 180.516 1
 16 -3 -7 249.388 193.125 3
 16 -3 -7 -55.5251 74.7572 2
 16 -3 -7 189.629 139.549 1
 15 -3 -7 1860.34 418.674 3
 15 -3 -7 1258.4 302.575 1
 15 -3 -7 1071 281.193 2
 14 -3 -7 194.957 209.824 3
 14 -3 -7 254.512 154.747 1
 14 -3 -7 -109.919 56.1253 2
 13 -3 -7 3088.57 520.663 3
 13 -3 -7 3210.08 451.206 1
 13 -3 -7 2830.02 486.33 2
 12 -3 -7 3146.21 553.868 3
 -12 -3 7 2491.4 313.141 3
 12 -3 -7 2642.79 405.504 1
 12 -3 -7 2636.63 474.078 2
 11 -3 -7 1257.75 342.056 2
 11 -3 -7 1645.85 419.098 3
 -11 -3 7 1415.37 236.86 3
 11 -3 -7 1397.37 284.062 1
 10 -3 -7 52.5081 113.947 2
 10 -3 -7 101.881 159.598 3
 -10 -3 7 350.203 116.876 3
 10 -3 -7 104.99 58.1587 1
 9 -3 -7 484.708 177.502 2
 9 -3 -7 528.856 200.691 3
 -9 -3 7 581.046 138.686 3
 9 -3 -7 319.26 91.6693 1
 8 -3 -7 -23.2999 116.955 2
 8 -3 -7 -10.3314 105.616 3
 -8 -3 7 11.4562 33.0073 3
 8 -3 -7 -118.008 98.7954 1
 7 -3 -7 316.904 138.071 2
 7 -3 -7 644.615 239.036 3
 -7 -3 7 513.565 120.092 3
 7 -3 -7 330.472 108.925 1
 6 -3 -7 -115.727 90.2217 2
 6 -3 -7 105.071 159.341 3
 -6 -3 7 60.5393 34.3009 3
 6 -3 -7 -9.5615 73.0441 1
 5 -3 -7 506.847 190.476 2
 -5 -3 7 618.265 118.774 3
 5 -3 -7 918.404 283.747 3
 5 -3 -7 402.189 125.39 1
 4 -3 -7 452.143 193 2
 4 -3 -7 772.096 274.11 3
 4 -3 -7 205.243 82.1055 1
 -4 -3 7 301.148 80.3335 3
 3 -3 -7 753.171 248.544 2
 3 -3 -7 1316.76 333.519 3
 -3 -3 7 645.963 108.726 3
 3 -3 -7 838.617 176.946 1
 2 -3 -7 73.0418 129.097 2
 2 -3 -7 21.2372 109.434 3
 2 -3 -7 47.6982 43.6834 1
 1 -3 -7 982.529 298.064 2
 1 -3 -7 813.759 264.888 3
 1 -3 -7 763.502 160.554 1
 0 -3 -7 775.56 286.19 2
 0 -3 -7 632.885 257.705 3
 0 -3 -7 495.359 134.008 1
 -1 3 -7 496.222 82.8013 3
 -1 -3 -7 790.853 153.167 1
 -1 -3 -7 859.034 270.661 3
 -2 3 -7 -30.1648 24.4435 3
 -2 -3 -7 16.1007 87.1524 3
 -3 3 -7 581.653 95.1227 3
 -3 -3 -7 860.001 154.858 1
 -3 -3 -7 881.637 282.12 3
 -3 3 -7 462.141 77.3672 2
 -4 3 -7 -69.9698 43.4275 2
 -4 3 -7 -57.821 35.4938 3
 -4 -3 -7 165.038 85.0328 1
 -4 -3 -7 220.977 162.29 3
 -5 3 -7 367.514 86.4306 2
 -5 -3 -7 578.529 119.296 1
 -5 3 -7 389.376 84.7444 3
 -5 -3 -7 757.025 134.78 1
 -5 -3 -7 397.571 187.224 3
 -6 -3 -7 210.017 66.579 1
 -6 3 -7 377.862 94.3156 3
 -6 -3 -7 385.737 200.969 3
 -6 3 -7 267.935 78.4012 2
 -7 3 -7 900.272 150.013 3
 -7 -3 -7 759.288 125.102 1
 -7 -3 -7 1241.44 382.526 3
 -7 3 -7 896.977 161.936 2
 -8 3 -7 2588.77 261.423 3
 -8 -3 -7 2967.13 545.789 3
 -8 3 -7 2444.68 278.654 2
 -8 -3 -7 2116.85 206.009 1
 -9 3 -7 3124.73 292.751 3
 -9 -3 -7 3592.67 591.166 3
 -9 -3 -7 2395.55 207.461 1
 -10 3 -7 183.459 88.7231 3
 -10 -3 -7 338.409 235.142 3
 -11 3 -7 1737.38 238.54 3
 -11 -3 -7 1564.23 366.188 3
 -12 -3 -7 144.16 175.208 3
 -12 3 -7 248.392 102.361 3
 -13 -3 -7 718.326 311.584 3
 -13 3 -7 141.545 89.2375 3
 -14 -3 -7 3628.1 593.981 3
 -14 3 -7 3135.3 357.21 3
 -15 -3 -7 975.432 332.404 3
 -15 3 -7 605.981 166.264 3
 -16 -3 -7 72.2881 135.941 3
 -16 3 -7 -58.4729 51.5687 3
 -17 -3 -7 766.692 284.009 3
 -17 3 -7 519.085 160.056 3
 -18 -3 -7 186.437 171.751 3
 -18 3 -7 -11.783 29.8136 3
 -19 -3 -7 16.812 33.0125 3
 -19 3 -7 -68.4821 79.7542 3
 -20 -3 -7 147.516 124.497 3
 -20 3 -7 155.878 101.328 3
 -21 -3 -7 721.882 298.62 3
 -22 -3 -7 199.34 163.539 3
 -23 -3 -7 1258.06 386.248 3
 -24 -3 -7 195.035 167.358 3
 -25 -3 -7 2.93411 61.4292 3
 -26 -3 -7 -14.1496 35.7435 3
 -27 -3 -7 69.0106 117.04 3
 27 -3 7 142.222 181.51 1
 28 -3 7 71.3253 135.257 1
 -28 -3 -7 -100.093 98.3847 3
 29 -3 7 210.456 188.851 1
 -29 -3 -7 93.8783 38.3859 3
 30 -3 7 268.613 254.485 1
 -30 -3 -7 19.1416 88.1842 3
 31 -3 7 389.847 248.027 1
 -31 -3 -7 35.4244 127.59 3
 32 -3 7 207.74 187.043 1
 -32 -3 -7 229.804 188.557 3
 -33 -3 -7 -35.9678 97.4035 3
 33 -3 7 173.344 196.878 1
 -34 -3 -7 -77.0232 100.095 3
 34 -3 7 76.5205 142.121 1
 35 -3 7 254.95 229.208 1
 -35 -3 -7 317.138 198.226 3
 36 -3 7 128.132 156.729 1
 -36 -3 -7 -98.3908 140.128 3
 37 -3 7 48.053 104.14 1
 -37 -3 -7 104.714 146.559 3
 38 -3 7 367.063 276.938 1
 41 4 -7 -207.365 203.173 1
 40 4 -7 -96.4639 163.271 1
 39 -4 -7 -38.2098 109.674 1
 39 4 -7 47.0948 67.1013 1
 38 -4 -7 221.758 185.727 1
 38 4 -7 162.015 181.038 1
 37 -4 -7 117.352 132.449 1
 37 4 -7 177.011 168.563 1
 36 -4 -7 274.119 214.055 1
 36 4 -7 348.88 215.826 1
 35 -4 -7 33.197 86.9268 1
 35 4 -7 210.864 206.304 1
 34 -4 -7 295.951 218.109 1
 34 4 -7 528.243 260.419 1
 33 -4 -7 -29.2007 90.1689 1
 33 4 -7 230.02 181.093 1
 32 -4 -7 12.4872 50.5466 1
 32 4 -7 311.059 215.407 1
 31 4 -7 303.577 207.73 1
 31 -4 -7 30.7109 110.441 1
 30 -4 -7 122.583 110.887 1
 29 -4 -7 25.7695 74.9346 1
 28 -4 -7 236.67 162.035 3
 28 -4 -7 156.324 110.456 1
 27 -4 -7 202.156 152.39 3
 27 -4 -7 273.036 167.79 1
 26 -4 -7 48.1515 81.5604 3
 26 -4 -7 17.9544 28.1735 1
 25 -4 -7 302.168 179.916 3
 25 -4 -7 180.19 136.981 1
 24 -4 -7 140.403 142.196 3
 24 -4 -7 107.207 100.231 1
 23 -4 -7 52.5998 42.1644 3
 23 -4 -7 -95.9823 83.5948 1
 22 -4 -7 86.5312 103.105 3
 22 -4 -7 -103.735 77.0871 1
 21 -4 -7 138.077 122.849 3
 21 -4 -7 126.512 101.397 1
 20 -4 -7 387.159 235.227 3
 20 -4 -7 376.056 194.935 1
 19 -4 -7 2767.23 538.018 3
 19 -4 -7 2514.76 456.894 1
 18 -4 -7 195.743 139.364 1
 18 -4 -7 596.298 319.174 3
 17 -4 -7 2896.61 550.561 3
 17 -4 -7 2404.75 424.931 1
 17 -4 -7 2232.05 479.4 2
 16 -4 -7 363.369 167 1
 16 -4 -7 831.296 322.484 3
 16 -4 -7 558.379 247.471 2
 15 -4 -7 -20.5998 56.8367 1
 15 -4 -7 80.1727 128.885 3
 15 -4 -7 -102.685 102.849 2
 14 -4 -7 124.747 112.576 1
 14 -4 -7 133.03 118.707 3
 14 -4 -7 -2.33644 101.088 2
 13 -4 -7 299.518 157.863 2
 13 -4 -7 312.996 147.279 1
 13 -4 -7 340.376 187.466 3
 12 -4 -7 438.236 226.225 2
 12 -4 -7 289.451 137.408 1
 12 -4 -7 464.852 215.01 3
 11 -4 -7 63.4628 77.4069 2
 11 -4 -7 29.5541 70.6474 1
 11 -4 -7 87.0253 84.1134 3
 10 -4 -7 125.036 76.629 2
 10 -4 -7 157.875 83.0425 1
 10 -4 -7 123.823 125.9 3
 9 -4 -7 40.9715 44.1181 1
 9 -4 -7 -65.7005 55.0795 3
 8 -4 -7 273.814 154.911 2
 8 -4 -7 504.912 164.396 1
 8 -4 -7 627.964 228.961 3
 7 -4 -7 189.196 120.331 2
 7 -4 -7 414.996 141.798 1
 7 -4 -7 575.972 257.038 3
 6 -4 -7 227.162 107.893 1
 6 -4 -7 165.321 131.311 2
 6 -4 -7 117.578 115.735 3
 5 -4 -7 -10.8216 43.7098 1
 5 -4 -7 -113.217 96.6132 2
 5 -4 -7 92.448 64.5778 3
 4 -4 -7 -12.2368 35.7003 1
 4 -4 -7 26.4494 49.8035 2
 4 -4 -7 86.5369 122.032 3
 3 -4 -7 269.005 101.253 1
 3 -4 -7 367.615 202.344 2
 3 -4 -7 623.644 337.252 3
 2 -4 -7 3158.96 550.244 3
 2 -4 -7 2862.09 304.122 1
 2 -4 -7 2881.84 517.969 2
 1 -4 -7 335.34 98.3971 1
 1 -4 -7 543.484 298.388 2
 1 -4 -7 683.711 380.798 3
 0 -4 -7 46.7099 40.2269 1
 0 -4 -7 260.114 200.678 2
 0 -4 -7 99.5311 146.351 3
 -1 -4 -7 -15.9441 25.7847 1
 -1 -4 -7 -93.2016 84.5147 3
 -2 -4 -7 393.122 235.617 2
 -2 -4 -7 127.265 45.8912 1
 -2 -4 -7 86.2193 167.987 3
 -3 -4 -7 917.796 302.173 3
 -4 -4 -7 496.636 255.641 3
 -5 -4 -7 -25.2642 70.5186 3
 -6 -4 -7 207.479 156.012 3
 -7 -4 -7 191.477 190.298 3
 -8 -4 -7 454.284 216.018 3
 -9 -4 -7 660.11 279.443 3
 -10 -4 -7 151.522 174.092 3
 -11 -4 -7 198.105 174.21 3
 -12 -4 -7 619.542 336.464 3
 -13 -4 -7 2715.61 537.421 3
 -14 -4 -7 385.921 257.926 3
 -15 -4 -7 2925.78 566.833 3
 -16 -4 -7 880.633 357.236 3
 -17 -4 -7 194.737 161.772 3
 -18 -4 -7 69.1199 125.108 3
 -19 -4 -7 135.583 147.132 3
 -20 -4 -7 300.621 186.696 3
 -21 -4 -7 171.306 147.999 3
 -22 -4 -7 121.769 131.771 3
 -23 -4 -7 325.281 234.142 3
 -24 -4 -7 416.41 245.591 3
 -25 -4 -7 330.238 226.944 3
 -26 -4 -7 231.085 230.608 3
 -27 -4 -7 36.7162 78.9002 3
 -28 -4 -7 14.6797 101.182 3
 -29 -4 -7 249.942 175.153 3
 -30 -4 -7 388.172 263.684 3
 -31 -4 -7 49.3789 118.81 3
 32 -4 7 294.548 242.824 1
 -32 -4 -7 10.474 42.0096 3
 -33 -4 -7 78.618 118.448 3
 33 -4 7 547.01 326.177 1
 -34 -4 -7 26.7256 106.23 3
 34 -4 7 492.641 278.674 1
 39 5 -7 76.0783 112.113 1
 38 5 -7 20.3472 92.7493 1
 37 5 -7 198.533 151.135 1
 37 -5 -7 -96.9411 171.546 1
 36 5 -7 57.1073 78.9443 1
 36 -5 -7 5.6251 41.5647 1
 35 5 -7 84.1699 129.822 1
 35 -5 -7 -30.4464 99.6764 1
 34 5 -7 203.743 196.059 1
 34 -5 -7 33.5721 58.3349 1
 33 5 -7 412.502 252.405 1
 33 -5 -7 226.327 167.015 1
 32 5 -7 452.215 253.983 1
 32 -5 -7 -17.2723 52.0351 1
 31 -5 -7 -15.6678 73.5073 1
 30 -5 -7 0.51075 24.5822 1
 29 -5 -7 160.325 133.271 1
 28 -5 -7 17.7074 62.8199 3
 28 -5 -7 155.366 167.242 1
 27 -5 -7 26.3426 92.761 3
 27 -5 -7 86.1079 28.9964 1
 26 -5 -7 -109.505 121.418 3
 26 -5 -7 -39.1905 92.8278 1
 25 -5 -7 138.964 142.948 3
 25 -5 -7 102.352 144.911 1
 24 -5 -7 105.493 110.827 3
 24 -5 -7 96.2645 79.0097 1
 23 -5 -7 383.269 209.312 3
 23 -5 -7 160.524 134.722 1
 22 -5 -7 57.9155 140.776 3
 22 -5 -7 138.408 150.228 1
 21 -5 -7 1109.85 355.877 3
 21 -5 -7 1115.21 313.027 1
 20 -5 -7 515.598 287.315 3
 20 -5 -7 317 158.45 1
 19 -5 -7 787.861 312.265 3
 19 -5 -7 537.866 217.587 1
 18 -5 -7 1122.02 373.349 3
 18 -5 -7 875.882 264.973 1
 18 -5 -7 944.651 334.969 2
 17 -5 -7 298.549 216.602 3
 17 -5 -7 43.6965 107.158 1
 17 -5 -7 127.151 144.665 2
 16 -5 -7 668.898 290.088 3
 16 -5 -7 448.251 200.257 1
 16 -5 -7 403.494 206.741 2
 15 -5 -7 563.703 273.725 3
 15 -5 -7 231.263 115.595 1
 15 -5 -7 97.246 48.3367 2
 14 -5 -7 128.996 114.063 3
 14 -5 -7 206.179 125.337 1
 14 -5 -7 48.7925 99.6509 2
 13 -5 -7 21.7961 48.8936 2
 13 -5 -7 0.30851 55.7481 3
 13 -5 -7 99.0729 83.3817 1
 12 -5 -7 112.993 108.826 2
 12 -5 -7 -142.003 136.751 3
 12 -5 -7 14.5386 38.1176 1
 11 -5 -7 139.772 138.803 2
 11 -5 -7 37.3597 36.6664 3
 11 -5 -7 62.2056 45.6643 1
 10 -5 -7 -40.9381 113.22 2
 10 -5 -7 153.858 141.254 3
 10 -5 -7 52.3398 67.358 1
 9 -5 -7 -259.505 199.445 2
 9 -5 -7 -6.56282 56.7537 3
 9 -5 -7 -64.6203 44.9479 1
 8 -5 -7 -126.89 120.422 2
 8 -5 -7 46.769 41.0384 3
 8 -5 -7 30.7034 31.1649 1
 7 -5 -7 142.907 32.9487 2
 7 -5 -7 283.751 173.864 3
 7 -5 -7 306.391 121.218 1
 6 -5 -7 -118.273 148.015 2
 6 -5 -7 166.254 161.057 3
 5 -5 -7 81.1345 70.387 2
 5 -5 -7 201.601 163.767 3
 4 -5 -7 173.057 153.343 2
 4 -5 -7 428.097 224.26 3
 3 -5 -7 108.226 84.153 2
 3 -5 -7 152.417 128.959 3
 2 -5 -7 -7.80872 27.7332 2
 2 -5 -7 -84.5669 79.3515 3
 1 -5 -7 191.877 166.959 2
 1 -5 -7 404.798 199.387 3
 0 -5 -7 197.26 147.538 2
 0 -5 -7 233.438 171.834 3
 -1 -5 -7 109.231 172.574 2
 -1 -5 -7 145.906 158.097 3
 -2 -5 -7 418.938 267.483 2
 -2 -5 -7 138.357 146.774 3
 -3 -5 -7 463.178 261.582 2
 -3 -5 -7 238 176.998 3
 -4 -5 -7 280.117 226.639 2
 -4 -5 -7 313.425 218.666 3
 -5 -5 -7 255.328 222.091 2
 -5 -5 -7 213.917 168.558 3
 -6 -5 -7 48.2628 117.714 3
 -7 -5 -7 170.74 136.439 3
 -8 -5 -7 3.46203 90.0313 3
 -9 -5 -7 122.13 124.937 3
 -10 -5 -7 328.642 220.947 3
 -11 -5 -7 503.713 254.572 3
 -12 -5 -7 264.499 181.259 3
 -13 -5 -7 218.215 192.252 3
 -14 -5 -7 824.234 320.938 3
 -15 -5 -7 950.279 368.886 3
 -16 -5 -7 663.992 310.13 3
 -17 -5 -7 1148.95 381.127 3
 -18 -5 -7 340.016 228.495 3
 -19 -5 -7 396.557 227.485 3
 -20 -5 -7 222.574 206.124 3
 -21 -5 -7 329.561 202.847 3
 -22 -5 -7 253.184 224.62 3
 -23 -5 -7 301.463 222.156 3
 -24 -5 -7 155.384 173.528 3
 -25 -5 -7 396.793 276.65 3
 -26 -5 -7 338.518 224.985 3
 -27 -5 -7 310.945 243.873 3
 -28 -5 -7 63.7212 142.925 3
 -29 -5 -7 182.18 199.952 3
 -30 -5 -7 286.476 233.606 3
 34 -6 -7 121.37 148.229 1
 33 6 -7 269.301 204.964 1
 33 -6 -7 39.1951 85.6906 1
 32 6 -7 589.948 275.428 1
 32 -6 -7 66.3314 102.56 1
 31 -6 -7 -49.301 56.5456 1
 30 -6 -7 155.441 159.659 1
 29 -6 -7 36.3722 59.4261 1
 28 -6 -7 -119.755 157.209 3
 28 -6 -7 -21.3088 57.0201 1
 27 -6 -7 47.9648 101.452 3
 27 -6 -7 62.5741 94.564 1
 26 -6 -7 195.056 163.278 3
 26 -6 -7 125.277 105.133 1
 25 -6 -7 78.4333 143.61 3
 25 -6 -7 92.3502 35.4834 1
 24 -6 -7 252.424 153.541 3
 24 -6 -7 238.866 179.284 1
 23 -6 -7 198.283 171.003 3
 23 -6 -7 43.4929 89.3931 1
 22 -6 -7 143.896 156.168 3
 22 -6 -7 82.6524 74.4537 1
 21 -6 -7 387.877 224.049 3
 21 -6 -7 281.19 173.596 1
 20 -6 -7 216.664 206.584 3
 19 -6 -7 -47.6974 45.8042 3
 18 -6 -7 211.496 168.159 3
 18 -6 -7 -72.931 134.142 2
 17 -6 -7 281.406 202.486 3
 17 -6 -7 -43.4051 88.8104 2
 16 -6 -7 276.329 226.126 3
 16 -6 -7 274.784 270.546 2
 15 -6 -7 1404.02 436.458 3
 15 -6 -7 1479.92 438.677 2
 14 -6 -7 506.826 262.649 3
 14 -6 -7 349.489 261.399 2
 13 -6 -7 110.026 118.834 3
 13 -6 -7 260.75 201.758 2
 12 -6 -7 362.997 233.312 2
 12 -6 -7 165.258 156.042 3
 11 -6 -7 96.6451 137.003 2
 11 -6 -7 182.205 172.632 3
 10 -6 -7 -108.408 106.373 2
 10 -6 -7 121.434 125.464 3
 9 -6 -7 -39.5414 154.943 2
 9 -6 -7 42.054 86.3794 3
 8 -6 -7 -237.735 175.997 2
 8 -6 -7 69.9302 119.012 3
 7 -6 -7 -44.1479 125.71 2
 7 -6 -7 267.56 202.579 3
 6 -6 -7 3.45893 79.9178 2
 6 -6 -7 395.859 238.411 3
 5 -6 -7 -1.86059 116.465 2
 5 -6 -7 323.756 248.644 3
 4 -6 -7 36.5975 71.8637 2
 4 -6 -7 472.962 246.563 3
 3 -6 -7 44.4341 45.8199 2
 3 -6 -7 353.891 256.144 3
 2 -6 -7 142.035 142.718 2
 2 -6 -7 117.224 162.902 3
 1 -6 -7 414.931 238.88 2
 1 -6 -7 154.109 122.437 3
 0 -6 -7 301.063 232.35 2
 0 -6 -7 231.732 170.544 3
 -1 -6 -7 157.292 172.874 3
 -1 -6 -7 242.561 198.917 2
 -2 -6 -7 557.799 276.638 2
 -2 -6 -7 425.346 226.956 3
 -3 -6 -7 333.294 249.228 2
 -3 -6 -7 134.93 201.913 3
 -4 -6 -7 167.089 196.344 2
 -4 -6 -7 70.8938 84.2476 3
 -5 -6 -7 -22.8019 62.5027 3
 -5 -6 -7 319.893 219.997 2
 -6 -6 -7 237.699 235.639 2
 -6 -6 -7 157.682 153.627 3
 -7 -6 -7 645.86 327.097 2
 -7 -6 -7 63.99 123.194 3
 -8 -6 -7 778.524 359.904 2
 -8 -6 -7 342.559 221.16 3
 -9 -6 -7 193.002 176.888 3
 -10 -6 -7 406.449 246.498 3
 -11 -6 -7 1546.96 456.981 3
 -12 -6 -7 603.627 322.981 3
 -13 -6 -7 5.22814 128.327 3
 -14 -6 -7 198.202 184.347 3
 -15 -6 -7 127.948 159.234 3
 -16 -6 -7 -6.25021 53.1411 3
 -17 -6 -7 383.06 248.171 3
 -18 -6 -7 155.952 192.844 3
 -19 -6 -7 -145.58 151.027 3
 -20 -6 -7 236.927 197.964 3
 -21 -6 -7 140.62 161.266 3
 -22 -6 -7 431.228 261.5 3
 -23 -6 -7 -21.1981 130.082 3
 -24 -6 -7 -109.855 136.263 3
 -25 -6 -7 -14.7518 64.9135 3
 25 -7 -7 7.50475 76.1122 3
 24 -7 -7 -163.835 185.824 3
 23 -7 -7 -105.742 127.265 3
 22 -7 -7 151.242 192.768 3
 21 -7 -7 157.499 168.212 3
 20 -7 -7 187.71 187.929 3
 19 -7 -7 174.85 181.956 3
 18 -7 -7 150.436 196.519 3
 17 -7 -7 315.393 233.546 3
 17 -7 -7 -290.148 213.571 2
 16 -7 -7 292.228 235.023 3
 16 -7 -7 -54.2929 121.627 2
 15 -7 -7 348.58 236.277 3
 15 -7 -7 80.0566 53.9773 2
 14 -7 -7 369.314 255.542 3
 14 -7 -7 103.217 136.636 2
 13 -7 -7 263.318 213.901 3
 13 -7 -7 41.6741 99.539 2
 12 -7 -7 126.857 158.982 3
 12 -7 -7 -25.4104 67.5849 2
 11 -7 -7 318.016 208.831 2
 11 -7 -7 460.849 277.662 3
 10 -7 -7 230.038 218.925 2
 10 -7 -7 319.351 223.506 3
 9 -7 -7 -17.013 114.448 2
 9 -7 -7 139.267 142.031 3
 8 -7 -7 43.0677 102.089 2
 8 -7 -7 82.2984 79.1933 3
 7 -7 -7 -163.14 157.037 2
 7 -7 -7 -157.796 140.016 3
 6 -7 -7 -175.787 172.165 2
 6 -7 -7 -131.017 149.07 3
 5 -7 -7 -93.6889 159.752 2
 5 -7 -7 -90.1034 80.3961 3
 4 -7 -7 -13.2889 39.5083 2
 4 -7 -7 97.6094 144.385 3
 3 -7 -7 273.009 216.581 2
 3 -7 -7 283.319 201.291 3
 2 -7 -7 217.547 211.166 2
 2 -7 -7 232.345 210.507 3
 1 -7 -7 128.738 151.481 2
 1 -7 -7 359.009 252.887 3
 0 -7 -7 173.185 178.206 2
 0 -7 -7 406.469 255.179 3
 -1 -7 -7 -27.9636 128.096 2
 -1 -7 -7 135.21 190.202 3
 -2 -7 -7 125.744 130.715 2
 -2 -7 -7 358.084 232.9 3
 -3 -7 -7 63.5016 121.665 2
 -3 -7 -7 344.038 243.707 3
 -4 -7 -7 0.20632 39.1423 2
 -4 -7 -7 259.859 190.143 3
 -5 -7 -7 68.0631 110.15 2
 -5 -7 -7 92.3307 115.398 3
 -6 -7 -7 187.054 176.679 2
 -6 -7 -7 95.8452 167.201 3
 -7 -7 -7 269.767 249.505 2
 -7 -7 -7 204.851 187.801 3
 -8 -7 -7 149.38 203.328 2
 -8 -7 -7 176.723 164.677 3
 -9 -7 -7 414.71 301.24 2
 -9 -7 -7 247.721 263.198 3
 -10 -7 -7 633.818 357.393 2
 -10 -7 -7 518.93 275.118 3
 -11 -7 -7 493.867 305.118 2
 -11 -7 -7 201.253 246.867 3
 -12 -7 -7 552.814 344.898 2
 -12 -7 -7 315.659 237.145 3
 -13 -7 -7 409.094 313.819 2
 -13 -7 -7 84.2122 127.75 3
 -14 -7 -7 -270.972 211.943 3
 -15 -7 -7 243.52 199.825 3
 -16 -7 -7 81.1965 79.8468 3
 -17 -7 -7 -29.2639 98.1759 3
 -18 -7 -7 10.4004 88.5143 3
 -19 -7 -7 35.0987 142.116 3
 16 -8 -7 45.9461 117.385 3
 15 -8 -7 157.058 166.257 3
 14 -8 -7 203.469 190.278 3
 13 -8 -7 225.922 198.81 3
 12 -8 -7 244.844 218.878 3
 11 -8 -7 61.238 39.229 3
 10 -8 -7 -225.189 194.959 3
 9 -8 -7 -86.0717 178.989 3
 8 -8 -7 -211.184 166.118 3
 7 -8 -7 0.10439 85.0147 3
 6 -8 -7 -121.381 139.31 3
 5 -8 -7 -5.54418 37.8155 3
 4 -8 -7 61.5258 93.2805 3
 3 -8 -7 97.3875 149.432 3
 2 -8 -7 207.32 153.106 3
 1 -8 -7 -39.899 43.6526 3
 0 -8 -7 143.189 171.558 3
 -1 -8 -7 296.317 198.57 3
 -2 -8 -7 -1.10093 73.7855 3
 -3 -8 -7 165.053 158.485 3
 -4 -8 -7 85.4283 129.592 3
 -5 -8 -7 14.0726 66.1217 3
 -6 -8 -7 204.257 189.183 3
 -7 -8 -7 83.1839 158.626 3
 -8 -8 -7 -90.8347 81.238 3
 -9 -8 -7 34.8852 81.9377 3
 42 0 -8 251.438 228.03 1
 41 0 -8 124.233 122.833 1
 40 0 -8 365.838 239.214 1
 39 0 -8 464.695 251.607 1
 38 0 -8 262.559 170.987 1
 37 0 -8 313.23 200.705 1
 36 0 -8 383.68 225.367 1
 35 0 -8 -152.078 158.875 1
 34 0 -8 -73.18 76.9527 1
 33 0 -8 -52.785 160.713 1
 32 0 -8 -106.249 117.063 1
 31 0 -8 407.317 220.04 1
 30 0 -8 249.175 160.102 1
 29 0 -8 257.919 171.746 1
 28 0 -8 188.209 140.33 1
 27 0 -8 284.947 167.541 1
 26 0 -8 391.21 206.015 1
 25 0 -8 658.18 262.728 1
 24 0 -8 3366.03 546.416 1
 23 0 -8 1161.13 347.344 1
 22 0 -8 1781.04 407.612 1
 21 0 -8 2021.56 423.642 1
 20 0 -8 5085.9 677.218 3
 19 0 -8 24827.6 1420.02 3
 18 0 -8 4582.57 656.419 3
 17 0 -8 14488 1057.9 3
 16 0 -8 1839.58 405.202 3
 15 0 -8 1218.62 308.106 3
 14 0 -8 3569.01 505.853 3
 13 0 -8 266.256 178.08 3
 12 0 -8 88.6173 109.266 3
 11 0 -8 196.97 139.685 3
 10 0 -8 398.24 171.126 3
 9 0 -8 478.135 205.485 3
 9 0 -8 80.4531 33.3401 2
 8 0 -8 3598.17 484.971 3
 8 0 -8 3461.76 362.913 2
 7 0 -8 16.2108 58.7667 2
 7 0 -8 378.645 205.737 3
 6 0 -8 184.773 65.288 2
 6 0 -8 490.231 178.186 3
 5 0 -8 -61.0614 76.8617 2
 5 0 -8 387.861 196.842 3
 4 0 -8 4942.72 562.011 3
 4 0 -8 4041.93 390.838 2
 3 0 -8 2662.42 409.198 3
 3 0 -8 1641.42 258.661 2
 2 0 -8 4899.79 562.885 3
 2 0 -8 3921.57 395.265 2
 1 0 -8 3784.76 498.659 3
 1 0 -8 3267.23 386.848 2
 0 0 -8 3602.83 480.633 3
 -1 0 -8 350.537 220.76 3
 -2 0 -8 2793.02 421.582 3
 -3 0 -8 594.758 241.697 3
 -4 0 -8 1310.88 298.447 3
 -5 0 -8 295.207 156.713 3
 -6 0 -8 383.362 153.857 3
 -7 0 -8 -11.1583 57.0892 3
 -8 0 -8 50.0903 87.0503 3
 -9 0 -8 655.637 253.426 3
 -10 0 -8 5200.35 606.338 3
 -11 0 -8 575.33 231.986 3
 -12 0 -8 2486.92 478.21 3
 -13 0 -8 22241.8 1284.49 3
 -14 0 -8 4412.48 648.121 3
 -15 0 -8 17667.2 1176.33 3
 -16 0 -8 3837.97 585.552 3
 -17 0 -8 591.063 254.943 3
 -18 0 -8 4020.95 587.415 3
 -19 0 -8 1250.86 358.474 3
 -20 0 -8 1725.39 400.728 3
 -21 0 -8 248.255 155.141 3
 -22 0 -8 326.886 183.512 3
 -23 0 -8 201.481 128.091 3
 -24 0 -8 157.542 129.255 3
 -25 0 -8 106.879 58.3612 3
 -26 0 -8 230.071 149.824 3
 -27 0 -8 334.942 200.363 3
 -28 0 -8 -64.739 127.867 3
 -29 0 -8 -84.1963 97.1726 3
 -30 0 -8 -62.4092 93.4203 3
 -31 0 -8 4.12786 68.701 3
 -32 0 -8 474.127 248.105 3
 -33 0 -8 199.039 166.475 3
 -34 0 -8 175.405 149.869 3
 -35 0 -8 147.128 91.4484 3
 -36 0 -8 29.5518 60.2279 3
 37 0 8 479.616 237.214 1
 -37 0 -8 330.093 225.863 3
 -38 0 -8 609.909 316.689 3
 -39 0 -8 178.038 161.397 3
 -40 0 -8 -27.688 157.672 3
 -41 0 -8 86.2637 93.2322 3
 42 -1 -8 14.4807 30.1502 1
 42 1 -8 -100.82 141.021 1
 41 -1 -8 185.399 212.983 1
 41 1 -8 -65.678 93.0006 1
 40 -1 -8 174.942 146.47 1
 40 1 -8 -137.036 194.496 1
 39 1 -8 -252.197 210.05 1
 39 -1 -8 159.31 144.844 1
 38 1 -8 -133.152 152.186 1
 38 -1 -8 26.3915 75.6717 1
 37 1 -8 0.26297 65.1187 1
 37 -1 -8 180.165 156.066 1
 36 1 -8 -95.2542 123.79 1
 36 -1 -8 -32.079 59.517 1
 35 1 -8 93.888 42.6605 1
 35 -1 -8 189.891 156.876 1
 34 1 -8 -43.6745 88.6426 1
 34 -1 -8 282.943 174.94 1
 33 1 -8 -50.6316 98.9475 1
 33 -1 -8 90.2841 82.9419 1
 32 1 -8 -95.5477 85.7573 1
 32 -1 -8 -197.444 175.667 1
 31 1 -8 146.576 126.042 1
 31 -1 -8 18.0365 66.6191 1
 30 1 -8 86.8234 135.895 1
 30 -1 -8 -232.065 188.854 1
 29 1 -8 226.439 167.178 1
 29 -1 -8 -228.889 202.027 1
 28 1 -8 261.709 170.442 1
 28 -1 -8 192.649 79.2037 1
 27 1 -8 219.719 169.443 1
 27 -1 -8 -147.286 134.402 1
 26 1 -8 713.507 284.212 1
 26 -1 -8 340.597 162.014 1
 25 1 -8 1155.42 342.09 1
 25 -1 -8 531.49 222.189 1
 24 -1 -8 94.4084 104.507 1
 23 -1 -8 615.596 223.895 3
 23 -1 -8 458.204 197.801 1
 22 -1 -8 318.834 155.641 3
 22 -1 -8 344.525 182.769 1
 21 -1 -8 27.1616 30.4727 3
 21 -1 -8 200.503 136.798 1
 20 -1 -8 373.067 173.75 3
 20 -1 -8 809.382 285.899 1
 19 -1 -8 925.325 309.888 3
 19 -1 -8 863.331 300.33 1
 18 -1 -8 5364.01 672.243 3
 18 -1 -8 5213.12 630.987 1
 -18 -1 8 4569.02 445.126 2
 -17 -1 8 258.88 126.361 2
 17 -1 -8 543.769 240.002 3
 17 -1 -8 992.494 311.471 1
 16 1 -8 333.37 157.436 3
 16 -1 -8 533.849 251.245 3
 -16 -1 8 232.666 109.633 2
 16 -1 -8 833.142 280.853 1
 15 1 -8 2912.08 433.328 3
 15 -1 -8 3013.51 500.181 3
 -15 -1 8 2631.15 309.608 2
 14 1 -8 376.379 173.38 3
 14 -1 -8 454.269 230.064 3
 13 1 -8 1988.59 352.396 3
 13 -1 -8 2017.69 404.956 3
 12 1 -8 518.623 197.724 3
 12 -1 -8 400.846 222.221 3
 12 -1 -8 216.408 139.802 2
 11 1 -8 1572.72 305.735 3
 11 -1 -8 1574.82 355.304 3
 11 -1 -8 1315.63 274.053 2
 10 -1 -8 29.5745 83.5546 3
 10 -1 -8 -23.4898 23.937 2
 9 -1 -8 -1.73908 53.4851 2
 9 1 -8 96.4111 89.1596 3
 9 -1 -8 -97.6793 113.729 3
 8 -1 -8 -55.2798 64.5923 2
 8 1 -8 72.6403 100.148 3
 8 -1 -8 136.998 140.104 3
 7 -1 -8 868.389 213.301 2
 7 1 -8 1136.96 251.768 3
 7 -1 -8 1087.13 290.62 3
 6 1 -8 1929.18 324.526 3
 6 -1 -8 2026.6 393.997 3
 6 -1 -8 1809.73 317.626 2
 5 -1 -8 60.0048 68.919 2
 5 1 -8 166.121 87.5809 3
 5 -1 -8 214.268 163.171 3
 4 1 -8 23.0351 21.6248 3
 4 -1 -8 38.7799 36.0389 2
 4 1 -8 17.7417 11.1334 2
 3 1 -8 -84.0697 50.3256 2
 3 -1 -8 8.11857 38.6989 2
 3 1 -8 -42.455 71.87 3
 3 -1 -8 55.5238 89.402 3
 2 1 -8 57.2384 46.7445 2
 2 -1 -8 160.144 99.2026 2
 2 1 -8 53.8245 33.4825 3
 2 -1 -8 111.674 91.6152 3
 1 1 -8 54.7453 46.1761 2
 1 -1 -8 128.324 102.402 2
 1 1 -8 81.5513 76.2027 3
 1 -1 -8 15.1238 40.4128 3
 0 1 -8 609.041 177.971 3
 0 -1 -8 664.423 209.257 3
 -1 1 -8 357.772 160.756 3
 -1 -1 -8 415.801 217.684 3
 -2 1 -8 1324.01 278.4 3
 -2 -1 -8 1442.61 341.077 3
 -3 1 -8 738.919 213.973 3
 -3 -1 -8 535.237 215.271 3
 -4 1 -8 170.973 109.908 3
 -4 -1 -8 55.7355 99.0451 3
 -5 1 -8 -90.2923 71.6646 3
 -5 -1 -8 -4.60327 53.2276 3
 -6 1 -8 345.309 164.647 3
 -6 -1 -8 423.66 192.983 3
 -7 1 -8 2597.29 381.818 3
 -7 -1 -8 3043.43 498.142 3
 -8 1 -8 364.719 180.308 3
 -8 -1 -8 273.528 198.616 3
 -9 1 -8 309.437 142.322 3
 -9 -1 -8 312.332 155.697 3
 -10 1 -8 110.022 116.856 3
 -10 -1 -8 188.299 181.208 3
 -11 -1 -8 2660.55 463.92 3
 -11 1 -8 2255.03 374.617 3
 -12 -1 -8 1542.9 378.35 3
 -12 1 -8 1184.8 276.403 3
 -13 -1 -8 1306.81 370.27 3
 -13 1 -8 913.507 269.521 3
 -14 -1 -8 5027.99 661.921 3
 -14 1 -8 4629.56 556.221 3
 -15 -1 -8 538.735 274.247 3
 -15 1 -8 205.064 158.033 3
 -16 -1 -8 281.181 175.72 3
 -16 1 -8 51.3047 26.0665 3
 -17 -1 -8 128.305 121.596 3
 -17 1 -8 130.413 89.3854 3
 -18 -1 -8 76.8927 130.782 3
 -18 1 -8 130.127 106.013 3
 -19 -1 -8 220.14 116.57 3
 -19 1 -8 191.413 130.004 3
 -20 -1 -8 196.721 169.75 3
 -20 1 -8 -2.92419 41.7573 3
 -21 -1 -8 675.746 262.105 3
 -21 1 -8 558.519 215.211 3
 -22 -1 -8 213.478 135.25 3
 -22 1 -8 232.162 137.29 3
 -23 -1 -8 38.6353 51.9716 3
 -23 1 -8 -48.0638 39.137 3
 -24 -1 -8 235.626 163.461 3
 -24 1 -8 130.02 87.2885 3
 -25 -1 -8 73.3799 95.7702 3
 -25 1 -8 80.1924 66.9852 3
 -26 -1 -8 14.5775 48.263 3
 -26 1 -8 -131.893 142.26 3
 -27 -1 -8 14.4946 33.0167 3
 -27 1 -8 17.9165 47.4744 3
 -28 -1 -8 119.269 113.036 3
 -28 1 -8 93.2755 117.457 3
 -29 -1 -8 -39.7878 47.8845 3
 -29 1 -8 43.1611 93.3761 3
 -30 -1 -8 129.537 129.381 3
 -30 1 -8 -80.1455 96.9589 3
 -31 -1 -8 60.7755 92.8464 3
 -31 1 -8 179.312 128.276 3
 -32 -1 -8 38.5814 48.9273 3
 -32 1 -8 -115.928 125.554 3
 -33 -1 -8 -140.525 136.772 3
 -33 1 -8 -86.9844 142.467 3
 -34 -1 -8 210.085 183.236 3
 35 -1 8 264.418 199.852 1
 -35 -1 -8 -57.8312 122.249 3
 36 -1 8 498.486 263.137 1
 -36 -1 -8 58.3771 62.3874 3
 37 -1 8 318.208 220.908 1
 -37 -1 -8 -203.908 200.18 3
 -38 -1 -8 -152.656 160.947 3
 38 -1 8 126.471 130.448 1
 39 -1 8 192.78 217.783 1
 -39 -1 -8 -173.862 201.932 3
 40 -1 8 69.9123 101.396 1
 41 -1 8 235.216 199.119 1
 42 -1 8 306.23 225.196 1
 42 2 -8 -263.155 236.371 1
 41 -2 -8 23.3734 89.8361 1
 41 2 -8 -176.749 219.748 1
 40 -2 -8 222.88 185.789 1
 40 2 -8 -152.225 149.091 1
 39 -2 -8 -72.0709 61.1568 1
 39 2 -8 -28.935 46.6023 1
 38 -2 -8 -6.16895 96.179 1
 38 2 -8 -107.49 159.445 1
 37 -2 -8 137.29 118.949 1
 37 2 -8 -21.3225 73.1775 1
 36 -2 -8 -25.3921 64.0469 1
 36 2 -8 53.4188 73.7771 1
 35 -2 -8 130.314 136.375 1
 35 2 -8 46.5932 55.0983 1
 34 -2 -8 134.465 142.326 1
 34 2 -8 71.468 121.694 1
 33 2 -8 -10.424 49.2593 1
 33 -2 -8 -3.25945 47.8157 1
 32 2 -8 175.976 182.806 1
 32 -2 -8 140.971 137.875 1
 31 2 -8 155.668 174.131 1
 31 -2 -8 141.556 157.328 1
 30 2 -8 321.738 208.567 1
 30 -2 -8 40.2332 63.3355 1
 29 2 -8 659.074 298.594 1
 29 -2 -8 276.064 180.01 1
 28 2 -8 439.503 228.422 1
 28 -2 -8 348.468 192.185 1
 27 -2 -8 -80.1312 136.958 1
 26 -2 -8 -135.033 122.951 3
 26 -2 -8 -102.954 133.579 1
 25 -2 -8 134.761 83.744 3
 25 -2 -8 -268.06 203.839 1
 24 -2 -8 156.345 113.065 3
 24 -2 -8 -19.8355 126.4 1
 23 -2 -8 279.462 181.563 3
 23 -2 -8 -130.084 163.118 1
 22 -2 -8 118.021 84.2386 3
 22 -2 -8 -221.398 176.69 1
 21 -2 -8 -74.1796 96.8125 3
 21 -2 -8 -51.0941 106.432 1
 20 -2 -8 332.23 205.938 3
 20 -2 -8 87.4931 46.5941 1
 19 -2 -8 2937.59 530.726 3
 19 -2 -8 2408.15 437.641 1
 18 -2 -8 1035.5 349.013 3
 18 -2 -8 750.714 256.032 1
 17 -2 -8 2945.81 528.956 3
 17 -2 -8 2847.06 470.294 1
 16 -2 -8 566.823 258.795 3
 16 -2 -8 388.636 199.34 1
 15 -2 -8 2367.25 473.404 3
 15 -2 -8 2289.92 406.571 1
 15 -2 -8 1911.06 375.603 2
 14 -2 -8 233.197 167.811 1
 14 -2 -8 21.4157 76.2282 2
 13 -2 -8 -9.2265 83.5443 3
 13 -2 -8 280.781 159.536 1
 13 -2 -8 61.4865 111.799 2
 12 -2 -8 1943.3 408.407 3
 12 -2 -8 2110.08 367.627 1
 12 -2 -8 1989.53 379.211 2
 11 -2 -8 310.524 166.618 2
 11 -2 -8 330.852 229.335 3
 11 -2 -8 531.246 206.245 1
 10 -2 -8 1091.7 284.893 2
 10 2 -8 906.023 208.57 3
 10 -2 -8 1240.19 327.109 3
 10 -2 -8 1156 272.136 1
 9 -2 -8 1064.49 283.556 2
 9 2 -8 1279.11 246.941 3
 9 -2 -8 1299.81 353.574 3
 9 -2 -8 1450.59 307.474 1
 8 -2 -8 173.573 85.7321 2
 8 2 -8 391.212 139.322 3
 8 -2 -8 775.474 288.147 3
 7 -2 -8 -84.0259 117.197 2
 7 2 -8 -85.2928 66.2117 3
 7 -2 -8 -43.4116 76.2372 3
 6 -2 -8 12.8074 65.1936 2
 6 2 -8 67.8567 39.977 3
 6 -2 -8 133.895 131.949 3
 5 -2 -8 89.5051 80.1988 2
 5 2 -8 18.1918 37.6405 3
 5 -2 -8 101.042 104.783 3
 -5 -2 8 114.568 76.8567 3
 4 -2 -8 24.9044 40.7695 2
 4 2 -8 89.9979 80.6538 3
 4 -2 -8 111.09 107.783 3
 -4 -2 8 37.3328 50.7695 3
 3 -2 -8 156.414 139.535 2
 3 2 -8 143.6 92.2565 3
 3 -2 -8 333.98 192.45 3
 -3 -2 8 41.6319 62.6206 3
 2 -2 -8 910.366 270.436 2
 2 2 -8 419.72 126.738 3
 2 -2 -8 703.579 249.254 3
 -2 -2 8 542.453 150.567 3
 1 2 -8 -84.7707 65.9253 3
 -1 -2 8 1.78277 30.9316 3
 0 2 -8 -20.5686 47.4501 3
 0 -2 -8 -72.1561 111.022 3
 0 -2 8 25.0778 26.6677 3
 -1 2 -8 51.8018 24.1551 2
 -1 2 -8 95.4921 64.7167 3
 -1 -2 -8 109.643 83.6476 3
 -2 2 -8 142.628 71.0982 3
 -2 -2 -8 59.0619 101.905 3
 -3 2 -8 110.922 88.3326 3
 -3 -2 -8 331.471 201.686 3
 -4 2 -8 1523.54 256.475 3
 -4 -2 -8 1484.72 377.221 3
 -5 2 -8 1264.75 245.187 3
 -5 -2 -8 1457.31 359.199 3
 -6 2 -8 6.74027 60.6078 3
 -6 -2 -8 188.999 194.601 3
 -6 -2 -8 184.019 111.002 1
 -7 2 -8 981.042 222.493 3
 -7 -2 -8 1276.22 354.872 3
 -7 -2 -8 729.572 180.399 1
 -8 2 -8 1624.66 278.561 3
 -8 -2 -8 1875.18 425.983 3
 -8 -2 -8 1387.97 250.808 1
 -9 -2 -8 467.095 136.37 1
 -9 2 -8 717.431 192.882 3
 -9 -2 -8 914.225 323.709 3
 -10 2 -8 582.176 175.721 3
 -10 -2 -8 796.213 302.779 3
 -10 -2 -8 150.871 80.1928 1
 -11 -2 -8 586.724 161.486 1
 -11 2 -8 963.614 222.973 3
 -11 -2 -8 1253.53 353.727 3
 -12 -2 -8 1558.38 438.087 3
 -12 2 -8 978.986 241.991 3
 -13 -2 -8 5241.34 704.639 3
 -13 2 -8 4940.33 518.801 3
 -14 -2 -8 984.881 343.984 3
 -14 2 -8 556.674 197.875 3
 -15 -2 -8 1462.72 387.04 3
 -15 2 -8 1135.22 258.721 3
 -16 -2 -8 404.412 225.602 3
 -16 2 -8 296.559 146.41 3
 -17 -2 -8 268.589 174.42 3
 -17 2 -8 231.703 119.148 3
 -18 -2 -8 87.1645 117.46 3
 -18 2 -8 -52.5114 67.5883 3
 -19 -2 -8 146.721 151.671 3
 -19 2 -8 42.3379 59.5163 3
 -20 -2 -8 195.849 137.058 3
 -20 2 -8 88.0752 83.7694 3
 -21 -2 -8 176.179 134.135 3
 -21 2 -8 117.22 94.5409 3
 -22 -2 -8 110.1 131.953 3
 -22 2 -8 67.8687 75.3204 3
 -23 -2 -8 281.425 181.297 3
 -23 2 -8 464.94 189.989 3
 -24 -2 -8 235.023 189.644 3
 -24 2 -8 245.699 141.629 3
 -25 -2 -8 -56.3478 76.9291 3
 -25 2 -8 164.42 127.764 3
 -26 -2 -8 33.1131 86.1887 3
 -26 2 -8 -13.5301 37.7659 3
 -27 -2 -8 10.3475 59.5729 3
 -27 2 -8 -27.7199 37.9293 3
 -28 -2 -8 -26.1197 106.547 3
 -28 2 -8 -25.32 74.4821 3
 -29 -2 -8 100.576 140.471 3
 -29 2 -8 31.9408 82.6349 3
 -30 -2 -8 219.437 196.405 3
 -30 2 -8 -31.3139 44.328 3
 -31 -2 -8 -48.1141 59.8259 3
 -32 -2 -8 167.581 145.63 3
 -33 -2 -8 20.9993 48.1033 3
 -34 -2 -8 15.3301 68.1723 3
 -35 -2 -8 -63.0403 130.322 3
 36 -2 8 35.5215 121.378 1
 -36 -2 -8 -125.083 116.693 3
 37 -2 8 204.573 174.049 1
 -37 -2 -8 39.4986 85.4553 3
 38 -2 8 238.861 235.979 1
 39 -2 8 145.656 177.623 1
 41 3 -8 -175.506 197.935 1
 40 -3 -8 133.096 165.155 1
 40 3 -8 -138.697 179.044 1
 39 -3 -8 104.41 129.787 1
 39 3 -8 50.549 126.807 1
 38 -3 -8 121.079 137.508 1
 38 3 -8 26.0468 82.6398 1
 37 -3 -8 180.473 166.261 1
 37 3 -8 32.1898 100.418 1
 36 -3 -8 87.9467 68.8973 1
 36 3 -8 74.1358 100.849 1
 35 -3 -8 135.955 126.577 1
 35 3 -8 447.327 233.968 1
 34 -3 -8 77.87 105.279 1
 34 3 -8 107.635 122.87 1
 33 -3 -8 -122.416 121.972 1
 33 3 -8 360.702 219.532 1
 32 -3 -8 -110.183 126.639 1
 32 3 -8 167.449 156.645 1
 31 -3 -8 92.1312 101.079 1
 31 3 -8 201.494 171.14 1
 30 -3 -8 80.8684 115.512 1
 30 3 -8 263.202 225.667 1
 29 -3 -8 425.76 240.287 1
 28 -3 -8 49.6835 113.468 1
 28 -3 -8 -30.4713 108.073 3
 27 -3 -8 8.93889 85.055 1
 27 -3 -8 -90.5966 119.949 3
 26 -3 -8 -42.4955 88.195 1
 26 -3 -8 218.541 141.046 3
 25 -3 -8 356.259 205.775 3
 25 -3 -8 491.083 238.807 1
 24 -3 -8 797.39 301.884 3
 24 -3 -8 869.867 300.854 1
 23 -3 -8 -48.083 76.7761 3
 23 -3 -8 118.933 97.8737 1
 22 -3 -8 97.1653 107.521 3
 22 -3 -8 57.1608 92.5355 1
 21 -3 -8 1601.93 426.481 3
 21 -3 -8 1283.32 337.15 1
 20 -3 -8 1256.39 373.377 3
 20 -3 -8 1170.22 324.358 1
 19 -3 -8 1282.49 393.421 3
 19 -3 -8 1044.17 302.265 1
 18 -3 -8 1505.33 409.649 3
 18 -3 -8 1323.77 326.635 1
 17 -3 -8 1383.86 423.168 3
 17 -3 -8 761.55 245.789 1
 16 -3 -8 3100.93 573.627 3
 16 -3 -8 2324.05 418.459 1
 16 -3 -8 2404.11 469.097 2
 15 -3 -8 1335.22 396.743 3
 15 -3 -8 728.145 230.998 1
 15 -3 -8 519.16 246.085 2
 14 -3 -8 558.97 236.047 3
 14 -3 -8 359.057 148.032 1
 14 -3 -8 495.887 215.276 2
 13 -3 -8 1157.33 351.323 3
 13 -3 -8 1184.91 279.239 1
 13 -3 -8 1065.34 317.289 2
 12 -3 -8 655.483 263.84 2
 12 -3 -8 1004.91 333.29 3
 12 -3 -8 628.057 198.06 1
 11 -3 -8 584.982 240.611 2
 11 -3 -8 549.575 246.011 3
 11 -3 -8 392.18 142.315 1
 10 -3 -8 93.311 50.7208 2
 10 -3 -8 295.644 194.471 3
 10 -3 -8 186.217 110.716 1
 9 -3 -8 -114.115 123.771 2
 9 -3 -8 -38.4307 80.015 1
 9 -3 -8 23.0838 104.255 3
 8 -3 -8 279.189 117.708 2
 8 -3 -8 473.293 205.499 3
 8 -3 -8 504.517 148.359 1
 7 -3 -8 -41.9365 102.083 2
 7 -3 -8 118.159 143.463 3
 7 -3 -8 -8.38109 52.7713 1
 6 -3 -8 24.6323 72.875 2
 6 -3 -8 269.864 162.719 3
 6 -3 -8 219.162 94.7112 1
 5 -3 -8 33.7116 81.7686 2
 5 -3 -8 181.586 136.051 3
 5 -3 -8 141.191 89.1016 1
 4 -3 -8 46.0978 27.3896 2
 4 -3 -8 62.1387 65.7315 3
 4 -3 -8 74.9306 77.2948 1
 3 -3 -8 87.9815 83.7768 2
 3 -3 -8 71.8896 61.9857 3
 3 -3 -8 121.518 95.2499 1
 2 -3 -8 185.614 113.784 2
 2 -3 -8 43.0969 87.3788 3
 2 -3 -8 53.1497 60.1442 1
 1 3 -8 -73.2582 49.2124 3
 1 -3 -8 112.116 128.374 2
 1 -3 -8 -133.352 135.711 3
 1 -3 -8 130.916 85.0478 1
 0 3 -8 19.9079 19.3317 3
 0 -3 -8 242.853 169.271 2
 0 -3 -8 22.2872 79.3925 3
 0 -3 -8 234.014 110.98 1
 -1 3 -8 48.009 28.4754 3
 -1 -3 -8 214.18 182.586 2
 -1 -3 -8 374.188 139.763 1
 -1 -3 -8 -52.8842 66.8944 3
 -2 3 -8 299.715 84.228 3
 -2 -3 -8 698.023 169.633 1
 -2 -3 -8 297.397 151.32 3
 -3 3 -8 80.1077 54.7835 3
 -3 -3 -8 -20.3062 49.9629 3
 -4 3 -8 76.6173 32.5392 3
 -4 -3 -8 111.629 126.673 3
 -5 3 -8 -26.5936 35.396 3
 -5 -3 -8 -5.75359 69.9887 3
 -6 3 -8 231.846 87.0392 3
 -6 -3 -8 355.845 246.171 3
 -7 3 -8 1364.57 201.651 3
 -7 -3 -8 1498.02 395.372 3
 -8 3 -8 1282.78 208.118 3
 -8 -3 -8 1721.87 436.224 3
 -9 3 -8 537.342 140.416 3
 -9 -3 -8 598.303 291.471 3
 -10 3 -8 44.8099 72.6149 3
 -10 -3 -8 279.118 219.483 3
 -11 3 -8 1284.48 224.883 3
 -11 -3 -8 1711.8 453.373 3
 -12 3 -8 2461.85 317.957 3
 -12 -3 -8 2733.89 544.912 3
 -13 3 -8 390.71 144.822 3
 -13 -3 -8 605.552 290.775 3
 -14 3 -8 1104.9 218.975 3
 -14 -3 -8 1336.12 401.037 3
 -15 -3 -8 1982.59 461.887 3
 -15 3 -8 1815.82 292.811 3
 -16 -3 -8 864.237 343.879 3
 -16 3 -8 753.842 195.572 3
 -17 -3 -8 944.18 333.125 3
 -17 3 -8 817.189 209.849 3
 -18 -3 -8 200.506 157.799 3
 -18 3 -8 110.385 87.4258 3
 -19 -3 -8 407.465 242.649 3
 -19 3 -8 272.764 120.856 3
 -20 -3 -8 818.331 329.216 3
 -20 3 -8 809.368 220.209 3
 -21 -3 -8 426.693 206.838 3
 -21 3 -8 149.156 87.8913 3
 -22 -3 -8 293.014 206.503 3
 -23 -3 -8 59.8361 102.394 3
 -24 -3 -8 204.316 192.833 3
 -25 -3 -8 320.073 204.034 3
 -26 -3 -8 277.485 206.535 3
 -27 -3 -8 55.9467 144.765 3
 -28 -3 -8 -4.25612 71.5976 3
 -29 -3 -8 -83.9296 116.172 3
 -30 -3 -8 64.6553 126.257 3
 -31 -3 -8 6.65393 156.016 3
 -32 -3 -8 68.272 94.1948 3
 -33 -3 -8 40.5564 59.8819 3
 -34 -3 -8 -74.861 136.482 3
 39 4 -8 18.69 48.7863 1
 38 -4 -8 53.8011 41.3492 1
 38 4 -8 3.98241 62.4992 1
 37 -4 -8 179.613 165.118 1
 37 4 -8 199.375 182.825 1
 36 -4 -8 -117.751 139.791 1
 36 4 -8 55.4624 100.688 1
 35 -4 -8 -53.703 120.228 1
 35 4 -8 440.14 265.796 1
 34 -4 -8 259.91 178.867 1
 34 4 -8 302.449 244.741 1
 33 -4 -8 102.572 106.604 1
 33 4 -8 157.216 170.819 1
 32 -4 -8 -32.3229 39.0509 1
 32 4 -8 430.852 269.412 1
 31 -4 -8 -79.7569 122.307 1
 30 -4 -8 -112.195 122.524 1
 29 -4 -8 110.728 117.345 1
 29 -4 -8 -72.4011 108.764 3
 28 -4 -8 -103.573 150.195 3
 28 -4 -8 101.356 100.432 1
 27 -4 -8 -23.8531 87.6675 3
 27 -4 -8 6.39111 68.949 1
 26 -4 -8 276.837 197.927 3
 26 -4 -8 361.298 185.919 1
 25 -4 -8 41.2864 63.2461 3
 25 -4 -8 89.9892 86.4281 1
 24 -4 -8 233.133 182.705 3
 24 -4 -8 500.151 226.052 1
 23 -4 -8 336.056 215.206 3
 23 -4 -8 299.147 190.358 1
 22 -4 -8 66.3598 64.48 1
 22 -4 -8 205.105 180.834 3
 21 -4 -8 1333.97 347.254 1
 21 -4 -8 1644.71 439.705 3
 20 -4 -8 210.867 160.467 1
 20 -4 -8 1038.46 414.25 3
 19 -4 -8 4795.83 739.928 3
 19 -4 -8 4147.48 598.203 1
 18 -4 -8 359.364 189.378 1
 18 -4 -8 301.392 211.57 2
 17 -4 -8 700.536 244.437 1
 17 -4 -8 1356.97 399.85 3
 17 -4 -8 783.989 277.774 2
 16 -4 -8 81.3371 100.067 1
 16 -4 -8 8.32512 108.913 2
 15 -4 -8 1001.62 283.831 1
 15 -4 -8 1414.71 420.457 3
 15 -4 -8 965.062 311.04 2
 14 -4 -8 398.133 233.049 3
 14 -4 -8 443.605 191.672 1
 14 -4 -8 200.978 153.712 2
 13 -4 -8 134.717 127.842 2
 13 -4 -8 210.227 134.34 1
 13 -4 -8 296.124 179.762 3
 12 -4 -8 -8.51132 55.6633 2
 12 -4 -8 106.6 81.3768 1
 12 -4 -8 -95.3164 152.848 3
 11 -4 -8 351.494 188.756 2
 11 -4 -8 196.527 126.522 1
 11 -4 -8 318.708 140.017 3
 10 -4 -8 70.5034 85.8788 1
 10 -4 -8 -32.5138 77.84 2
 10 -4 -8 -55.6907 80.6704 3
 9 -4 -8 636.622 196.92 1
 9 -4 -8 571.203 226.18 2
 9 -4 -8 647.511 269.42 3
 8 -4 -8 150.26 99.7362 1
 8 -4 -8 -79.8467 38.0781 2
 8 -4 -8 48.2589 144.461 3
 7 -4 -8 415.772 157.175 1
 7 -4 -8 461.028 203.448 2
 7 -4 -8 440.65 226.497 3
 6 -4 -8 42.9324 46.402 1
 6 -4 -8 -42.5513 49.108 2
 5 -4 -8 66.5582 63.6481 1
 5 -4 -8 89.1131 96.4143 2
 5 -4 -8 189.225 143.147 3
 4 -4 -8 525.703 241.908 2
 4 -4 -8 714.053 289.479 3
 4 -4 -8 494.794 152.667 1
 3 -4 -8 111.65 203.452 2
 3 -4 -8 576.633 319.721 3
 3 -4 -8 133.965 92.2422 1
 2 -4 -8 1090.48 332.76 2
 2 -4 -8 930.641 184.984 1
 2 -4 -8 1241.22 365.95 3
 1 -4 -8 387.298 266.382 2
 1 -4 -8 279.892 266.258 3
 1 -4 -8 37.574 49.5684 1
 0 -4 -8 477.886 248.732 2
 0 -4 -8 415.973 213.797 3
 -1 -4 -8 165.424 144.478 2
 -1 -4 -8 -21.1783 69.1539 3
 -2 -4 -8 432.853 253.797 2
 -2 -4 -8 233.505 209.894 3
 -3 -4 -8 1109.49 373.552 2
 -3 -4 -8 556.682 251.898 3
 -4 -4 -8 211.546 187.84 3
 -5 -4 -8 388.457 221.092 3
 -6 -4 -8 231.239 190.77 3
 -7 -4 -8 449.665 213.886 3
 -8 -4 -8 174.943 224.138 3
 -9 -4 -8 874.257 309.169 3
 -10 -4 -8 384.503 258.055 3
 -11 -4 -8 937.625 342.302 3
 -12 -4 -8 719.441 343.162 3
 -13 -4 -8 1734.36 464.861 3
 -14 -4 -8 1237.75 425.086 3
 -15 -4 -8 4044.37 703.887 3
 -16 -4 -8 802.669 367.392 3
 -17 -4 -8 825.96 322.961 3
 -18 -4 -8 165.778 182.978 3
 -19 -4 -8 295.31 209.489 3
 -20 -4 -8 803.622 338.053 3
 -21 -4 -8 271.278 214.651 3
 -22 -4 -8 222.999 164.842 3
 -23 -4 -8 13.3037 144.338 3
 -24 -4 -8 184.338 169.814 3
 -25 -4 -8 -67.4633 119.774 3
 -26 -4 -8 -12.874 117.245 3
 -27 -4 -8 91.2576 143.745 3
 -28 -4 -8 161.484 227.563 3
 -29 -4 -8 -24.1197 57.7438 3
 -30 -4 -8 102.694 167.481 3
 -31 -4 -8 320.266 244.743 3
 36 5 -8 192.406 178.634 1
 36 -5 -8 108.193 131.596 1
 35 5 -8 628.534 313.615 1
 35 -5 -8 526.338 279.298 1
 34 5 -8 461.065 261.841 1
 34 -5 -8 11.5554 56.1339 1
 33 5 -8 408.14 239.076 1
 33 -5 -8 -119.475 139.699 1
 32 -5 -8 44.4154 73.6995 1
 31 -5 -8 30.4086 77.9223 1
 30 -5 -8 -77.8778 84.5473 1
 29 -5 -8 -69.2526 100.773 3
 29 -5 -8 7.61642 91.7823 1
 28 -5 -8 -1.55686 79.7678 3
 28 -5 -8 10.7401 28.7636 1
 27 -5 -8 0.09702 56.9963 3
 27 -5 -8 -233.899 158.915 1
 26 -5 -8 -3.82342 81.7727 3
 26 -5 -8 -144.954 116.452 1
 25 -5 -8 170.259 146.79 3
 25 -5 -8 94.3009 121.521 1
 24 -5 -8 197.393 177.883 3
 24 -5 -8 135.184 129.662 1
 23 -5 -8 421.418 231.07 3
 23 -5 -8 133.52 128.232 1
 22 -5 -8 245.145 189.318 3
 22 -5 -8 -4.76309 82.0136 1
 21 -5 -8 410.388 244.921 3
 21 -5 -8 209.729 131.37 1
 20 -5 -8 339.284 265.706 3
 20 -5 -8 58.2159 88.5493 1
 19 -5 -8 255.341 172.387 3
 19 -5 -8 234.902 152.211 1
 18 -5 -8 95.7782 129.406 3
 18 -5 -8 53.0782 91.3423 1
 18 -5 -8 -145.317 136.461 2
 17 -5 -8 367.092 260.006 3
 17 -5 -8 251.263 145.933 1
 17 -5 -8 96.5986 115.025 2
 16 -5 -8 585.658 210.183 1
 16 -5 -8 702.871 296.346 2
 16 -5 -8 1082.73 381.169 3
 15 -5 -8 184.072 190.707 3
 15 -5 -8 76.2786 95.7505 1
 15 -5 -8 49.0686 149.177 2
 14 -5 -8 227.741 197.544 3
 14 -5 -8 163.309 94.3126 1
 14 -5 -8 92.0566 49.1497 2
 13 -5 -8 24.5739 109.293 2
 13 -5 -8 3.94705 60.1951 3
 13 -5 -8 11.8268 37.5084 1
 12 -5 -8 138.496 159.913 2
 12 -5 -8 -56.7117 67.3009 3
 12 -5 -8 61.6522 67.9479 1
 11 -5 -8 111.538 113.85 2
 11 -5 -8 63.0214 88.4882 3
 10 -5 -8 67.5543 87.7362 2
 10 -5 -8 147.744 193.969 3
 9 -5 -8 179.81 82.532 2
 9 -5 -8 341.757 197.229 3
 8 -5 -8 -26.7513 72.5956 2
 8 -5 -8 35.2278 117.12 3
 7 -5 -8 291.591 182.248 2
 7 -5 -8 482.512 280.219 3
 6 -5 -8 252.407 154.666 2
 6 -5 -8 706.955 317.703 3
 5 -5 -8 127.371 151.402 2
 5 -5 -8 257.1 182.082 3
 4 -5 -8 23.2362 169.097 2
 4 -5 -8 141.021 151.511 3
 3 -5 -8 669.496 264.231 2
 3 -5 -8 831.314 311.357 3
 2 -5 -8 209.141 204.312 3
 2 -5 -8 50.1475 164.608 2
 1 -5 -8 159.299 108.532 2
 1 -5 -8 144.068 157.214 3
 0 -5 -8 288.292 211.824 2
 0 -5 -8 394.306 231.783 3
 -1 -5 -8 347.819 227.634 2
 -1 -5 -8 278.527 248.287 3
 -2 -5 -8 768.966 338.187 2
 -2 -5 -8 728.981 335.1 3
 -3 -5 -8 742.07 347.334 2
 -3 -5 -8 765.913 341.9 3
 -4 -5 -8 392.361 260.446 2
 -4 -5 -8 195.007 178.78 3
 -5 -5 -8 382.102 235.922 2
 -5 -5 -8 250.593 195.418 3
 -6 -5 -8 378.598 240.7 2
 -6 -5 -8 246.261 200.431 3
 -7 -5 -8 -76.5466 82.9055 3
 -8 -5 -8 216.242 148.548 3
 -9 -5 -8 217.241 193.443 3
 -10 -5 -8 266.493 218.602 3
 -11 -5 -8 526.317 282.741 3
 -12 -5 -8 766.487 326.956 3
 -13 -5 -8 400.88 237.704 3
 -14 -5 -8 104.413 214.585 3
 -15 -5 -8 809.661 349.027 3
 -16 -5 -8 70.0225 108.088 3
 -17 -5 -8 76.453 112.844 3
 -18 -5 -8 179.002 149.888 3
 -19 -5 -8 361.176 233.973 3
 -20 -5 -8 380.461 233.755 3
 -21 -5 -8 -58.3498 111.713 3
 -22 -5 -8 -159.457 157.236 3
 -23 -5 -8 207.062 184.309 3
 -24 -5 -8 7.95194 64.8774 3
 -25 -5 -8 149.879 201.485 3
 -26 -5 -8 182.987 207.316 3
 -27 -5 -8 18.9545 63.2317 3
 33 -6 -8 227.872 165.882 1
 32 -6 -8 -3.1796 75.6585 1
 31 -6 -8 268.969 202.845 1
 30 -6 -8 -15.3375 63.8446 1
 27 -6 -8 -50.0902 129.668 3
 26 -6 -8 -156.708 109.898 3
 25 -6 -8 109.106 30.9384 3
 24 -6 -8 213.944 180.978 3
 23 -6 -8 253.363 174.07 3
 22 -6 -8 185.925 184.05 3
 21 -6 -8 758.528 341.304 3
 20 -6 -8 453.583 278.64 3
 19 -6 -8 742.341 332.308 3
 18 -6 -8 724.098 360.921 3
 18 -6 -8 193.318 194.653 2
 17 -6 -8 740.016 314.944 3
 17 -6 -8 603.815 303.19 2
 16 -6 -8 181.655 246.979 3
 16 -6 -8 178.481 235.138 2
 15 -6 -8 249.885 203.712 3
 15 -6 -8 287.14 203.266 2
 14 -6 -8 189.269 170.763 3
 14 -6 -8 217.144 224.795 2
 13 -6 -8 585.644 292.96 3
 13 -6 -8 444.627 256.632 2
 12 -6 -8 198.882 199.212 2
 12 -6 -8 246.468 257.392 3
 11 -6 -8 -47.8765 67.7212 2
 11 -6 -8 163.441 171.09 3
 10 -6 -8 169.973 158.461 2
 10 -6 -8 283.132 205.353 3
 9 -6 -8 55.5519 105.593 2
 9 -6 -8 -216.088 180.503 3
 8 -6 -8 -277.468 194.869 2
 8 -6 -8 -113.962 141.525 3
 7 -6 -8 -157.348 179.757 2
 7 -6 -8 92.0823 106.204 3
 6 -6 -8 -42.9277 128.495 2
 6 -6 -8 -22.1866 63.4675 3
 5 -6 -8 -55.8346 134.024 2
 5 -6 -8 143.146 117.421 3
 4 -6 -8 -121.378 130.258 2
 4 -6 -8 240.143 232.818 3
 3 -6 -8 225.745 204.677 2
 3 -6 -8 148.607 190.855 3
 2 -6 -8 336.329 242.076 2
 2 -6 -8 416.383 234.367 3
 1 -6 -8 -24.164 41.1988 2
 1 -6 -8 232.664 205.694 3
 0 -6 -8 -190.102 187.989 2
 0 -6 -8 8.67285 69.1683 3
 -1 -6 -8 -46.1543 71.4471 2
 -1 -6 -8 22.237 77.4842 3
 -2 -6 -8 183.601 148.772 2
 -2 -6 -8 165.368 159.035 3
 -3 -6 -8 72.3858 113.463 2
 -3 -6 -8 240.487 208.653 3
 -4 -6 -8 279.75 225.808 2
 -4 -6 -8 221.528 199.049 3
 -5 -6 -8 312.776 250.703 2
 -5 -6 -8 85.4153 118.52 3
 -6 -6 -8 554.541 306.589 2
 -6 -6 -8 -155.401 105.711 3
 -7 -6 -8 347.736 275.069 2
 -7 -6 -8 153.171 74.8185 3
 -8 -6 -8 417.254 271.76 2
 -8 -6 -8 170.6 166.811 3
 -9 -6 -8 617.186 347.97 2
 -9 -6 -8 295.69 220.742 3
 -10 -6 -8 326.958 253.794 3
 -11 -6 -8 259.398 218.136 3
 -12 -6 -8 422.778 306.136 3
 -13 -6 -8 1134.12 413.924 3
 -14 -6 -8 409.059 285.689 3
 -15 -6 -8 498.598 262.632 3
 -16 -6 -8 16.4569 51.8358 3
 -17 -6 -8 142.382 185.752 3
 -18 -6 -8 280.548 221.127 3
 -19 -6 -8 71.2855 86.2615 3
 -20 -6 -8 -31.8389 55.0614 3
 -21 -6 -8 188.116 196.708 3
 20 -7 -8 225.996 173.259 3
 19 -7 -8 128.951 175.11 3
 18 -7 -8 195.109 186.709 3
 17 -7 -8 120.379 155.707 3
 16 -7 -8 74.6475 107.89 3
 15 -7 -8 61.8923 100.482 3
 14 -7 -8 64.7141 141.009 3
 13 -7 -8 81.8219 73.033 3
 13 -7 -8 137.414 109.04 2
 12 -7 -8 -8.18677 68.1834 3
 12 -7 -8 -6.52277 117.48 2
 11 -7 -8 193.597 212.054 2
 11 -7 -8 195.348 178.13 3
 10 -7 -8 58.1837 130.923 2
 10 -7 -8 -123.169 117.582 3
 9 -7 -8 -9.79346 139.039 2
 9 -7 -8 71.4352 93.6611 3
 8 -7 -8 -43.7619 82.061 2
 8 -7 -8 33.0843 100.925 3
 7 -7 -8 -215.556 184.082 2
 7 -7 -8 114.378 125.441 3
 6 -7 -8 -157.178 217.326 2
 6 -7 -8 213.883 182.361 3
 5 -7 -8 -170.761 175.522 2
 5 -7 -8 300.046 217.131 3
 4 -7 -8 4.12028 36.8302 2
 4 -7 -8 25.3654 95.6079 3
 3 -7 -8 -151.438 163.231 2
 3 -7 -8 -50.8899 114.326 3
 2 -7 -8 -109.652 185.806 2
 2 -7 -8 -13.1594 105.811 3
 1 -7 -8 -165.595 184.37 2
 1 -7 -8 57.4497 40.4069 3
 0 -7 -8 -133.365 149.117 2
 0 -7 -8 -71.703 111.635 3
 -1 -7 -8 189.991 211.735 2
 -1 -7 -8 8.67382 110.409 3
 -2 -7 -8 121.693 182.615 2
 -2 -7 -8 72.5782 52.8111 3
 -3 -7 -8 52.1455 116.495 2
 -3 -7 -8 -10.3527 81.6556 3
 -4 -7 -8 86.2798 124.279 2
 -4 -7 -8 433.022 257.995 3
 -5 -7 -8 42.3233 89.1764 2
 -5 -7 -8 347.425 276.175 3
 -6 -7 -8 110.076 181.352 2
 -6 -7 -8 188.402 194.218 3
 -7 -7 -8 155.333 166.215 2
 -7 -7 -8 149.544 201.914 3
 -8 -7 -8 77.405 156.686 2
 -8 -7 -8 316.048 259.967 3
 -9 -7 -8 352.86 252.267 2
 -9 -7 -8 770.907 351.677 3
 -10 -7 -8 387.002 270.152 3
 -11 -7 -8 47.6627 68.0223 3
 -12 -7 -8 339.835 260.015 3
 -13 -7 -8 165.572 151.715 3
 -14 -7 -8 29.334 73.5284 3
 40 0 -9 168.712 93.1198 1
 39 0 -9 -234.341 199.077 1
 38 0 -9 -214.501 190.54 1
 37 0 -9 -75.6402 139.451 1
 36 0 -9 -218.835 160.718 1
 35 0 -9 -183.137 177.345 1
 34 0 -9 -139.626 152.048 1
 33 0 -9 -109.619 120.832 1
 32 0 -9 -14.6588 55.7312 1
 31 0 -9 -181.865 145.072 1
 30 0 -9 -172.568 179.301 1
 29 0 -9 -42.3596 77.2422 1
 28 0 -9 157.948 154.353 1
 27 0 -9 55.3869 98.1666 1
 26 0 -9 114.72 128.419 1
 25 0 -9 250.559 178.338 1
 24 0 -9 324.211 208.026 1
 23 0 -9 337.364 224.792 1
 22 0 -9 452.44 223.269 1
 21 0 -9 -43.2836 74.698 3
 20 0 -9 -113.489 103.527 3
 19 0 -9 107.024 101.175 3
 18 0 -9 28.3694 29.3469 3
 17 0 -9 116.94 126.015 3
 16 0 -9 66.2973 75.4714 3
 15 0 -9 85.469 66.5334 3
 14 0 -9 68.4482 106.257 3
 13 0 -9 41.9858 69.3105 3
 12 0 -9 25.773 75.3005 3
 11 0 -9 52.9513 48.7905 3
 10 0 -9 -68.7791 92.0938 3
 9 0 -9 -184.368 120.077 3
 9 0 -9 -117.672 72.0813 2
 8 0 -9 -176.865 116.604 3
 8 0 -9 -113.139 74.7872 2
 7 0 -9 -71.0292 98.7106 3
 7 0 -9 -9.01067 50.0623 2
 6 0 -9 -15.4618 55.8522 2
 6 0 -9 -129.889 101.314 3
 5 0 -9 -174.633 100.142 2
 5 0 -9 114.994 105.98 3
 4 0 -9 -20.6187 31.0342 2
 4 0 -9 51.2074 70.0516 3
 3 0 -9 2.40306 22.6702 2
 3 0 -9 67.6352 73.9936 3
 2 0 -9 12.8077 42.9851 2
 2 0 -9 94.7938 99.8967 3
 1 0 -9 235.658 114.343 2
 1 0 -9 103.92 109.123 3
 0 0 -9 180.486 107.998 2
 0 0 -9 255.163 155.188 3
 -1 0 -9 -67.3642 62.1355 3
 -2 0 -9 -6.63052 53.7266 3
 -3 0 -9 -58.0395 85.0468 3
 -4 0 -9 0.05019 62.5524 3
 -5 0 -9 40.8842 72.291 3
 -6 0 -9 83.0696 82.7527 3
 -7 0 -9 33.3786 57.2958 3
 -8 0 -9 44.0385 85.21 3
 -9 0 -9 -175.015 131.749 3
 -10 0 -9 15.7949 36.825 3
 -11 0 -9 -132.695 116.557 3
 -12 0 -9 109.477 67.6545 3
 -13 0 -9 -26.1096 44.5922 3
 -14 0 -9 210.91 139.532 3
 -15 0 -9 282.372 167.754 3
 -16 0 -9 138.034 137.369 3
 -17 0 -9 165.656 139.39 3
 -18 0 -9 213.703 127.323 3
 -19 0 -9 132.854 153.452 3
 -20 0 -9 285.345 174.455 3
 -21 0 -9 26.3265 62.6174 3
 -22 0 -9 18.1949 79.2204 3
 -23 0 -9 -0.96774 55.3984 3
 -24 0 -9 112.509 113.857 3
 -25 0 -9 -19.8293 38.707 3
 -26 0 -9 -70.4248 51.4356 3
 -27 0 -9 -95.6727 134.266 3
 -28 0 -9 -67.6251 112.589 3
 -29 0 -9 -178.405 146.617 3
 -30 0 -9 -50.5294 62.5299 3
 -31 0 -9 -29.406 121.913 3
 -32 0 -9 -85.0084 132.667 3
 -33 0 -9 -155.1 129.653 3
 -34 0 -9 -138.062 171.639 3
 -35 0 -9 -60.9201 122.603 3
 -36 0 -9 -286.963 239.55 3
 -37 0 -9 -13.1478 91.9928 3
 -38 0 -9 -104.13 172.492 3
 -39 0 -9 -141.634 154.881 3
 40 1 -9 -316.091 269.338 1
 40 -1 -9 187.195 148.867 1
 39 1 -9 -120.487 163.466 1
 39 -1 -9 98.6692 120.624 1
 38 1 -9 62.9263 41.6128 1
 38 -1 -9 35.2056 97.3994 1
 37 1 -9 -30.1138 127.04 1
 37 -1 -9 527.16 280.967 1
 36 1 -9 56.275 99.5203 1
 36 -1 -9 214.337 189.51 1
 35 1 -9 77.1334 47.5509 1
 35 -1 -9 76.1009 57.7038 1
 34 1 -9 143.674 153.744 1
 34 -1 -9 -186.543 157.466 1
 33 1 -9 -70.7922 160.905 1
 33 -1 -9 -48.5954 64.9207 1
 32 1 -9 14.5036 76.1208 1
 32 -1 -9 -81.4791 118.145 1
 31 1 -9 -28.7035 27.7327 1
 31 -1 -9 -249.296 204.037 1
 30 1 -9 74.2323 119.724 1
 30 -1 -9 -72.6204 124.676 1
 29 1 -9 206.12 166.482 1
 29 -1 -9 -215.524 171.888 1
 28 1 -9 285.822 191.377 1
 28 -1 -9 2.085 79.2012 1
 27 1 -9 214.906 195.292 1
 27 -1 -9 10.6853 59.8752 1
 26 1 -9 330.159 225.381 1
 26 -1 -9 75.0257 105.056 1
 25 -1 -9 624.17 249.005 1
 24 -1 -9 281.636 149.031 3
 24 -1 -9 175.168 148.407 1
 23 -1 -9 48.3919 58.0152 3
 23 -1 -9 105.435 98.3297 1
 22 -1 -9 414.649 195.713 3
 22 -1 -9 747.951 257.55 1
 21 -1 -9 946.152 306.632 3
 21 -1 -9 895.912 290.718 1
 20 -1 -9 2070.18 454.213 3
 20 -1 -9 1704.73 401.192 1
 19 -1 -9 1066.12 342.826 3
 19 -1 -9 1367.48 369.625 1
 18 -1 -9 2737.14 511.844 3
 18 -1 -9 2359.28 451.924 1
 17 1 -9 2616.33 442.356 3
 17 -1 -9 2908.08 526.855 3
 17 -1 -9 2696.5 474.598 1
 16 1 -9 1743.45 366.961 3
 16 -1 -9 1482.96 373.376 3
 15 1 -9 251.956 147.721 3
 15 -1 -9 266.097 212.417 3
 14 1 -9 641.162 234.889 3
 14 -1 -9 1028.56 316.56 3
 13 1 -9 3204.57 473.033 3
 13 -1 -9 3653.73 567.663 3
 12 1 -9 660.896 229.753 3
 12 -1 -9 712.121 317.634 3
 12 -1 -9 258.058 175.513 2
 11 1 -9 703.626 222.728 3
 11 -1 -9 620.883 228.257 3
 11 -1 -9 470.555 164.684 2
 10 1 -9 503.669 189.27 3
 10 -1 -9 330.202 189.282 3
 10 -1 -9 180.548 106.799 2
 9 -1 -9 129.317 99.8532 2
 9 1 -9 329.867 151.725 3
 9 -1 -9 212.89 150.608 3
 8 -1 -9 21.6374 48.2657 2
 8 -1 -9 -66.4383 47.2202 3
 7 1 -9 334.342 145.844 3
 7 -1 -9 421.923 184.927 3
 7 -1 -9 350.348 119.033 2
 6 -1 -9 336.036 148.218 2
 6 1 -9 511.009 175.301 3
 6 -1 -9 567.951 234.362 3
 5 -1 -9 -10.1965 25.8091 2
 5 1 -9 18.6272 31.3968 3
 5 1 -9 -138.167 60.9583 2
 4 -1 -9 -73.5958 76.4793 2
 4 1 -9 -149.808 107.781 3
 4 -1 -9 211.288 130.411 3
 4 1 -9 -35.0915 34.1188 2
 3 1 -9 -45.1017 34.6306 2
 3 -1 -9 25.7126 52.2719 2
 3 1 -9 -58.9396 95.9649 3
 3 -1 -9 97.7122 99.5449 3
 2 1 -9 -32.095 32.7688 2
 2 -1 -9 132.853 114.749 2
 2 1 -9 -21.1969 45.8926 3
 2 -1 -9 124.505 121.276 3
 1 1 -9 102.117 58.9271 2
 1 -1 -9 172.632 115.262 2
 1 1 -9 113.78 93.1544 3
 1 -1 -9 152.609 136.047 3
 0 1 -9 364.835 111.005 2
 0 -1 -9 493.121 195.239 2
 0 1 -9 496.208 180.245 3
 0 -1 -9 358.695 190.19 3
 -1 1 -9 493.654 179.716 3
 -1 -1 -9 391.594 183.326 3
 -2 1 -9 359.933 164.931 3
 -2 -1 -9 85.1728 82.4369 3
 -3 1 -9 307.069 165.445 3
 -3 -1 -9 92.5503 120.57 3
 -4 1 -9 191.889 137.346 3
 -4 -1 -9 175.749 156.072 3
 -5 1 -9 576.282 195.548 3
 -5 -1 -9 987.707 293.015 3
 -6 1 -9 94.6462 124.01 3
 -6 -1 -9 433.174 236.348 3
 -7 1 -9 1968.06 365.657 3
 -7 -1 -9 1995.39 417.615 3
 -8 1 -9 627.353 224.705 3
 -8 -1 -9 676.069 289.392 3
 -9 1 -9 1284.94 303.932 3
 -9 -1 -9 1679.93 412.217 3
 -10 -1 -9 1756 418.177 3
 -10 1 -9 1258.96 321.353 3
 -11 1 -9 2277.02 405.255 3
 -11 -1 -9 2104.47 446.687 3
 -12 1 -9 335.461 198.463 3
 -12 -1 -9 452.805 222.749 3
 -13 1 -9 669.353 248.699 3
 -13 -1 -9 930.093 331.892 3
 -14 1 -9 4121.82 551.223 3
 -14 -1 -9 4483.63 651.866 3
 -15 -1 -9 2094.12 453.879 3
 -15 1 -9 1974.49 399.799 3
 -16 -1 -9 399.409 221.987 3
 -16 1 -9 443.482 212.76 3
 -17 -1 -9 297.983 195.045 3
 -17 1 -9 272.996 154.399 3
 -18 -1 -9 291.896 206.751 3
 -18 1 -9 152.317 129.207 3
 -19 -1 -9 952.056 323.091 3
 -19 1 -9 1229.73 323.776 3
 -20 -1 -9 482.496 239.626 3
 -20 1 -9 392.819 193.292 3
 -21 -1 -9 319.335 196.409 3
 -21 1 -9 292.317 159.024 3
 -22 -1 -9 305.196 184.527 3
 -22 1 -9 431.613 199.001 3
 -23 -1 -9 299.782 198.524 3
 -23 1 -9 99.1005 113.941 3
 -24 -1 -9 90.3572 113.396 3
 -24 1 -9 -22.0093 66.9167 3
 -25 -1 -9 57.1943 100.844 3
 -25 1 -9 -53.8935 74.1676 3
 -26 -1 -9 98.7931 120.338 3
 -26 1 -9 -157.654 132.09 3
 -27 -1 -9 19.7362 94.0054 3
 -27 1 -9 -23.6527 64.7538 3
 -28 -1 -9 135.609 127.994 3
 -28 1 -9 -5.853 53.4193 3
 -29 -1 -9 219.457 178.413 3
 -29 1 -9 30.7001 71.1551 3
 -30 -1 -9 -52.7118 96.3305 3
 -30 1 -9 100.339 99.3582 3
 -31 -1 -9 200.951 196.093 3
 -31 1 -9 371.343 224.036 3
 -32 -1 -9 116.453 138.203 3
 -32 1 -9 12.5396 56.3394 3
 -33 -1 -9 227.185 187.132 3
 -33 1 -9 17.3104 93.254 3
 -34 -1 -9 184.416 192.361 3
 -34 1 -9 -252.718 195.126 3
 -35 -1 -9 -83.166 126.913 3
 -35 1 -9 28.1173 82.3643 3
 -36 -1 -9 -43.6581 83.7807 3
 -36 1 -9 -258.644 186.658 3
 -37 -1 -9 -68.8222 116.928 3
 -37 1 -9 -192.193 184.518 3
 -38 1 -9 -294.894 247.559 3
 -39 1 -9 -129.736 179.792 3
 -40 1 -9 -321.34 247.606 3
 39 -2 -9 -63.6652 86.034 1
 39 2 -9 -89.8108 140.026 1
 38 -2 -9 130.924 177.6 1
 38 2 -9 -229.748 183.747 1
 37 -2 -9 31.027 106.456 1
 37 2 -9 -323.484 227.44 1
 36 -2 -9 332.828 206.661 1
 36 2 -9 -0.2701 114.153 1
 35 2 -9 12.8102 85.6603 1
 35 -2 -9 152.89 157.821 1
 34 2 -9 247.245 174.591 1
 34 -2 -9 166.406 183.129 1
 33 2 -9 481.728 273.045 1
 33 -2 -9 352.036 210.913 1
 32 2 -9 283.469 223.132 1
 32 -2 -9 44.5886 53.6207 1
 31 2 -9 310.425 227.402 1
 31 -2 -9 111.236 100.539 1
 30 2 -9 508.214 258.187 1
 30 -2 -9 73.9973 138.713 1
 29 2 -9 752.666 306.338 1
 29 -2 -9 273.796 166.03 1
 28 -2 -9 24.2202 72.5416 1
 27 -2 -9 -218.115 162.335 3
 27 -2 -9 -138.575 150.057 1
 26 -2 -9 -187.33 149.481 3
 26 -2 -9 -254.432 201.734 1
 25 -2 -9 -57.5363 88.6169 3
 25 -2 -9 -146.404 181.799 1
 24 -2 -9 -1.6413 26.0613 3
 24 -2 -9 -130.196 158.806 1
 23 -2 -9 80.5886 68.8178 3
 23 -2 -9 233.399 157.121 1
 22 -2 -9 718.927 334.835 3
 22 -2 -9 351.21 207.569 1
 21 -2 -9 5836.18 797.287 3
 21 -2 -9 4899.64 671.301 1
 20 -2 -9 2332.13 546.045 3
 20 -2 -9 992.394 337.395 1
 19 -2 -9 8121.03 923.575 3
 19 -2 -9 7194.85 789.185 1
 18 -2 -9 2897.72 622.212 3
 18 -2 -9 1839.72 437.545 1
 17 -2 -9 10949.7 1044.97 3
 17 -2 -9 10242.3 914.602 1
 16 -2 -9 2402.19 561.367 3
 16 -2 -9 1466.75 364.545 1
 15 -2 -9 143.036 126.667 1
 15 -2 -9 -90.1723 87.2619 2
 14 -2 -9 714.171 318.623 3
 14 -2 -9 762.454 247.529 1
 14 -2 -9 406.176 184.537 2
 13 -2 -9 1488.08 388.267 3
 13 -2 -9 1632.45 351.164 1
 13 -2 -9 1268.63 337.475 2
 12 -2 -9 1287.23 383.41 3
 12 -2 -9 1684.01 350.679 1
 12 -2 -9 1325.8 326.025 2
 11 -2 -9 872.966 266.009 2
 11 2 -9 909.855 234.867 3
 11 -2 -9 1154.19 366.244 3
 11 -2 -9 1308.51 315.964 1
 10 -2 -9 169.41 148.936 2
 10 2 -9 213.87 120.717 3
 10 -2 -9 275.228 191.632 3
 10 -2 -9 643.31 220.191 1
 9 -2 -9 -28.3878 70.7644 2
 9 2 -9 125.059 62.4059 3
 9 -2 -9 -60.9425 109.978 3
 8 -2 -9 -177.522 129.342 2
 8 2 -9 76.7415 71.6292 3
 8 -2 -9 -46.4581 74.4624 3
 7 -2 -9 -77.3582 74.6695 2
 7 2 -9 181.259 92.2506 3
 7 -2 -9 118.659 130.953 3
 6 -2 -9 -42.6821 92.711 2
 6 2 -9 82.2059 68.632 3
 6 -2 -9 44.5941 116.96 3
 5 -2 -9 -95.4439 99.1455 2
 5 2 -9 76.6375 69.1378 3
 5 -2 -9 130.084 133.59 3
 4 -2 -9 343.244 185.852 2
 4 2 -9 256.541 112.043 3
 4 -2 -9 167.082 136.166 3
 3 -2 -9 94.9957 134.878 2
 3 2 -9 141.622 92.677 3
 3 -2 -9 210.117 148.436 3
 2 -2 -9 74.7681 102.626 2
 2 2 -9 5.44094 43.4768 3
 2 -2 -9 266.611 171.743 3
 1 -2 -9 180.875 155.555 2
 1 2 -9 -20.8214 58.1189 3
 1 -2 -9 155.169 152.302 3
 0 -2 -9 503.204 230.263 2
 0 2 -9 115.045 73.3134 3
 0 -2 -9 258.14 145.272 3
 -1 2 -9 61.2366 25.5548 2
 -1 2 -9 173.667 92.0112 3
 -1 -2 -9 101.456 56.8645 3
 -2 2 -9 77.6096 41.0615 2
 -2 2 -9 63.2888 67.6235 3
 -2 -2 -9 73.1102 108.634 3
 -3 2 -9 37.3634 57.514 3
 -3 -2 -9 96.4902 120.702 3
 -4 2 -9 183.755 113.723 3
 -4 -2 -9 400.866 201.077 3
 -5 2 -9 676.947 183.907 3
 -5 -2 -9 570.125 233.964 3
 -6 2 -9 118.246 79.8968 3
 -6 -2 -9 479.32 227.823 3
 -7 2 -9 20.2358 72.5078 3
 -7 -2 -9 461.805 258.115 3
 -8 2 -9 1574.88 298.157 3
 -8 -2 -9 1540.76 409.694 3
 -9 2 -9 1575.45 301.989 3
 -9 -2 -9 1781.87 440.135 3
 -10 2 -9 304.208 174.233 3
 -10 -2 -9 690.148 319.01 3
 -11 2 -9 5146.4 557.415 3
 -11 -2 -9 5350.79 738.992 3
 -12 2 -9 2544.61 432.195 3
 -12 -2 -9 3705.61 685.911 3
 -13 2 -9 10559.4 808.081 3
 -13 -2 -9 11303.4 1091.06 3
 -14 2 -9 2123.7 396.626 3
 -14 -2 -9 3456.29 660.491 3
 -15 2 -9 6627.93 654.71 3
 -15 -2 -9 6326.15 818.499 3
 -16 -2 -9 2070.61 504.406 3
 -16 2 -9 1417.46 328.993 3
 -17 -2 -9 1954.35 473.98 3
 -17 2 -9 1672.43 336.21 3
 -18 -2 -9 324.486 214.26 3
 -18 2 -9 323.961 169.795 3
 -19 -2 -9 356.869 228.141 3
 -19 2 -9 251.474 140.358 3
 -20 -2 -9 197.255 150.099 3
 -20 2 -9 109.07 103.648 3
 -21 -2 -9 390.449 224.991 3
 -21 2 -9 37.4193 35.2265 3
 -22 -2 -9 195.669 168.127 3
 -22 2 -9 0.35307 35.8216 3
 -23 -2 -9 326.379 208.683 3
 -23 2 -9 216.922 146.331 3
 -24 -2 -9 681.522 314.619 3
 -24 2 -9 276.228 170.387 3
 -25 -2 -9 366.427 240.297 3
 -25 2 -9 145.898 117.723 3
 -26 -2 -9 9.63111 42.3893 3
 -26 2 -9 -47.9866 83.5152 3
 -27 -2 -9 159.995 145.92 3
 -27 2 -9 87.4177 108.137 3
 -28 -2 -9 -34.6461 49.1059 3
 -28 2 -9 7.92462 45.6107 3
 -29 -2 -9 426.196 267.708 3
 -29 2 -9 354.821 183.309 3
 -30 -2 -9 382.028 291.06 3
 -30 2 -9 83.8679 110.37 3
 -31 -2 -9 118.737 141.606 3
 -31 2 -9 144.799 117.705 3
 -32 -2 -9 157.744 173.925 3
 -33 -2 -9 72.552 156.944 3
 -34 -2 -9 23.5316 67.4063 3
 -35 -2 -9 87.2164 175.323 3
 38 -3 -9 122.322 176.742 1
 38 3 -9 89.9641 176.548 1
 37 -3 -9 42.8159 47.2338 1
 37 3 -9 260.905 185.394 1
 36 -3 -9 23.0675 31.9685 1
 36 3 -9 158.918 158.763 1
 35 -3 -9 47.7464 91.224 1
 35 3 -9 327.184 241.574 1
 34 -3 -9 127.974 110.969 1
 34 3 -9 276.226 203.298 1
 33 -3 -9 -49.1861 83.9932 1
 33 3 -9 317.735 224.098 1
 32 -3 -9 58.7454 119.031 1
 32 3 -9 300.89 216.94 1
 31 -3 -9 117.258 115.614 1
 31 3 -9 487.98 254.722 1
 30 -3 -9 63.5725 60.5668 1
 29 -3 -9 -61.0863 32.8392 1
 29 -3 -9 54.5986 30.9842 3
 28 -3 -9 89.1357 125.276 1
 28 -3 -9 -126.864 134.211 3
 27 -3 -9 5.47689 58.5302 3
 27 -3 -9 85.8682 119.51 1
 26 -3 -9 -127.583 152.672 3
 26 -3 -9 25.8553 93.1622 1
 25 -3 -9 -45.2216 78.9862 3
 25 -3 -9 34.4409 67.4076 1
 24 -3 -9 0.0836 57.4039 3
 24 -3 -9 46.2074 101.635 1
 23 -3 -9 -166.167 142.738 3
 23 -3 -9 154.099 166.62 1
 22 -3 -9 141.498 152.781 3
 22 -3 -9 188.936 150.274 1
 21 -3 -9 115.955 132.881 3
 21 -3 -9 91.8879 99.7576 1
 20 -3 -9 239.094 194.84 3
 20 -3 -9 89.4925 73.7197 1
 19 -3 -9 673.032 289.988 3
 19 -3 -9 179.563 134.479 1
 18 -3 -9 320.567 211.331 3
 18 -3 -9 25.4404 77.6802 1
 17 -3 -9 200.503 140.527 3
 17 -3 -9 -130.93 135.17 1
 16 -3 -9 -9.71789 112.781 1
 16 -3 -9 40.9657 39.2974 2
 15 -3 -9 124.869 152.112 3
 15 -3 -9 -144.556 133.075 1
 15 -3 -9 -48.144 88.7354 2
 14 -3 -9 241.739 160.16 3
 14 -3 -9 76.4455 49.0955 1
 14 -3 -9 223.203 137.894 2
 13 -3 -9 75.5313 135.128 3
 13 -3 -9 -67.6668 117.078 1
 13 -3 -9 -32.0501 73.035 2
 12 -3 -9 959.93 298.457 2
 12 -3 -9 1069.75 359.774 3
 12 -3 -9 551.509 186.361 1
 11 -3 -9 950.86 314.43 2
 11 -3 -9 1215.26 378.344 3
 11 -3 -9 918.129 254.357 1
 10 -3 -9 41.1582 112.251 2
 10 -3 -9 125.969 195.884 3
 10 -3 -9 209.43 128.222 1
 9 -3 -9 330.79 149.82 2
 9 -3 -9 629.173 283.264 3
 9 -3 -9 556.96 180.447 1
 8 -3 -9 769.846 270.81 2
 8 -3 -9 1046.58 339.343 3
 8 -3 -9 879.285 229.514 1
 7 -3 -9 12.6457 113.767 2
 7 -3 -9 255.602 221.801 3
 7 -3 -9 127.102 91.9642 1
 6 -3 -9 235.132 123.061 2
 6 -3 -9 449.361 216.086 3
 6 -3 -9 375.983 151.092 1
 5 -3 -9 130.956 102.757 2
 5 -3 -9 39.1383 92.2492 3
 5 -3 -9 252.917 132.643 1
 4 -3 -9 -15.6524 57.5158 2
 4 -3 -9 -9.27363 68.9562 3
 3 3 -9 72.393 53.1236 3
 3 -3 -9 126.904 112.249 2
 3 -3 -9 292.304 171.995 3
 3 -3 -9 331.662 140.038 1
 2 -3 -9 40.0368 98.6056 2
 2 -3 -9 127.364 155.348 3
 2 -3 -9 313.183 150.15 1
 1 3 -9 -32.6075 18.8611 3
 1 -3 -9 13.2258 79.1757 2
 1 -3 -9 120.086 108.587 3
 0 3 -9 78.1003 44.2161 3
 0 -3 -9 347.85 202.803 2
 0 -3 -9 326.7 137.606 1
 0 -3 -9 -11.1548 70.8849 3
 -1 3 -9 55.514 40.511 3
 -1 -3 -9 151.465 167.318 2
 -1 -3 -9 300.656 144.699 1
 -1 -3 -9 57.7424 87.1038 3
 -2 3 -9 121.207 63.1533 3
 -2 -3 -9 39.5627 83.8244 3
 -3 3 -9 291.308 104.157 3
 -3 -3 -9 203.783 166.212 3
 -4 -3 -9 1280.04 395.769 3
 -5 -3 -9 1423.89 420.56 3
 -6 -3 -9 1889.83 482.419 3
 -7 -3 -9 867.478 326.023 3
 -8 -3 -9 250.712 182.452 3
 -9 -3 -9 -49.2043 55.2776 3
 -10 -3 -9 69.4865 103.855 3
 -11 -3 -9 297.452 214.782 3
 -12 -3 -9 629.308 280.73 3
 -13 -3 -9 215.472 182.353 3
 -14 -3 -9 157.637 134.175 3
 -15 -3 -9 138.862 135.366 3
 -16 -3 -9 -12.7326 73.0988 3
 -17 -3 -9 0.08296 81.2524 3
 -18 -3 -9 138.614 162.473 3
 -19 -3 -9 192.589 176.844 3
 -20 -3 -9 136.185 138.968 3
 -21 -3 -9 14.8598 47.6171 3
 -22 -3 -9 100.713 152.582 3
 -23 -3 -9 252.661 189.645 3
 -24 -3 -9 352.422 231.244 3
 -25 -3 -9 299.14 221.191 3
 -26 -3 -9 9.49072 129.75 3
 -27 -3 -9 100.126 138.259 3
 -28 -3 -9 273.375 158.289 3
 -29 -3 -9 85.2833 143.401 3
 -30 -3 -9 170.842 184.948 3
 -31 -3 -9 343.961 243.769 3
 -32 -3 -9 263.051 249.174 3
 36 -4 -9 139.073 145.646 1
 36 4 -9 509.871 276.401 1
 35 -4 -9 439.379 210.602 1
 35 4 -9 264.929 237.895 1
 34 -4 -9 -123.043 140.679 1
 34 4 -9 155.46 174.538 1
 33 -4 -9 36.8417 45.764 1
 33 4 -9 417.309 267.572 1
 32 -4 -9 -72.0493 130.319 1
 32 4 -9 526.2 294.531 1
 31 -4 -9 131.06 119.849 1
 30 -4 -9 -154.754 171.792 3
 30 -4 -9 -26.7709 78.5401 1
 29 -4 -9 -352.457 224.33 3
 29 -4 -9 -94.5294 70.517 1
 28 -4 -9 -121.673 163.821 3
 28 -4 -9 -66.0384 99.3161 1
 27 -4 -9 76.5281 123.454 3
 27 -4 -9 43.8134 25.7018 1
 26 -4 -9 9.17406 53.5942 1
 26 -4 -9 -109.006 165.451 3
 25 -4 -9 40.5817 113.96 3
 25 -4 -9 83.8863 107.481 1
 24 -4 -9 444.292 210.051 1
 24 -4 -9 486.791 263.43 3
 23 -4 -9 49.7441 97.7924 1
 23 -4 -9 216.578 209.702 3
 22 -4 -9 1.01863 62.8714 1
 22 -4 -9 212.007 174.306 3
 21 -4 -9 112.043 116.592 1
 21 -4 -9 94.3005 136.797 3
 20 -4 -9 377.724 212.134 1
 20 -4 -9 630.563 309.537 3
 19 -4 -9 4297.77 723.808 3
 19 -4 -9 3146.92 535.024 1
 18 -4 -9 677.471 264.028 1
 18 -4 -9 1385.19 437.806 3
 18 -4 -9 948.549 384.788 2
 17 -4 -9 762.139 263.807 1
 17 -4 -9 1234 407.722 3
 17 -4 -9 784.316 300.067 2
 16 -4 -9 71.2308 74.6575 1
 16 -4 -9 370.083 233.337 3
 16 -4 -9 282.537 221.635 2
 15 -4 -9 290.797 158.234 1
 15 -4 -9 8.88136 51.1953 3
 15 -4 -9 138.444 89.0304 2
 14 -4 -9 163.431 127.482 1
 14 -4 -9 274.483 204.776 3
 14 -4 -9 -86.9777 96.7548 2
 13 -4 -9 262.524 156.46 2
 13 -4 -9 463.275 245.945 3
 13 -4 -9 293.017 154.97 1
 12 -4 -9 165.923 154.1 2
 12 -4 -9 135.12 182.587 3
 12 -4 -9 225.307 133.226 1
 11 -4 -9 292.307 186.155 2
 11 -4 -9 276.24 186.332 3
 11 -4 -9 292.07 143.855 1
 10 -4 -9 270.442 172.311 2
 10 -4 -9 171.873 184.873 3
 10 -4 -9 310.14 155.873 1
 9 -4 -9 -74.219 55.4372 2
 9 -4 -9 161.865 136.861 3
 9 -4 -9 197.047 128.879 1
 8 -4 -9 -88.1158 103.952 2
 8 -4 -9 -56.4074 79.6268 3
 7 -4 -9 285.215 187.198 2
 7 -4 -9 91.9651 99.16 3
 7 -4 -9 301.05 128.977 1
 6 -4 -9 7.48387 26.7769 2
 6 -4 -9 208.272 169.174 3
 6 -4 -9 139.884 97.2382 1
 5 -4 -9 227.556 178.377 3
 5 -4 -9 107.132 89.6749 1
 4 -4 -9 -2.54448 81.9946 2
 4 -4 -9 342.402 211.73 3
 3 -4 -9 153.645 142.776 2
 3 -4 -9 289.555 187.75 3
 2 -4 -9 265.844 194.433 2
 2 -4 -9 87.3997 153.869 3
 1 -4 -9 497.362 269.649 2
 1 -4 -9 587.135 263.4 3
 0 -4 -9 356.953 232.816 2
 0 -4 -9 197.352 193.19 3
 -1 -4 -9 475.074 246.418 2
 -1 -4 -9 309.484 201.194 3
 -2 -4 -9 374.047 273.512 2
 -2 -4 -9 206.654 183.447 3
 -3 -4 -9 569.212 279.366 2
 -3 -4 -9 43.48 144.422 3
 -4 -4 -9 975.277 356.547 2
 -4 -4 -9 466.743 223.99 3
 -5 -4 -9 13.9877 55.9428 3
 -6 -4 -9 71.3177 130.267 3
 -7 -4 -9 468.571 236.67 3
 -8 -4 -9 8.2324 75.0116 3
 -9 -4 -9 154.702 131.928 3
 -10 -4 -9 269.243 210.471 3
 -11 -4 -9 200.437 176.819 3
 -12 -4 -9 919.371 384.451 3
 -13 -4 -9 3704.53 715.211 3
 -14 -4 -9 1089.98 435.131 3
 -15 -4 -9 1328.6 424.53 3
 -16 -4 -9 122.441 179.524 3
 -17 -4 -9 376.418 240.173 3
 -18 -4 -9 570.491 296.249 3
 -19 -4 -9 89.1378 136.37 3
 -20 -4 -9 56.1378 114.793 3
 -21 -4 -9 260.259 199.984 3
 -22 -4 -9 167.561 138.83 3
 -23 -4 -9 148.69 180.825 3
 -24 -4 -9 91.3834 173.74 3
 -25 -4 -9 167.559 183.4 3
 -26 -4 -9 228.831 239.723 3
 -27 -4 -9 -38.9383 108.571 3
 -28 -4 -9 31.9291 160.26 3
 34 -5 -9 -75.2246 117.094 1
 33 -5 -9 -154.43 136.838 1
 32 -5 -9 -100.967 155.501 1
 31 -5 -9 -58.5803 85.0675 1
 30 -5 -9 -20.7349 65.4318 1
 29 -5 -9 -104.004 179.73 3
 29 -5 -9 -134.343 123.778 1
 28 -5 -9 180.829 187.122 3
 28 -5 -9 50.7275 95.2609 1
 27 -5 -9 -264.027 200.719 3
 27 -5 -9 -28.8054 92.8176 1
 26 -5 -9 -125.066 166.271 3
 26 -5 -9 -43.2615 85.071 1
 25 -5 -9 51.8076 113.696 3
 25 -5 -9 -160.263 153.058 1
 24 -5 -9 181.189 168.077 3
 24 -5 -9 185.942 159.93 1
 23 -5 -9 23.7689 120.174 3
 23 -5 -9 -34.6593 49.2191 1
 22 -5 -9 545.249 278.553 3
 22 -5 -9 260.271 155.251 1
 21 -5 -9 601.316 303.664 3
 21 -5 -9 327.447 172.766 1
 20 -5 -9 183.227 168.738 3
 20 -5 -9 156.745 131.121 1
 19 -5 -9 153.047 213.029 3
 19 -5 -9 29.2352 38.257 1
 18 -5 -9 252.074 211.93 3
 18 -5 -9 -26.5673 52.8255 1
 18 -5 -9 56.4259 95.8916 2
 17 -5 -9 245.778 216.038 3
 17 -5 -9 100.282 155.563 2
 16 -5 -9 378.607 222.335 3
 16 -5 -9 -33.706 91.924 2
 15 -5 -9 -114.24 97.3748 3
 15 -5 -9 62.5477 104.913 2
 14 -5 -9 100.551 92.3325 3
 14 -5 -9 162.425 136.619 2
 13 -5 -9 -60.1325 64.6462 2
 13 -5 -9 15.3199 102.275 3
 12 -5 -9 129.311 174.974 2
 12 -5 -9 151.484 174.237 3
 11 -5 -9 438.076 239.813 2
 11 -5 -9 569.176 292.501 3
 10 -5 -9 139.102 154.549 2
 10 -5 -9 223.015 186.907 3
 9 -5 -9 -131.579 146.235 2
 9 -5 -9 112.519 126.499 3
 8 -5 -9 55.3999 80.2492 2
 8 -5 -9 -23.5153 75.0077 3
 7 -5 -9 -4.3561 72.7982 2
 7 -5 -9 336.823 189.698 3
 6 -5 -9 -33.1017 140.043 2
 6 -5 -9 192.753 164.541 3
 5 -5 -9 -122.905 125.102 2
 5 -5 -9 96.9193 135.868 3
 4 -5 -9 -20.0076 60.0319 2
 4 -5 -9 97.2373 125.344 3
 3 -5 -9 122.561 118.062 2
 3 -5 -9 168.471 178.177 3
 2 -5 -9 40.3136 162.868 2
 2 -5 -9 147.758 160.24 3
 1 -5 -9 316.577 210.156 2
 1 -5 -9 51.2553 114.853 3
 0 -5 -9 99.1974 135.451 2
 0 -5 -9 155.746 162.831 3
 -1 -5 -9 -24.4177 28.5755 2
 -1 -5 -9 158.381 163.392 3
 -2 -5 -9 188.905 162.636 2
 -2 -5 -9 26.6423 102.441 3
 -3 -5 -9 213.625 215.449 2
 -3 -5 -9 117.504 136.331 3
 -4 -5 -9 336.738 237.497 2
 -4 -5 -9 111.766 159.748 3
 -5 -5 -9 554.689 300.781 2
 -5 -5 -9 439.982 252.834 3
 -6 -5 -9 323.25 269.851 2
 -6 -5 -9 180.775 200.97 3
 -7 -5 -9 398.535 278.066 2
 -7 -5 -9 149.726 169.445 3
 -8 -5 -9 514.714 282.282 3
 -9 -5 -9 362.145 233.748 3
 -10 -5 -9 247.686 230.715 3
 -11 -5 -9 290.588 219.845 3
 -12 -5 -9 367.299 229.443 3
 -13 -5 -9 85.0403 139.903 3
 -14 -5 -9 283.932 229.164 3
 -15 -5 -9 732.013 339.31 3
 -16 -5 -9 726.456 331.215 3
 -17 -5 -9 451.921 280.257 3
 -18 -5 -9 74.0478 146.538 3
 -19 -5 -9 -80.8 38.5218 3
 -20 -5 -9 -20.8502 101.368 3
 -21 -5 -9 22.6234 91.9697 3
 -22 -5 -9 -146.66 178.842 3
 -23 -5 -9 -323.991 232.781 3
 23 -6 -9 416.868 264.72 3
 22 -6 -9 193.117 196.801 3
 21 -6 -9 451.518 265.945 3
 20 -6 -9 452.699 297.567 3
 19 -6 -9 453.309 269.45 3
 18 -6 -9 238.417 234.439 3
 18 -6 -9 -41.3878 61.1934 2
 17 -6 -9 468.606 265.585 3
 17 -6 -9 173.984 126.019 2
 16 -6 -9 484.906 292.56 3
 16 -6 -9 147.5 181.415 2
 15 -6 -9 960.503 389.083 3
 15 -6 -9 246.308 177.405 2
 14 -6 -9 119.173 177.628 3
 14 -6 -9 130.199 177.067 2
 13 -6 -9 145.911 195.703 3
 13 -6 -9 69.9626 141.78 2
 12 -6 -9 -68.9534 79.2743 2
 12 -6 -9 197.615 174.721 3
 11 -6 -9 78.7829 84.598 2
 11 -6 -9 -8.10602 109.843 3
 10 -6 -9 156.641 146.234 2
 10 -6 -9 338.06 221.471 3
 9 -6 -9 264.26 195.128 2
 9 -6 -9 329.378 237.955 3
 8 -6 -9 -29.7049 58.3747 2
 8 -6 -9 153.947 145.45 3
 7 -6 -9 -226.396 185.988 2
 7 -6 -9 35.2472 112.727 3
 6 -6 -9 -178.373 204.097 2
 6 -6 -9 -38.0333 30.104 3
 5 -6 -9 -58.1784 134.188 2
 5 -6 -9 70.5856 137.795 3
 4 -6 -9 -50.0079 90.8524 2
 4 -6 -9 51.5281 101.098 3
 3 -6 -9 -15.5826 127.482 2
 3 -6 -9 -52.7828 98.9713 3
 2 -6 -9 -206.081 172.693 2
 2 -6 -9 54.5551 96.2264 3
 1 -6 -9 108.994 139.641 2
 1 -6 -9 334.063 228.288 3
 0 -6 -9 271.31 208.058 2
 0 -6 -9 308.138 238.146 3
 -1 -6 -9 128.553 186.599 2
 -1 -6 -9 309.227 240.597 3
 -2 -6 -9 -0.09857 27.2121 2
 -2 -6 -9 232.353 197.97 3
 -3 -6 -9 56.8187 136.802 2
 -3 -6 -9 296.693 212.939 3
 -4 -6 -9 318.058 230.885 2
 -4 -6 -9 235.111 244.095 3
 -5 -6 -9 160.196 210.216 2
 -5 -6 -9 466.52 274.109 3
 -6 -6 -9 208.415 174.723 2
 -6 -6 -9 156.519 187.342 3
 -7 -6 -9 8.88597 75.7743 2
 -7 -6 -9 90.579 128.674 3
 -8 -6 -9 368.836 279.828 2
 -8 -6 -9 -153.135 140.07 3
 -9 -6 -9 567.164 332.074 2
 -9 -6 -9 174.365 174.635 3
 -10 -6 -9 551.84 325.156 2
 -10 -6 -9 499.201 310.556 3
 -11 -6 -9 440.772 260.172 3
 -12 -6 -9 459.581 323.423 3
 -13 -6 -9 793.927 379.469 3
 -14 -6 -9 648.179 349.19 3
 -15 -6 -9 783.155 370.17 3
 -16 -6 -9 432.667 280.817 3
 -17 -6 -9 491.296 296.531 3
 12 -7 -9 46.2078 81.9491 3
 11 -7 -9 -66.2632 109.865 3
 10 -7 -9 190.706 221.718 3
 9 -7 -9 402.846 248.04 3
 8 -7 -9 -0.10852 85.0076 3
 7 -7 -9 -98.8495 66.0482 3
 6 -7 -9 -61.3248 136.565 3
 5 -7 -9 78.0236 122.394 3
 4 -7 -9 421.889 277.132 3
 3 -7 -9 217.374 204.468 3
 2 -7 -9 -57.5727 36.343 3
 1 -7 -9 196.435 174.865 3
 0 -7 -9 119.794 188.978 3
 -1 -7 -9 232.143 217.605 3
 -2 -7 -9 380.792 267.512 3
 -3 -7 -9 282.397 228.546 3
 -4 -7 -9 382.508 257.027 3
 -5 -7 -9 265.38 235.406 3
 38 0 -10 -27.3952 93.4586 1
 37 0 -10 -138.866 157.197 1
 36 0 -10 176.045 158.602 1
 35 0 -10 15.2773 103.416 1
 34 0 -10 194.321 146.116 1
 33 0 -10 131.837 138.364 1
 32 0 -10 75.6234 123.758 1
 31 0 -10 192.793 181.476 1
 30 0 -10 150.878 127.742 1
 29 0 -10 109.713 119.82 1
 28 0 -10 424.024 240.368 1
 27 0 -10 345.078 237.201 1
 26 0 -10 1194.33 372.309 1
 25 0 -10 1906.6 453.743 1
 24 0 -10 787.295 305.012 1
 23 0 -10 590.537 283.799 1
 22 0 -10 251.39 157.851 3
 22 0 -10 572.029 261.553 1
 21 0 -10 4275.12 653.522 3
 20 0 -10 2217.89 508.515 3
 19 0 -10 8646.15 913.971 3
 18 0 -10 3530.96 622.344 3
 17 0 -10 10294.2 976.533 3
 16 0 -10 2550.77 539.43 3
 15 0 -10 263.136 162.976 3
 14 0 -10 375.185 182.881 3
 13 0 -10 552.669 229.497 3
 12 0 -10 815.674 262.222 3
 11 0 -10 198.946 163.044 3
 10 0 -10 143.11 104.113 3
 9 0 -10 215.59 130.058 3
 9 0 -10 -74.9029 92.3657 2
 8 0 -10 64.1409 60.3259 3
 8 0 -10 -113.526 91.9888 2
 7 0 -10 130.234 103.204 3
 7 0 -10 95.2764 56.1512 2
 6 0 -10 469.819 148.48 2
 6 0 -10 286.426 162.939 3
 5 0 -10 459.399 147.035 2
 5 0 -10 651.502 246.319 3
 4 0 -10 1448.72 338.15 3
 4 0 -10 1313.92 248.031 2
 3 0 -10 115.903 102.571 2
 3 0 -10 221.79 170.045 3
 2 0 -10 1454.81 338.469 3
 2 0 -10 1192.96 241.314 2
 1 0 -10 656.095 194.528 2
 1 0 -10 845.964 291.8 3
 0 0 -10 886.313 218.243 2
 0 0 -10 738.424 266.454 3
 -1 0 -10 886.083 233.264 2
 -1 0 -10 883.618 278.867 3
 -2 0 -10 143.991 140.064 3
 -3 0 -10 63.8968 83.3692 3
 -4 0 -10 205.464 124.347 3
 -5 0 -10 48.2702 125.382 3
 -6 0 -10 641.688 230.341 3
 -7 0 -10 489.622 199.954 3
 -8 0 -10 224.415 138.147 3
 -9 0 -10 287.689 153.005 3
 -10 0 -10 1606.18 437.075 3
 -11 0 -10 9204.04 911.97 3
 -12 0 -10 3399.76 604.543 3
 -13 0 -10 8683.31 900.699 3
 -14 0 -10 2065.07 473.398 3
 -15 0 -10 4950.61 685.581 3
 -16 0 -10 557.617 273.026 3
 -17 0 -10 345.889 209.78 3
 -18 0 -10 1310.98 377.353 3
 -19 0 -10 2600.11 514.9 3
 -20 0 -10 1443.57 399.659 3
 -21 0 -10 424.994 222.904 3
 -22 0 -10 923.301 331.757 3
 -23 0 -10 227.116 155.471 3
 -24 0 -10 275.96 192.58 3
 -25 0 -10 341.947 205.886 3
 -26 0 -10 318.26 215.032 3
 -27 0 -10 356.566 232.529 3
 -28 0 -10 497.956 262.49 3
 -29 0 -10 168.65 149.289 3
 -30 0 -10 285.603 205.508 3
 -31 0 -10 244.521 200.691 3
 -32 0 -10 402.48 246.064 3
 -33 0 -10 32.3409 87.9443 3
 -34 0 -10 147.224 166.215 3
 -35 0 -10 137.674 150.703 3
 -36 0 -10 329.107 250.189 3
 -37 0 -10 340.103 218.905 3
 38 -1 -10 95.1192 135.006 1
 37 1 -10 -102.276 151.063 1
 37 -1 -10 180.538 166.676 1
 36 1 -10 -3.23622 99.8157 1
 36 -1 -10 -53.5555 122.304 1
 35 1 -10 232.962 195.774 1
 35 -1 -10 -51.5439 93.4877 1
 34 1 -10 180.458 178.003 1
 34 -1 -10 26.4337 107.48 1
 33 1 -10 13.4608 113.727 1
 33 -1 -10 -102.254 182.93 1
 32 1 -10 13.5982 82.3007 1
 32 -1 -10 -46.1702 60.7966 1
 31 1 -10 382.855 240.733 1
 31 -1 -10 -139.244 133.518 1
 30 1 -10 155.917 195.862 1
 30 -1 -10 -27.4542 115.971 1
 29 1 -10 208.58 173.885 1
 29 -1 -10 86.5003 124.168 1
 28 1 -10 176.771 163.015 1
 28 -1 -10 138.63 109.717 1
 27 1 -10 459.196 255.183 1
 27 -1 -10 193.091 149.44 1
 26 1 -10 303.034 224.405 1
 26 -1 -10 145.705 133.958 1
 25 -1 -10 272.646 182.165 3
 25 -1 -10 375.147 198.861 1
 24 -1 -10 -86.392 84.8579 3
 24 -1 -10 225.425 152.694 1
 23 -1 -10 174.845 156.31 3
 23 -1 -10 532.217 243.884 1
 22 -1 -10 47.6961 53.4539 3
 22 -1 -10 240.708 166.027 1
 21 -1 -10 -23.5419 71.9285 3
 21 -1 -10 242.667 176.274 1
 20 -1 -10 295.299 182.231 3
 20 -1 -10 311.288 185.539 1
 19 -1 -10 491.007 248.674 3
 19 -1 -10 724.247 284.987 1
 18 1 -10 72.1593 83.4804 3
 18 -1 -10 131.547 125.672 3
 18 -1 -10 433.919 233.32 1
 17 1 -10 49.9605 58.5437 3
 17 -1 -10 36.4944 84.2058 3
 17 -1 -10 208.107 157.962 1
 16 1 -10 424.689 190.659 3
 16 -1 -10 681.339 269.112 3
 15 -1 -10 1106.48 339.832 3
 15 1 -10 700.479 229.247 3
 14 1 -10 879.106 263.479 3
 14 -1 -10 962.207 320.684 3
 13 1 -10 820.922 258.497 3
 13 -1 -10 1018.71 338.157 3
 12 1 -10 190.669 138.316 3
 12 -1 -10 35.3983 151.149 3
 12 -1 -10 -40.3754 21.9392 2
 11 1 -10 118.995 102.058 3
 11 -1 -10 -52.0285 75.8435 2
 10 1 -10 301.459 161.013 3
 10 -1 -10 184.392 142.092 3
 10 -1 -10 224.109 136.631 2
 9 -1 -10 874.615 240.845 2
 9 1 -10 887.052 254.639 3
 9 -1 -10 586.479 234.131 3
 8 -1 -10 170.765 131.874 2
 8 1 -10 196.397 142.099 3
 8 -1 -10 -3.32736 64.5347 3
 7 -1 -10 -270.995 127.318 2
 7 1 -10 125.436 139.756 3
 7 -1 -10 12.5098 103.249 3
 6 -1 -10 557.062 188.767 2
 6 1 -10 579.792 198.649 3
 6 -1 -10 494.171 225.348 3
 5 -1 -10 122.837 77.6986 2
 5 1 -10 256.853 149.636 3
 5 -1 -10 382.674 216.716 3
 4 -1 -10 -65.8091 74.0006 2
 4 1 -10 -46.0931 51.9558 3
 4 1 -10 -90.934 47.8035 2
 3 1 -10 215.186 77.5616 2
 3 -1 -10 383.056 149.424 2
 3 1 -10 294.29 132.672 3
 3 -1 -10 206.07 149.142 3
 2 1 -10 -72.0903 52.1544 2
 2 -1 -10 42.1768 79.661 2
 2 1 -10 40.4686 85.6925 3
 2 -1 -10 125.734 120.4 3
 1 1 -10 120.422 50.5415 2
 1 -1 -10 592.002 209.594 2
 1 1 -10 246.53 153.495 3
 1 -1 -10 477.429 211.981 3
 0 1 -10 665.018 152.197 2
 0 -1 -10 859.434 257.591 2
 0 1 -10 650.405 214.353 3
 0 -1 -10 972.126 293.733 3
 -1 1 -10 141.818 77.3333 2
 -1 -1 -10 398.419 193.055 2
 -1 1 -10 103.059 121.131 3
 -1 -1 -10 83.9387 87.3375 3
 -2 1 -10 288.547 159.501 3
 -2 -1 -10 213.626 184.452 3
 -3 1 -10 868.519 250.326 3
 -3 -1 -10 780.64 271.393 3
 -4 1 -10 256.746 164.361 3
 -4 -1 -10 428.9 212.472 3
 -5 1 -10 6.29991 55.5576 3
 -5 -1 -10 -10.4653 93.762 3
 -6 1 -10 90.7668 132.41 3
 -6 -1 -10 -78.834 45.9347 3
 -7 1 -10 1041.92 275.665 3
 -7 -1 -10 1057.99 321.269 3
 -8 1 -10 722.575 245.931 3
 -8 -1 -10 864.866 299.708 3
 -9 1 -10 543.689 204.882 3
 -9 -1 -10 678.284 283.041 3
 -10 1 -10 543.281 205.518 3
 -10 -1 -10 536.286 239.198 3
 -11 1 -10 123.392 107.639 3
 -11 -1 -10 125.408 130.667 3
 -12 1 -10 52.3544 88.0799 3
 -12 -1 -10 172.84 148.667 3
 -13 1 -10 388.238 188.583 3
 -13 -1 -10 452.717 226.524 3
 -14 1 -10 258.989 155.886 3
 -14 -1 -10 262.748 191.073 3
 -15 1 -10 126.114 100.385 3
 -15 -1 -10 -6.64499 31.2393 3
 -16 1 -10 -73.4689 75.935 3
 -16 -1 -10 74.592 114.902 3
 -17 1 -10 309.923 154.476 3
 -17 -1 -10 388.132 210.307 3
 -18 -1 -10 255.309 183.008 3
 -18 1 -10 95.2459 57.6781 3
 -19 -1 -10 319.835 192.833 3
 -19 1 -10 295.392 164.366 3
 -20 -1 -10 228.522 182.976 3
 -20 1 -10 19.3589 28.058 3
 -21 -1 -10 428.646 227.494 3
 -21 1 -10 183.928 127.561 3
 -22 -1 -10 204.771 149.225 3
 -22 1 -10 53.7236 91.2771 3
 -23 -1 -10 200.688 163.59 3
 -23 1 -10 102.858 112.936 3
 -24 -1 -10 212.384 171.956 3
 -24 1 -10 361.884 193.825 3
 -25 -1 -10 55.7701 67.2481 3
 -25 1 -10 -118.589 102.491 3
 -26 -1 -10 242.969 197.013 3
 -26 1 -10 129.308 127.37 3
 -27 -1 -10 164.547 177.092 3
 -27 1 -10 250.216 170.852 3
 -28 -1 -10 136.791 155.056 3
 -28 1 -10 143.109 152.65 3
 -29 -1 -10 497.668 281.81 3
 -29 1 -10 324.722 230.027 3
 -30 -1 -10 242.919 180.726 3
 -30 1 -10 276.271 185.922 3
 -31 -1 -10 114.224 147.476 3
 -31 1 -10 265.038 187.29 3
 -32 -1 -10 1.07142 108.047 3
 -32 1 -10 -77.4561 113.106 3
 -33 -1 -10 -19.5534 75.2995 3
 -33 1 -10 79.2706 134.738 3
 -34 -1 -10 205.323 219.059 3
 -34 1 -10 -43.7584 99.6927 3
 -35 -1 -10 3.84786 98.4767 3
 -35 1 -10 101.963 130.604 3
 -36 1 -10 -31.9538 122.529 3
 -37 1 -10 84.2817 121.568 3
 37 -2 -10 202.16 173.721 1
 36 2 -10 400.219 235.619 1
 36 -2 -10 170.643 161.187 1
 35 2 -10 66.0225 95.0863 1
 35 -2 -10 265.587 215.479 1
 34 2 -10 120.059 145.688 1
 34 -2 -10 36.4238 104.847 1
 33 2 -10 25.2459 91.9187 1
 33 -2 -10 147.782 186.794 1
 32 2 -10 239.087 218.345 1
 32 -2 -10 96.9277 129.563 1
 31 2 -10 98.1582 130.812 1
 31 -2 -10 106.525 107.8 1
 30 2 -10 451.633 283.622 1
 30 -2 -10 -13.3233 62.1714 1
 29 2 -10 325.496 224.257 1
 29 -2 -10 -78.6072 118.451 1
 28 -2 -10 -146.812 169.757 3
 28 -2 -10 -207.545 198.289 1
 27 -2 -10 -55.6729 121.059 3
 27 -2 -10 7.29649 48.5612 1
 26 -2 -10 -245.849 177.336 3
 26 -2 -10 -247.203 177.733 1
 25 -2 -10 167.077 150.605 3
 25 -2 -10 -232.426 185.136 1
 24 -2 -10 184.339 142.544 3
 24 -2 -10 21.9519 52.8842 1
 23 -2 -10 137.95 141.677 3
 23 -2 -10 -80.5493 118.141 1
 22 -2 -10 112.842 142.953 3
 22 -2 -10 -24.2944 90.8013 1
 21 -2 -10 410.232 219.406 3
 21 -2 -10 88.6446 101.974 1
 20 -2 -10 284.403 228.162 3
 20 -2 -10 179.609 139.424 1
 19 -2 -10 1565.62 421.976 3
 19 -2 -10 1216.61 348.162 1
 18 -2 -10 364.893 229.65 3
 18 -2 -10 178.377 147.274 1
 17 -2 -10 2.67995 48.1853 3
 17 -2 -10 78.9453 86.3717 1
 16 -2 -10 6.03209 76.3244 3
 16 -2 -10 205.007 145.102 1
 15 -2 -10 23.6457 68.8938 1
 15 -2 -10 -134.049 126.749 2
 14 -2 -10 260.231 167.398 3
 14 -2 -10 267.119 154.936 1
 14 -2 -10 74.1987 33.497 2
 13 -2 -10 173.653 144.207 3
 13 -2 -10 398.772 195.42 1
 13 -2 -10 -22.1656 117.743 2
 12 2 -10 19.4603 44.9624 3
 12 -2 -10 121.043 137.455 3
 12 -2 -10 288.178 174.394 1
 12 -2 -10 69.3382 78.1817 2
 11 -2 -10 389.803 185.909 2
 11 2 -10 485.366 174.094 3
 11 -2 -10 216.958 176.025 3
 11 -2 -10 784.352 257.216 1
 10 -2 -10 500.908 217.759 2
 10 2 -10 752.418 225.973 3
 10 -2 -10 583.129 264.733 3
 9 -2 -10 683.671 231.037 2
 9 2 -10 666.26 217.218 3
 9 -2 -10 398.706 221.07 3
 8 -2 -10 92.7821 93.0715 2
 8 2 -10 376.343 160.433 3
 8 -2 -10 421.257 218.643 3
 7 -2 -10 14.3659 72.8183 2
 7 2 -10 132.334 105.446 3
 7 -2 -10 334.432 194.134 3
 6 -2 -10 -20.1311 91.3026 2
 6 2 -10 178.265 97.7506 3
 6 -2 -10 242.425 177.845 3
 5 -2 -10 -126.106 114.493 2
 5 2 -10 -17.1938 30.2164 3
 5 -2 -10 68.5608 122.168 3
 4 -2 -10 188.276 130.544 2
 4 2 -10 261.317 117.919 3
 4 -2 -10 224.137 155.89 3
 3 -2 -10 21.9164 35.3246 2
 3 2 -10 24.3802 62.225 3
 3 -2 -10 150.955 133.47 3
 2 -2 -10 40.4065 69.7186 2
 2 2 -10 -76.3956 82.3997 3
 2 -2 -10 199.484 153.682 3
 1 -2 -10 174.294 133.244 2
 1 2 -10 -117.473 83.4058 3
 1 -2 -10 133.868 149.222 3
 0 -2 -10 234.289 174.892 2
 0 2 -10 -48.1595 56.4962 3
 0 -2 -10 155.364 145.729 3
 -1 2 -10 99.5305 77.4972 3
 -1 -2 -10 8.58094 96.7551 3
 -2 -2 -10 667.472 261.663 2
 -2 2 -10 352.342 141.686 3
 -2 -2 -10 185.331 134.009 3
 -3 2 -10 643.497 205.218 3
 -3 -2 -10 518.835 251.727 3
 -4 2 -10 612.098 193.783 3
 -4 -2 -10 678.938 282.492 3
 -5 2 -10 340.862 148.838 3
 -5 -2 -10 366.394 215.833 3
 -6 2 -10 100.384 81.4235 3
 -6 -2 -10 91.8944 107.636 3
 -7 2 -10 132.932 89.1327 3
 -7 -2 -10 306.54 205.09 3
 -8 2 -10 255.578 121.941 3
 -8 -2 -10 382.555 213.512 3
 -9 2 -10 -107.61 82.2337 3
 -9 -2 -10 125.356 98.8136 3
 -10 2 -10 -72.6981 88.7434 3
 -10 -2 -10 -14.4406 55.101 3
 -11 2 -10 56.5042 58.5834 3
 -11 -2 -10 -25.3991 78.6106 3
 -12 2 -10 188.067 114.848 3
 -12 -2 -10 70.1115 154.014 3
 -13 2 -10 1320.76 301.372 3
 -13 -2 -10 1203.39 364.647 3
 -14 2 -10 353.851 169.508 3
 -14 -2 -10 180.088 203.894 3
 -15 2 -10 377.337 169.156 3
 -15 -2 -10 365.049 213.246 3
 -16 2 -10 281.911 155.737 3
 -16 -2 -10 -148.134 143.441 3
 -17 2 -10 284.939 152.216 3
 -17 -2 -10 -129.681 123.051 3
 -18 2 -10 179.225 133.753 3
 -18 -2 -10 54.0234 102.033 3
 -19 2 -10 251.472 154.539 3
 -19 -2 -10 109.162 126.916 3
 -20 -2 -10 183.484 161.127 3
 -20 2 -10 -19.6537 52.4904 3
 -21 -2 -10 67.043 105.599 3
 -21 2 -10 51.5652 38.403 3
 -22 -2 -10 142.054 155.539 3
 -22 2 -10 218.651 148.275 3
 -23 -2 -10 198.801 168.297 3
 -24 -2 -10 86.4473 141.11 3
 -25 -2 -10 114.577 151.017 3
 -26 -2 -10 155.002 177.25 3
 -27 -2 -10 54.0261 84.0591 3
 -28 -2 -10 462.384 271.477 3
 -29 -2 -10 172.93 173.164 3
 -30 -2 -10 130.87 171.222 3
 -31 -2 -10 48.6121 74.7402 3
 -32 -2 -10 28.165 136.09 3
 36 -3 -10 265.287 220.465 1
 35 -3 -10 114.966 139.324 1
 35 3 -10 216.597 219.73 1
 34 -3 -10 127.259 132.65 1
 34 3 -10 272.95 204.513 1
 33 -3 -10 124.392 135.711 1
 33 3 -10 197.507 206.372 1
 32 -3 -10 -65.195 70.3191 1
 32 3 -10 351.488 273.798 1
 31 -3 -10 54.118 82.6696 1
 31 3 -10 680.865 325.418 1
 30 -3 -10 193.481 185.306 1
 29 -3 -10 -25.296 82.8693 3
 29 -3 -10 89.562 115.852 1
 28 -3 -10 85.8919 87.8207 3
 28 -3 -10 299.908 197.137 1
 27 -3 -10 179.225 173.098 3
 27 -3 -10 286.231 217.067 1
 26 -3 -10 -53.5533 127.711 3
 26 -3 -10 168.707 168.648 1
 25 -3 -10 108.302 130.635 3
 25 -3 -10 183.411 152.331 1
 24 -3 -10 383.853 230.12 3
 24 -3 -10 171.164 140.168 1
 23 -3 -10 254.553 220.025 3
 23 -3 -10 42.8475 66.2309 1
 22 -3 -10 177.196 186.927 3
 22 -3 -10 -37.7992 118.466 1
 21 -3 -10 987.369 356.826 3
 21 -3 -10 618.091 236.737 1
 20 -3 -10 391.519 256.106 3
 20 -3 -10 -151.81 142.373 1
 19 -3 -10 413.826 241.902 3
 19 -3 -10 48.3051 32.2787 1
 18 -3 -10 254.461 199.005 3
 18 -3 -10 -95.9604 130.22 1
 17 -3 -10 297.328 201.121 3
 17 -3 -10 88.6773 63.3841 1
 16 -3 -10 93.8562 133.798 3
 16 -3 -10 -86.5252 111.349 1
 16 -3 -10 -116.445 66.2468 2
 15 -3 -10 40.7695 125.695 3
 15 -3 -10 -44.8792 92.0066 1
 15 -3 -10 -20.3504 40.0769 2
 14 -3 -10 700.036 276.887 3
 14 -3 -10 437.118 182.77 1
 14 -3 -10 839.393 286.914 2
 13 -3 -10 243.954 204.022 3
 13 -3 -10 169.529 102.572 1
 13 -3 -10 235.386 145.99 2
 12 -3 -10 -51.0638 62.0801 2
 12 -3 -10 82.4357 132.471 3
 12 -3 -10 37.292 49.8425 1
 11 -3 -10 -70.2848 82.9667 2
 11 -3 -10 98.4768 104.202 3
 11 -3 -10 -35.6347 88.7796 1
 10 -3 -10 -41.2596 63.4739 2
 10 -3 -10 19.9791 116.832 3
 10 -3 -10 -135.117 132.573 1
 9 -3 -10 96.703 75.3344 2
 9 -3 -10 169.631 137.692 3
 9 -3 -10 75.4674 76.236 1
 8 -3 -10 -138.22 127.795 2
 8 -3 -10 147.797 134.718 3
 8 -3 -10 97.1612 125.474 1
 7 -3 -10 110.739 45.0043 2
 7 -3 -10 202.928 207.285 3
 7 -3 -10 248.445 131.834 1
 6 -3 -10 431.085 182.788 2
 6 -3 -10 817.538 317.956 3
 6 -3 -10 661.625 204.256 1
 5 -3 -10 101.235 124.841 2
 5 -3 -10 676.755 306.926 3
 5 -3 -10 574.058 197.613 1
 4 -3 -10 280.731 190.312 2
 4 -3 -10 576.747 277.308 3
 4 -3 -10 802.105 229.285 1
 3 -3 -10 546.291 240.86 2
 3 -3 -10 668.379 296.065 3
 3 -3 -10 627.327 196.598 1
 2 -3 -10 363.556 211.199 2
 2 -3 -10 550.805 284.176 3
 2 -3 -10 719.305 221.656 1
 1 -3 -10 459.196 265.727 2
 1 -3 -10 684.384 209.931 1
 1 -3 -10 582.286 279.131 3
 0 -3 -10 1012.09 328.853 2
 0 -3 -10 1094.53 247.959 1
 0 -3 -10 1138.94 372.141 3
 -1 -3 -10 525.622 263.289 2
 -1 -3 -10 650.206 315.953 3
 -2 -3 -10 225.673 163.577 2
 -2 -3 -10 132.969 157.407 3
 -3 -3 -10 220.684 177.06 2
 -3 -3 -10 339.268 198.321 3
 -4 -3 -10 -7.20275 76.02 3
 -5 -3 -10 -106.754 145.823 3
 -6 -3 -10 -48.4013 89.6191 3
 -7 -3 -10 296.255 222.334 3
 -8 -3 -10 815.987 325.36 3
 -9 -3 -10 -20.8834 92.3845 3
 -10 -3 -10 -12.5683 93.321 3
 -11 -3 -10 614.768 288.934 3
 -12 -3 -10 189.664 206.021 3
 -13 -3 -10 195.474 164.674 3
 -14 -3 -10 431.519 281.472 3
 -15 -3 -10 1077.83 385.704 3
 -16 -3 -10 219.931 199.612 3
 -17 -3 -10 323.31 227.658 3
 -18 -3 -10 183.951 171.118 3
 -19 -3 -10 144.592 129.573 3
 -20 -3 -10 -30.8956 121.868 3
 -21 -3 -10 222.231 191.32 3
 -22 -3 -10 -71.3549 106.029 3
 -23 -3 -10 115.761 147.4 3
 -24 -3 -10 78.8675 105.238 3
 -25 -3 -10 251.327 212.773 3
 -26 -3 -10 234.129 194.117 3
 -27 -3 -10 80.2543 51.396 3
 -28 -3 -10 147.778 161.633 3
 -29 -3 -10 339.156 247.792 3
 35 -4 -10 77.2306 86.3111 1
 34 -4 -10 -71.6781 103.818 1
 33 -4 -10 -0.38081 76.678 1
 32 -4 -10 42.5425 102.41 1
 31 -4 -10 90.778 138.695 1
 30 -4 -10 -86.8136 139.587 3
 30 -4 -10 -125.463 128.798 1
 29 -4 -10 -7.20172 83.9689 3
 29 -4 -10 204.793 183.899 1
 28 -4 -10 -31.7555 74.4611 3
 28 -4 -10 151.96 157.73 1
 27 -4 -10 22.8228 93.3398 1
 27 -4 -10 -205.863 206.81 3
 26 -4 -10 -47.0736 43.575 1
 26 -4 -10 -43.1864 119.87 3
 25 -4 -10 122.989 125.629 1
 25 -4 -10 79.7423 164.557 3
 24 -4 -10 328.91 205.352 1
 24 -4 -10 488.235 266.36 3
 23 -4 -10 34.9281 89.8804 1
 23 -4 -10 67.8976 115.397 3
 22 -4 -10 90.8668 107.829 1
 22 -4 -10 381.842 248.751 3
 21 -4 -10 320.094 162.353 1
 21 -4 -10 876.734 360.626 3
 20 -4 -10 435.275 233.792 1
 20 -4 -10 1222.46 478.673 3
 19 -4 -10 4494.92 773.678 3
 19 -4 -10 4014.3 623.43 1
 18 -4 -10 535.763 243.701 1
 18 -4 -10 899.315 349.263 2
 17 -4 -10 1111.54 387.84 3
 17 -4 -10 627.739 282.995 2
 17 -4 -10 743.903 263.524 1
 16 -4 -10 211.858 192.742 3
 16 -4 -10 81.8196 104.811 2
 16 -4 -10 118.357 124.11 1
 15 -4 -10 371.2 225.072 3
 15 -4 -10 104.71 115.026 2
 15 -4 -10 261.767 177.726 1
 14 -4 -10 -73.0882 35.3757 3
 14 -4 -10 149.777 112.237 1
 14 -4 -10 340.693 219.979 2
 13 -4 -10 417.072 226.327 2
 13 -4 -10 232.256 184.65 3
 13 -4 -10 292.629 170.196 1
 12 -4 -10 -25.7281 42.7814 2
 12 -4 -10 149.641 178.945 3
 12 -4 -10 97.8291 94.1926 1
 11 -4 -10 68.4523 80.7187 2
 11 -4 -10 132.761 134.212 3
 11 -4 -10 52.255 70.767 1
 10 -4 -10 68.9604 83.818 2
 10 -4 -10 -77.6514 76.9327 3
 10 -4 -10 6.80542 77.6704 1
 9 -4 -10 -90.8259 128.856 2
 9 -4 -10 -17.0375 87.4397 3
 8 -4 -10 -289.722 181.676 2
 8 -4 -10 91.3906 106.091 3
 7 -4 -10 -182.346 145.979 2
 7 -4 -10 110.889 140.632 3
 6 -4 -10 57.3643 103.644 2
 6 -4 -10 194.455 238.725 3
 5 -4 -10 127.645 105.404 2
 5 -4 -10 568.988 265.324 3
 4 -4 -10 222.869 164.473 2
 4 -4 -10 731.974 298.476 3
 3 -4 -10 127.496 152.626 2
 3 -4 -10 81.451 175.598 3
 2 -4 -10 464.904 236.788 2
 2 -4 -10 619.772 295.61 3
 1 -4 -10 612.338 278.755 2
 1 -4 -10 795.085 354.121 3
 0 -4 -10 302.558 237.958 2
 0 -4 -10 359.399 232.509 3
 -1 -4 -10 203.707 205.995 2
 -1 -4 -10 61.4519 114.959 3
 -2 -4 -10 123.014 125.715 2
 -2 -4 -10 62.9942 108.23 3
 -3 -4 -10 163.012 173.971 2
 -3 -4 -10 12.3486 84.3014 3
 -4 -4 -10 305.321 231.647 2
 -4 -4 -10 49.2021 43.3173 3
 -5 -4 -10 366.908 248.559 2
 -5 -4 -10 -108.624 111.655 3
 -6 -4 -10 103.312 144.072 3
 -7 -4 -10 184.462 200.064 3
 -8 -4 -10 153.654 128.452 3
 -9 -4 -10 494.425 271.372 3
 -10 -4 -10 320.016 220.848 3
 -11 -4 -10 710.134 321.726 3
 -12 -4 -10 1271.15 527.594 3
 -13 -4 -10 4672.41 802.771 3
 -14 -4 -10 1875.63 562.396 3
 -15 -4 -10 1048.5 390.306 3
 -16 -4 -10 507.375 311.513 3
 -17 -4 -10 363.112 244.853 3
 -18 -4 -10 530.543 290.834 3
 -19 -4 -10 60.0282 114.664 3
 -20 -4 -10 51.3217 83.2003 3
 -21 -4 -10 24.5442 83.5316 3
 -22 -4 -10 174.547 153.875 3
 -23 -4 -10 -73.9199 120.49 3
 -24 -4 -10 -257.29 229.099 3
 -25 -4 -10 -42.9502 90.1551 3
 33 -5 -10 -87.208 89.523 1
 32 -5 -10 -14.8851 72.7579 1
 31 -5 -10 -87.6443 104.39 1
 30 -5 -10 -12.6748 48.8535 1
 29 -5 -10 17.436 39.3657 1
 28 -5 -10 206.422 117.028 1
 27 -5 -10 35.8087 92.5556 1
 26 -5 -10 51.505 58.1301 1
 25 -5 -10 174.354 153.419 3
 24 -5 -10 42.4228 93.1676 3
 23 -5 -10 30.1776 73.6998 3
 22 -5 -10 226.324 197.357 3
 21 -5 -10 275.427 231.732 3
 20 -5 -10 787.006 348.714 3
 19 -5 -10 325.136 248.414 3
 18 -5 -10 596.054 305.352 3
 18 -5 -10 312.306 207.693 2
 17 -5 -10 350.635 265.749 3
 17 -5 -10 -11.0862 44.9071 2
 16 -5 -10 215.196 208.85 3
 16 -5 -10 -21.3817 63.2776 2
 15 -5 -10 10.7013 108.8 3
 15 -5 -10 -59.8144 110.564 2
 14 -5 -10 180.279 168.119 3
 14 -5 -10 265.721 201.669 2
 13 -5 -10 23.392 41.7193 2
 13 -5 -10 1.18535 103.502 3
 12 -5 -10 -43.1653 27.3979 2
 12 -5 -10 23.4805 52.0249 3
 11 -5 -10 -81.6553 56.4044 2
 11 -5 -10 30.7459 99.4622 3
 10 -5 -10 70.3038 97.6563 2
 10 -5 -10 26.383 67.3433 3
 9 -5 -10 -112.693 147.974 2
 9 -5 -10 47.0412 99.7874 3
 8 -5 -10 -186.215 157.548 2
 8 -5 -10 85.2429 115.22 3
 7 -5 -10 -134.636 168.101 2
 7 -5 -10 147.861 152.089 3
 6 -5 -10 -78.3596 103.976 2
 6 -5 -10 157.113 133.587 3
 5 -5 -10 -56.4179 97.5807 2
 5 -5 -10 -96.7158 78.1071 3
 4 -5 -10 -2.23859 82.3671 2
 4 -5 -10 50.6967 101.419 3
 3 -5 -10 74.1664 76.0879 2
 3 -5 -10 176.818 171.417 3
 2 -5 -10 120.062 169.113 2
 2 -5 -10 220.169 186.54 3
 1 -5 -10 81.3668 129.291 2
 1 -5 -10 241.475 214.87 3
 0 -5 -10 80.4779 91.4322 2
 0 -5 -10 416.727 238.471 3
 -1 -5 -10 131.442 179.462 2
 -1 -5 -10 141.447 185.397 3
 -2 -5 -10 310.759 217.931 2
 -2 -5 -10 90.9742 156.182 3
 -3 -5 -10 204.689 184.212 2
 -3 -5 -10 239.363 205.262 3
 -4 -5 -10 155.094 211.429 2
 -4 -5 -10 98.6048 123.759 3
 -5 -5 -10 61.2606 50.5913 2
 -5 -5 -10 -182.368 166.746 3
 -6 -5 -10 245.791 214.297 2
 -6 -5 -10 -97.2583 141.049 3
 -7 -5 -10 488.935 317.02 2
 -7 -5 -10 291.481 225.45 3
 -8 -5 -10 558.758 344.123 2
 -8 -5 -10 532.566 280.688 3
 -9 -5 -10 150.281 154.602 3
 -10 -5 -10 -102.895 155.398 3
[truncated: 66,106 more chars]
