# Supplementary material for: Synthesis, Characterization and Biological Evaluation of Metal Adamantyl 2-Pyridylhydrazone Complexes
Source: Molecules. 2020 May 29;25(11):2530. doi: 10.3390/molecules25112530 (PMC7321243; doi:10.3390/molecules25112530)
Supplement: Supplementary file 1 [file molecules-25-02530-s001.zip › Comound_1.CIF]

data_expt17
_audit_creation_date              2017-06-12
_audit_creation_method
;
Olex2 1.2
(compiled 2017.03.28 svn.r3405 for OlexSys, GUI svn.r5337)
;
_shelx_SHELXL_version_number      '2016/6'
_publ_contact_author_address      ?
_publ_contact_author_email        ?
_publ_contact_author_id_orcid     ?
_publ_contact_author_name         ''
_publ_contact_author_phone        ?
_publ_section_references
;
Dolomanov, O.V., Bourhis, L.J., Gildea, R.J, Howard, J.A.K. & Puschmann, H.
 (2009), J. Appl. Cryst. 42, 339-341.

Sheldrick, G.M. (2015). Acta Cryst. A71, 3-8.

Sheldrick, G.M. (2015). Acta Cryst. C71, 3-8.
;
_chemical_name_common             ?
_chemical_name_systematic
;
 ? 
;
_chemical_formula_moiety          'C17 H18 Cl2 Cu N3 O, C H Cl3'
_chemical_formula_sum             'C18 H19 Cl5 Cu N3 O'
_chemical_formula_weight          534.15
_chemical_melting_point           ?
loop_
  _atom_type_symbol
  _atom_type_description
  _atom_type_scat_dispersion_real
  _atom_type_scat_dispersion_imag
  _atom_type_scat_source
 'C' 'C' 0.0033 0.0016 'International Tables Vol C Tables 4.2.6.8 and 6.1.1.4'
 'H' 'H' 0.0000 0.0000 'International Tables Vol C Tables 4.2.6.8 and 6.1.1.4'
 'Cl' 'Cl' 0.1484 0.1585 'International Tables Vol C Tables 4.2.6.8 and 6.1.1.4'
 'Cu' 'Cu' 0.3201 1.2651 'International Tables Vol C Tables 4.2.6.8 and 6.1.1.4'
 'N' 'N' 0.0061 0.0033 'International Tables Vol C Tables 4.2.6.8 and 6.1.1.4'
 'O' 'O' 0.0106 0.0060 'International Tables Vol C Tables 4.2.6.8 and 6.1.1.4'

_shelx_space_group_comment
;
The symmetry employed for this shelxl refinement is uniquely defined
by the following loop, which should always be used as a source of
symmetry information in preference to the above space-group names.
They are only intended as comments.
;
_space_group_crystal_system       'triclinic'
_space_group_IT_number            2
_space_group_name_H-M_alt         'P -1'
_space_group_name_Hall            '-P 1'
loop_
  _space_group_symop_operation_xyz
 'x, y, z'
 '-x, -y, -z'

_cell_length_a                    6.4038(13)
_cell_length_b                    9.676(3)
_cell_length_c                    18.706(4)
_cell_angle_alpha                 76.86(2)
_cell_angle_beta                  86.369(17)
_cell_angle_gamma                 81.46(2)
_cell_volume                      1115.7(5)
_cell_formula_units_Z             2
_cell_measurement_reflns_used   1321
_cell_measurement_theta_min     3.2118
_cell_measurement_theta_max     29.1152
_cell_measurement_temperature     293(2)
_shelx_estimated_absorpt_T_max    ?
_shelx_estimated_absorpt_T_min    ?
loop_
_exptl_crystal_face_index_h
_exptl_crystal_face_index_k
_exptl_crystal_face_index_l
_exptl_crystal_face_perp_dist
_exptl_oxdiff_crystal_face_indexfrac_h
_exptl_oxdiff_crystal_face_indexfrac_k
_exptl_oxdiff_crystal_face_indexfrac_l
_exptl_oxdiff_crystal_face_x
_exptl_oxdiff_crystal_face_y
_exptl_oxdiff_crystal_face_z
  -8   -7   -1 0.2922 -8.0003 -7.0018 -1.0108 -0.4218  0.5491  0.6826
   8    7    1 0.2922  8.0003  7.0018  1.0108  0.4218 -0.5491 -0.6826
   1    2   26 0.0209  0.9957  2.0095 26.0184  0.4309 -0.5879  0.6722
  -1   -2  -26 0.0209 -0.9957 -2.0095 -26.0184 -0.4309  0.5879 -0.6722
  -5   -2   19 0.1970 -5.0030 -1.9955 18.9985  0.1223 -0.0077  0.9600
   5    2  -19 0.1970  5.0030  1.9955 -18.9985 -0.1223  0.0077 -0.9600
   0   14    8 0.0396  0.0032 13.9904  7.9364  1.0058  0.2255 -0.1351
   0  -14   -8 0.0396 -0.0032 -13.9904 -7.9364 -1.0058 -0.2255  0.1351
  -5    2   21 0.1796 -5.0020  2.0017 20.9801  0.4063  0.0629  0.9127
_exptl_absorpt_coefficient_mu                       1.592
_exptl_absorpt_correction_T_min                     0.951
_exptl_absorpt_correction_T_max                     0.981
_exptl_absorpt_correction_type            'analytical'
_exptl_absorpt_process_details
;
CrysAlisPro, Agilent Technologies,
Version 1.171.35.11 (release 16-05-2011 CrysAlis171 .NET)
(compiled May 16 2011,17:55:39)
Analytical numeric absorption correction using a multifaceted crystal
			model based on expressions derived by R.C. Clark & J.S. Reid.
(Clark, R. C. & Reid, J. S. (1995). Acta Cryst. A51, 887-897)
;
_exptl_crystal_colour             green
_exptl_crystal_density_diffrn     1.590
_exptl_crystal_density_meas       ?
_exptl_crystal_density_method     'not measured'
_exptl_crystal_description        block
_exptl_crystal_F_000              540
_exptl_crystal_size_max                            0.6410
_exptl_crystal_size_mid                            0.0897
_exptl_crystal_size_min                            0.0417
_exptl_special_details
;
 ? 
;
_exptl_transmission_factor_max    ?
_exptl_transmission_factor_min    ?
_diffrn_reflns_av_R_equivalents   0.0352
_diffrn_reflns_av_unetI/netI      0.0711
_diffrn_reflns_Laue_measured_fraction_full 0.998
_diffrn_reflns_Laue_measured_fraction_max 0.998
_diffrn_reflns_limit_h_max        7
_diffrn_reflns_limit_h_min        -7
_diffrn_reflns_limit_k_max        8
_diffrn_reflns_limit_k_min        -11
_diffrn_reflns_limit_l_max        18
_diffrn_reflns_limit_l_min        -22
_diffrn_reflns_number             6883
_diffrn_reflns_point_group_measured_fraction_full 0.998
_diffrn_reflns_point_group_measured_fraction_max 0.998
_diffrn_reflns_theta_full         25.000
_diffrn_reflns_theta_max          25.025
_diffrn_reflns_theta_min          3.218
_diffrn_ambient_temperature       293(2)
_diffrn_detector_area_resol_mean  ?
_diffrn_measured_fraction_theta_full 0.998
_diffrn_measured_fraction_theta_max 0.998
_diffrn_measurement_device_type 'Xcalibur, Eos'
_diffrn_measurement_method '\w scans'
_diffrn_radiation_type            MoK\a
_diffrn_radiation_wavelength      0.71073
_diffrn_source                    ?
_diffrn_standards_number          0
_diffrn_standards_interval_time   0
_diffrn_standards_decay_%	  0
_reflns_Friedel_coverage          0.000
_reflns_Friedel_fraction_full     .
_reflns_Friedel_fraction_max      .
_reflns_number_gt                 2783
_reflns_number_total              3948
_reflns_special_details
;
 Reflections were merged by SHELXL according to the crystal
 class for the calculation of statistics and refinement.
 
 _reflns_Friedel_fraction is defined as the number of unique
 Friedel pairs measured divided by the number that would be
 possible theoretically, ignoring centric projections and
 systematic absences.
;
_reflns_threshold_expression      'I > 2\s(I)'
_computing_cell_refinement        ?
_computing_data_collection        ?
_computing_data_reduction         ?
_computing_molecular_graphics     'Olex2 (Dolomanov et al., 2009)'
_computing_publication_material   'Olex2 (Dolomanov et al., 2009)'
_computing_structure_refinement   'ShelXL (Sheldrick, 2015)'
_computing_structure_solution     'ShelXT (Sheldrick, 2015)'
_refine_diff_density_max          0.605
_refine_diff_density_min          -0.650
_refine_diff_density_rms          0.086
_refine_ls_extinction_coef        .
_refine_ls_extinction_method      none
_refine_ls_goodness_of_fit_ref    1.035
_refine_ls_hydrogen_treatment     constr
_refine_ls_matrix_type            full
_refine_ls_number_parameters      281
_refine_ls_number_reflns          3948
_refine_ls_number_restraints      138
_refine_ls_R_factor_all           0.0878
_refine_ls_R_factor_gt            0.0584
_refine_ls_restrained_S_all       1.037
_refine_ls_shift/su_max           0.001
_refine_ls_shift/su_mean          0.000
_refine_ls_structure_factor_coef  Fsqd
_refine_ls_weighting_details
'w=1/[\s^2^(Fo^2^)+(0.0629P)^2^+1.3597P] where P=(Fo^2^+2Fc^2^)/3'
_refine_ls_weighting_scheme       calc
_refine_ls_wR_factor_gt           0.1373
_refine_ls_wR_factor_ref          0.1610
_refine_special_details           ?
_olex2_refinement_description
;
1. Fixed Uiso
 At 1.2 times of:
  All C(H) groups, All C(H,H) groups, All N(H) groups
2. Rigid bond restraints
 C10, C11, C12, C13, C14, C15, C16, C17, C18, C10', C11', C12'
 with sigma for 1-2 distances of 0.01 and sigma for 1-3 distances of 0.01
3. Uiso/Uaniso restraints and constraints
C10 \\sim C11 \\sim C12 \\sim C13 \\sim C14 \\sim C15 \\sim C16 \\sim C17 \\sim
C18 \\sim C10' \\sim C11' \\sim C12': within 2A with sigma of 0.04 and sigma
for terminal atoms of 0.08
4. Others
 Sof(C11)=Sof(H11A)=Sof(H11B)=Sof(C12)=Sof(H12A)=Sof(H12B)=Sof(C10)=Sof(H10A)=
 Sof(H10B)=1-FVAR(1)
 Sof(C12')=Sof(H12C)=Sof(H12D)=Sof(C10')=Sof(H10C)=Sof(H10D)=Sof(C11')=
 Sof(H11C)=Sof(H11D)=FVAR(1)
5.a Ternary CH refined with riding coordinates:
 C17(H17), C16(H16), C15(H15), C18(H18), C13(H13), C14(H14), C1(H1)
5.b Secondary CH2 refined with riding coordinates:
 C11(H11A,H11B), C12(H12A,H12B), C10(H10A,H10B), C12'(H12C,H12D), C10'(H10C,
 H10D), C11'(H11C,H11D)
5.c Aromatic/amide H refined with riding coordinates:
 N3(H3), C7(H7), C6(H6), C3(H3A), C5(H5), C4(H4)
;
_atom_sites_solution_hydrogens    geom
_atom_sites_solution_primary      dual
_atom_sites_solution_secondary    ?
loop_
  _atom_site_label
  _atom_site_type_symbol
  _atom_site_fract_x
  _atom_site_fract_y
  _atom_site_fract_z
  _atom_site_U_iso_or_equiv
  _atom_site_adp_type
  _atom_site_occupancy
  _atom_site_site_symmetry_order
  _atom_site_calc_flag
  _atom_site_refinement_flags_posn
  _atom_site_refinement_flags_adp
  _atom_site_refinement_flags_occupancy
  _atom_site_disorder_assembly
  _atom_site_disorder_group
 Cu1 Cu 0.72660(9) 0.77958(7) 0.37627(4) 0.0437(2) Uani 1 1 d . . . . .
 Cl2 Cl 0.9553(2) 0.54992(16) 0.38098(9) 0.0554(4) Uani 1 1 d . . . . .
 Cl1 Cl 0.9594(2) 0.93290(16) 0.35449(9) 0.0559(4) Uani 1 1 d . . . . .
 Cl3 Cl -0.0544(3) 0.32135(19) 0.24902(10) 0.0709(5) Uani 1 1 d . . . . .
 N2 N 0.4577(6) 0.7001(5) 0.3912(2) 0.0397(10) Uani 1 1 d . . . . .
 O1 O 0.6344(6) 0.7985(5) 0.2703(2) 0.0561(11) Uani 1 1 d . . . . .
 C8 C 0.4791(7) 0.7375(6) 0.2673(3) 0.0429(13) Uani 1 1 d . . . . .
 N1 N 0.6550(6) 0.7831(5) 0.4830(2) 0.0441(11) Uani 1 1 d . . . . .
 N3 N 0.3785(6) 0.6776(5) 0.3295(2) 0.0459(12) Uani 1 1 d . . . . .
 H3 H 0.274843 0.630063 0.330161 0.055 Uiso 1 1 calc R . . . .
 C7 C 0.3734(7) 0.6743(6) 0.4552(3) 0.0428(13) Uani 1 1 d . . . . .
 H7 H 0.253037 0.629314 0.466358 0.051 Uiso 1 1 calc R . . . .
 C2 C 0.4822(7) 0.7215(6) 0.5096(3) 0.0424(13) Uani 1 1 d . . . . .
 C6 C 0.7567(9) 0.8370(7) 0.5277(3) 0.0568(16) Uani 1 1 d . . . . .
 H6 H 0.874884 0.880865 0.509588 0.068 Uiso 1 1 calc R . . . .
 C3 C 0.4131(9) 0.7111(7) 0.5814(4) 0.0604(17) Uani 1 1 d . . . . .
 H3A H 0.294747 0.666904 0.598781 0.073 Uiso 1 1 calc R . . . .
 C5 C 0.6932(10) 0.8300(7) 0.5999(4) 0.0679(19) Uani 1 1 d . . . . .
 H5 H 0.768119 0.868434 0.629896 0.082 Uiso 1 1 calc R . . . .
 C4 C 0.5204(10) 0.7666(8) 0.6273(4) 0.072(2) Uani 1 1 d . . . . .
 H4 H 0.475780 0.760900 0.676063 0.086 Uiso 1 1 calc R . . . .
 C9 C 0.4020(7) 0.7269(6) 0.1940(3) 0.0404(13) Uani 1 1 d . . . . .
 C17 C 0.1053(11) 0.7973(9) 0.0938(5) 0.083(2) Uani 1 1 d . U . . .
 H17 H -0.037201 0.844950 0.080342 0.100 Uiso 1 1 calc R . . A .
 C16 C 0.1279(10) 0.6438(9) 0.1112(5) 0.081(2) Uani 1 1 d . U . . .
 H16 H 0.003778 0.598184 0.107065 0.098 Uiso 1 1 calc R . . B .
 C15 C 0.3350(12) 0.5632(9) 0.1036(5) 0.090(2) Uani 1 1 d . U . . .
 H15 H 0.335656 0.465648 0.096790 0.108 Uiso 1 1 calc R . . C .
 C18 C 0.2706(15) 0.8673(9) 0.0551(5) 0.103(2) Uani 1 1 d . U . . .
 H18 H 0.233003 0.957993 0.019683 0.124 Uiso 1 1 calc R . . D .
 C13 C 0.4756(12) 0.7915(11) 0.0493(4) 0.092(2) Uani 1 1 d . U . . .
 H13 H 0.563221 0.836318 0.008161 0.110 Uiso 1 1 calc R . . E .
 C14 C 0.5028(11) 0.6396(11) 0.0638(6) 0.107(3) Uani 1 1 d . U . . .
 H14 H 0.604030 0.590818 0.033024 0.129 Uiso 1 1 calc R . . F .
 C11 C 0.4184(19) 0.5758(12) 0.1876(8) 0.070(3) Uani 0.575(8) 1 d . U P G 2
 H11A H 0.333042 0.524367 0.226415 0.085 Uiso 0.575(8) 1 calc R . P G 2
 H11B H 0.563952 0.531132 0.193687 0.085 Uiso 0.575(8) 1 calc R . P G 2
 C12 C 0.5415(19) 0.8087(14) 0.1320(6) 0.070(3) Uani 0.575(8) 1 d . U P G 2
 H12A H 0.689170 0.770902 0.139984 0.084 Uiso 0.575(8) 1 calc R . P G 2
 H12B H 0.522673 0.909420 0.133392 0.084 Uiso 0.575(8) 1 calc R . P G 2
 C10 C 0.1754(15) 0.8008(14) 0.1814(6) 0.062(3) Uani 0.575(8) 1 d . U P G 2
 H10A H 0.164551 0.899190 0.186470 0.075 Uiso 0.575(8) 1 calc R . P G 2
 H10B H 0.080403 0.751880 0.217581 0.075 Uiso 0.575(8) 1 calc R . P G 2
 Cl5 Cl -0.3330(4) 0.1982(3) 0.17307(14) 0.1065(8) Uani 1 1 d . . . . .
 Cl4 Cl 0.0869(4) 0.2304(3) 0.11490(14) 0.1128(8) Uani 1 1 d . . . . .
 C1 C -0.0713(12) 0.1964(7) 0.1950(4) 0.075(2) Uani 1 1 d . . . . .
 H1 H -0.019719 0.100634 0.223659 0.090 Uiso 1 1 calc R . . . .
 C12' C 0.365(3) 0.8743(15) 0.1492(9) 0.067(4) Uani 0.425(8) 1 d . U P G 1
 H12C H 0.493900 0.917279 0.143363 0.080 Uiso 0.425(8) 1 calc R . P G 1
 H12D H 0.258254 0.932196 0.173174 0.080 Uiso 0.425(8) 1 calc R . P G 1
 C10' C 0.1949(19) 0.6566(17) 0.2016(8) 0.056(3) Uani 0.425(8) 1 d . U P G 1
 H10C H 0.081184 0.714673 0.222525 0.068 Uiso 0.425(8) 1 calc R . P G 1
 H10D H 0.216255 0.562044 0.233731 0.068 Uiso 0.425(8) 1 calc R . P G 1
 C11' C 0.573(2) 0.6283(19) 0.1638(11) 0.076(4) Uani 0.425(8) 1 d . U P G 1
 H11C H 0.576933 0.530773 0.192348 0.092 Uiso 0.425(8) 1 calc R . P G 1
 H11D H 0.709855 0.658628 0.165486 0.092 Uiso 0.425(8) 1 calc R . P G 1

loop_
  _atom_site_aniso_label
  _atom_site_aniso_U_11
  _atom_site_aniso_U_22
  _atom_site_aniso_U_33
  _atom_site_aniso_U_23
  _atom_site_aniso_U_13
  _atom_site_aniso_U_12
 Cu1 0.0332(4) 0.0589(5) 0.0437(4) -0.0115(3) 0.0012(3) -0.0225(3)
 Cl2 0.0374(7) 0.0586(9) 0.0776(11) -0.0235(8) 0.0062(7) -0.0207(6)
 Cl1 0.0510(8) 0.0591(10) 0.0617(10) -0.0067(7) 0.0000(7) -0.0315(7)
 Cl3 0.0860(12) 0.0693(12) 0.0616(11) -0.0183(9) -0.0078(9) -0.0162(9)
 N2 0.030(2) 0.056(3) 0.037(3) -0.013(2) 0.0023(18) -0.0171(19)
 O1 0.048(2) 0.083(3) 0.044(2) -0.010(2) -0.0029(17) -0.035(2)
 C8 0.030(3) 0.053(3) 0.051(4) -0.018(3) 0.001(2) -0.012(2)
 N1 0.036(2) 0.055(3) 0.045(3) -0.010(2) -0.0035(19) -0.018(2)
 N3 0.033(2) 0.067(3) 0.047(3) -0.022(2) 0.0003(19) -0.023(2)
 C7 0.036(3) 0.055(4) 0.044(3) -0.017(3) 0.005(2) -0.019(2)
 C2 0.036(3) 0.053(3) 0.044(3) -0.017(3) 0.003(2) -0.017(2)
 C6 0.056(4) 0.073(4) 0.049(4) -0.014(3) -0.008(3) -0.031(3)
 C3 0.061(4) 0.075(5) 0.054(4) -0.018(3) 0.007(3) -0.036(3)
 C5 0.079(5) 0.073(5) 0.063(5) -0.019(4) -0.013(3) -0.034(4)
 C4 0.081(5) 0.098(6) 0.050(4) -0.029(4) 0.008(3) -0.041(4)
 C9 0.029(3) 0.055(4) 0.043(3) -0.019(3) 0.000(2) -0.011(2)
 C17 0.049(4) 0.090(5) 0.103(6) -0.011(4) -0.016(4) 0.001(3)
 C16 0.045(3) 0.094(5) 0.102(6) -0.008(4) -0.003(3) -0.024(3)
 C15 0.095(5) 0.071(5) 0.111(6) -0.040(5) 0.012(4) -0.009(4)
 C18 0.131(6) 0.078(5) 0.092(5) 0.000(5) 0.022(5) -0.024(4)
 C13 0.080(4) 0.134(6) 0.071(5) -0.015(5) 0.009(4) -0.060(4)
 C14 0.062(4) 0.137(6) 0.149(7) -0.093(6) 0.031(5) -0.014(4)
 C11 0.064(7) 0.046(7) 0.104(7) -0.019(6) -0.030(6) 0.001(5)
 C12 0.069(7) 0.085(8) 0.065(7) -0.021(6) 0.026(5) -0.047(6)
 C10 0.038(5) 0.083(8) 0.062(6) -0.013(6) -0.004(5) -0.003(5)
 Cl5 0.1238(18) 0.1131(19) 0.0985(18) -0.0380(14) -0.0287(14) -0.0338(14)
 Cl4 0.156(2) 0.1037(18) 0.0858(17) -0.0351(14) 0.0310(15) -0.0325(15)
 C1 0.104(5) 0.049(4) 0.068(5) -0.004(4) -0.006(4) -0.008(4)
 C12' 0.076(10) 0.037(8) 0.081(8) 0.007(7) -0.006(7) -0.017(7)
 C10' 0.036(7) 0.067(10) 0.071(7) -0.017(6) 0.000(5) -0.025(6)
 C11' 0.041(8) 0.076(10) 0.110(9) -0.022(8) 0.014(7) -0.007(7)

_geom_special_details
;
 All esds (except the esd in the dihedral angle between two l.s. planes)
 are estimated using the full covariance matrix.  The cell esds are taken
 into account individually in the estimation of esds in distances, angles
 and torsion angles; correlations between esds in cell parameters are only
 used when they are defined by crystal symmetry.  An approximate (isotropic)
 treatment of cell esds is used for estimating esds involving l.s. planes.
;
loop_
  _geom_bond_atom_site_label_1
  _geom_bond_atom_site_label_2
  _geom_bond_distance
  _geom_bond_site_symmetry_2
  _geom_bond_publ_flag
 Cu1 Cl2 2.4603(18) . ?
 Cu1 Cl1 2.2123(15) . ?
 Cu1 N2 1.967(4) . ?
 Cu1 O1 2.065(4) . ?
 Cu1 N1 2.026(5) . ?
 Cl3 C1 1.761(8) . ?
 N2 N3 1.364(6) . ?
 N2 C7 1.267(6) . ?
 O1 C8 1.239(6) . ?
 C8 N3 1.346(7) . ?
 C8 C9 1.516(7) . ?
 N1 C2 1.349(6) . ?
 N1 C6 1.328(7) . ?
 C7 C2 1.459(7) . ?
 C2 C3 1.372(8) . ?
 C6 C5 1.375(9) . ?
 C3 C4 1.376(8) . ?
 C5 C4 1.360(8) . ?
 C9 C11 1.482(12) . ?
 C9 C12 1.560(11) . ?
 C9 C10 1.527(11) . ?
 C9 C12' 1.476(14) . ?
 C9 C10' 1.563(12) . ?
 C9 C11' 1.511(16) . ?
 C17 C16 1.434(10) . ?
 C17 C18 1.412(11) . ?
 C17 C10 1.734(13) . ?
 C16 C15 1.452(10) . ?
 C16 C10' 1.806(16) . ?
 C15 C14 1.462(11) . ?
 C15 C11 1.726(14) . ?
 C18 C13 1.417(11) . ?
 C18 C12' 1.914(19) . ?
 C13 C14 1.418(12) . ?
 C13 C12 1.679(14) . ?
 C14 C11' 1.93(2) . ?
 Cl5 C1 1.747(8) . ?
 Cl4 C1 1.751(8) . ?

loop_
  _geom_angle_atom_site_label_1
  _geom_angle_atom_site_label_2
  _geom_angle_atom_site_label_3
  _geom_angle
  _geom_angle_site_symmetry_1
  _geom_angle_site_symmetry_3
  _geom_angle_publ_flag
 Cl1 Cu1 Cl2 101.79(6) . . ?
 N2 Cu1 Cl2 96.26(14) . . ?
 N2 Cu1 Cl1 161.85(14) . . ?
 N2 Cu1 O1 77.12(16) . . ?
 N2 Cu1 N1 78.52(16) . . ?
 O1 Cu1 Cl2 94.45(13) . . ?
 O1 Cu1 Cl1 99.42(11) . . ?
 N1 Cu1 Cl2 104.39(14) . . ?
 N1 Cu1 Cl1 98.58(13) . . ?
 N1 Cu1 O1 150.58(16) . . ?
 N3 N2 Cu1 115.0(3) . . ?
 C7 N2 Cu1 119.2(3) . . ?
 C7 N2 N3 125.8(4) . . ?
 C8 O1 Cu1 113.1(4) . . ?
 O1 C8 N3 120.3(5) . . ?
 O1 C8 C9 120.7(5) . . ?
 N3 C8 C9 119.0(4) . . ?
 C2 N1 Cu1 113.6(4) . . ?
 C6 N1 Cu1 128.0(4) . . ?
 C6 N1 C2 118.3(5) . . ?
 C8 N3 N2 113.1(4) . . ?
 N2 C7 C2 113.9(4) . . ?
 N1 C2 C7 114.2(5) . . ?
 N1 C2 C3 121.7(5) . . ?
 C3 C2 C7 124.0(5) . . ?
 N1 C6 C5 122.2(5) . . ?
 C2 C3 C4 119.4(5) . . ?
 C4 C5 C6 119.7(6) . . ?
 C5 C4 C3 118.6(6) . . ?
 C8 C9 C12 108.2(6) . . ?
 C8 C9 C10 111.6(6) . . ?
 C8 C9 C10' 112.9(7) . . ?
 C11 C9 C8 111.5(6) . . ?
 C11 C9 C12 109.1(8) . . ?
 C11 C9 C10 110.0(7) . . ?
 C10 C9 C12 106.3(8) . . ?
 C12' C9 C8 106.7(8) . . ?
 C12' C9 C10' 109.9(9) . . ?
 C12' C9 C11' 114.8(10) . . ?
 C11' C9 C8 105.7(8) . . ?
 C11' C9 C10' 107.0(9) . . ?
 C16 C17 C10 91.8(7) . . ?
 C18 C17 C16 119.5(7) . . ?
 C18 C17 C10 97.1(7) . . ?
 C17 C16 C15 119.1(6) . . ?
 C17 C16 C10' 85.5(8) . . ?
 C15 C16 C10' 89.1(7) . . ?
 C16 C15 C14 118.4(7) . . ?
 C16 C15 C11 94.5(7) . . ?
 C14 C15 C11 92.3(8) . . ?
 C17 C18 C13 120.8(8) . . ?
 C17 C18 C12' 86.4(7) . . ?
 C13 C18 C12' 82.7(8) . . ?
 C18 C13 C14 119.3(7) . . ?
 C18 C13 C12 92.7(8) . . ?
 C14 C13 C12 97.8(8) . . ?
 C15 C14 C11' 79.4(8) . . ?
 C13 C14 C15 119.2(7) . . ?
 C13 C14 C11' 90.9(8) . . ?
 C9 C11 C15 111.7(8) . . ?
 C9 C12 C13 110.7(7) . . ?
 C9 C10 C17 109.1(7) . . ?
 Cl5 C1 Cl3 110.8(4) . . ?
 Cl5 C1 Cl4 110.3(4) . . ?
 Cl4 C1 Cl3 110.9(4) . . ?
 C9 C12' C18 108.6(10) . . ?
 C9 C10' C16 108.1(8) . . ?
 C9 C11' C14 106.4(10) . . ?

loop_
  _refln_index_h
  _refln_index_k
  _refln_index_l
  _refln_F_squared_meas
  _refln_F_squared_sigma
  _refln_scale_group_code
 0 0 3 692.443 127.27 5
 0 0 -4 231659 5176.91 5
 0 0 -4 234778 5160.88 4
 0 0 -5 37336 1293.28 4
 0 0 -5 36806.3 1298.24 5
 0 0 -6 199.5 92.1284 4
 0 0 -6 511.78 153.337 5
 0 0 -7 81789.7 2455.19 5
 0 0 -7 78910.4 2447.93 4
 0 0 -8 118189 3368.2 4
 0 0 -9 52880.2 2028.22 4
 0 0 -10 178.047 168.412 4
 0 0 -11 27214.5 1490.01 4
 0 0 -12 14035.8 1092.26 4
 0 0 -13 51.161 136.29 4
 0 0 -14 11021.7 1071.41 4
 0 0 -15 596.581 294.658 4
 0 0 -16 11642.4 1172.27 4
 0 0 -17 1578.48 468.319 4
 0 0 -18 41.6426 206.177 4
 0 0 -19 1414.63 430.172 4
 0 0 -20 773.381 319.368 4
 0 0 -21 523.394 325.493 4
 0 0 -22 -47.6826 224.492 4
 0 1 -22 -198.187 246.827 4
 0 1 -21 0.91563 184.387 4
 0 1 -20 137.375 212.894 4
 0 1 -19 1035.67 421.701 4
 0 1 -18 2606.65 591.554 4
 0 1 -17 1609.35 441.747 4
 0 1 -16 8022.1 996.957 4
 0 1 -15 79.1298 164.126 4
 0 1 -14 231.791 213.304 4
 0 1 -13 6091.75 758.993 4
 0 1 -12 -33.3956 100.663 4
 0 1 -11 3338.01 517.802 4
 0 -1 11 3460.93 512.997 5
 0 1 -10 15195.6 1063.96 4
 0 -1 10 13108.7 996.179 5
 0 -1 9 7559.13 738.091 5
 0 -1 8 2.37666 86.1069 5
 0 -1 7 584.894 197.79 5
 0 -1 6 5469.39 487.679 5
 0 1 -6 5555.09 495.598 5
 0 1 -5 5565.49 455.593 5
 0 -1 5 5508.93 452.065 5
 0 1 -4 55472.2 1675.07 5
 0 -1 4 55489.8 1669.97 5
 0 1 -3 45262.3 1367.64 5
 0 -1 3 46355.5 1375.56 5
 0 -1 2 69824.2 1765.99 5
 0 1 3 90107.2 2171.05 4
 0 -1 -3 87979.4 2173.87 4
 0 1 4 45720.3 1379.94 4
 0 -1 -4 47335.4 1391.98 4
 0 1 5 8339.71 534.475 4
 0 -1 -5 9187.31 556.594 4
 0 1 6 143814 3641.82 4
 0 -1 -6 146618 3633.19 4
 0 -1 -7 1948.5 301.204 4
 0 1 7 2490.65 323.363 4
 0 -1 -8 812.606 219.183 4
 0 -1 -9 5574.11 566.817 4
 0 -1 -10 62481.2 2312.33 4
 0 -1 -11 18130.8 1166.53 4
 0 -1 -12 76.0105 86.5868 4
 0 -1 -13 29343.2 1665.03 4
 0 -1 -14 15117 1194.49 4
 0 -1 -15 2391.43 506.479 4
 0 -1 -16 2233.68 507.678 4
 0 -1 -17 1257.83 383.139 4
 0 -1 -18 6774.4 914.237 4
 0 -1 -19 1900.34 568.294 4
 0 -1 -20 401.672 311.759 4
 0 -1 -21 1688.48 507.986 4
 0 -1 -22 519.747 287.32 4
 0 -1 -23 -326.584 266.029 4
 0 2 -21 736.163 430.41 4
 0 2 -20 1746.22 559.655 4
 0 2 -19 56.2477 207.269 4
 0 2 -18 384.19 268.374 4
 0 2 -17 370.08 262.877 4
 0 2 -16 2467.67 552.888 4
 0 2 -15 61.4215 125.746 4
 0 -2 14 3443.87 611.894 5
 0 2 -14 3512.26 622.062 4
 0 -2 13 1192.84 374.635 5
 0 -2 12 635.236 243.643 5
 0 -2 11 859.259 284.547 5
 0 -2 10 725.988 208.908 5
 0 -2 9 80.0114 105.342 5
 0 2 -8 17717.8 724.447 2
 0 -2 8 17889.4 1113.22 5
 0 -2 7 11323.9 811.123 5
 0 2 -7 10063.6 483.23 2
 0 2 -6 141.315 58.7523 2
 0 -2 6 -9.48279 100.259 5
 0 2 -5 11191.1 705.835 5
 0 -2 5 9673.81 681.649 5
 0 2 -5 9089.55 396.557 2
 0 2 -4 13568 756.199 5
 0 2 -4 12749.4 458.929 2
 0 -2 4 14223.9 779.809 5
 0 -2 3 59489.3 1763.34 5
 0 2 -3 56802.7 1339.42 2
 0 -2 3 54837.3 1364.28 2
 0 2 -3 62523.9 1796.02 5
 0 2 -2 25306.4 707.451 2
 0 2 -2 27635.9 1011.1 5
 0 -2 2 24614.1 726.976 2
 0 -2 2 26941.7 993.009 5
 0 2 -1 11039.2 562.922 5
 0 -2 1 11229.3 427.281 2
 0 -2 1 11557.9 580.891 5
 0 -2 0 550028 11603.2 5
 0 2 0 564909 11580.7 5
 0 -2 0 566856 11378 2
 0 2 1 242.324 86.1833 4
 0 -2 -1 246.407 102.037 4
 0 2 2 2487.4 243.75 4
 0 -2 -2 2585.21 246.26 4
 0 2 3 1893.52 225.182 4
 0 -2 -3 2135.48 237.806 4
 0 -2 -4 43154.5 1393.56 4
 0 2 4 43810.9 1399.84 4
 0 -2 -5 2275.17 286.93 4
 0 2 5 2218.33 284.057 4
 0 -2 -6 7354 541.906 4
 0 2 6 6715.36 523.447 4
 0 -2 -7 8461.38 637.052 4
 0 2 7 8939.65 638.54 4
 0 -2 -8 17591 1000.77 4
 0 -2 -9 88339.6 2809.36 4
 0 -2 -10 3398.11 463.054 4
 0 -2 -11 22674.9 1310.54 4
 0 -2 -12 5259.81 662.058 4
 0 -2 -13 983.235 277.914 4
 0 -2 -14 8946.37 897.037 4
 0 -2 -15 937.731 313.85 4
 0 -2 -16 16727.2 1369.53 4
 0 -2 -17 7617.27 947.829 4
 0 -2 -18 1277.69 407.737 4
 0 -2 -19 2882.59 612.485 4
 0 -2 -20 2847.35 636.532 4
 0 -2 -21 836.338 381.094 4
 0 -2 -22 218.011 305.346 4
 0 -2 -23 661.635 317.468 4
 0 3 -20 301.911 271.232 4
 0 3 -19 -288.944 245.478 4
 0 3 -18 3378.41 756.162 4
 0 3 -17 992.83 456.309 4
 0 -3 16 629.422 327.268 5
 0 3 -16 551.736 357.105 4
 0 -3 15 -46.5484 212.269 5
 0 -3 14 871.766 327.778 5
 0 3 -13 2134.11 267.06 2
 0 -3 13 2973.16 549.99 5
 0 3 -12 1513.91 214.089 2
 0 -3 12 2354.59 480.664 5
 0 -3 11 25.4934 99.2484 5
 0 3 -11 -25.1382 39.2425 2
 0 -3 10 19559.7 1315.27 5
 0 3 -10 16358.7 695.285 2
 0 -3 9 17559 1181.13 5
 0 3 -9 15218.8 637.514 2
 0 -3 8 106.198 177.481 5
 0 3 -8 238.578 73.9776 2
 0 -3 7 213.538 124.789 5
 0 3 -7 87.9789 48.1521 2
 0 -3 6 145.037 117.755 5
 0 3 -6 199.105 59.4195 2
 0 3 -5 349.014 76.9755 2
 0 -3 5 367.433 173.564 5
 0 -3 4 24046.2 1162.82 5
 0 -3 4 24630.6 779.851 2
 0 3 -4 24545.4 743.799 2
 0 3 -3 2213.22 185.406 2
 0 -3 3 2239.39 196.228 2
 0 -3 3 2398.45 329.194 5
 0 3 -3 2401.87 332.337 5
 0 -3 2 40571.5 1446.13 5
 0 3 -2 39971 1437.32 5
 0 -3 2 35920.3 1074.24 2
 0 -3 1 20616.1 750.094 2
 0 3 -1 21882.3 972.641 5
 0 -3 1 22583.6 991.911 5
 0 3 0 30445.6 1188.57 5
 0 -3 0 31614.7 1019.72 2
 0 -3 0 33200 1237.12 5
 0 -3 -1 7101.91 507.785 5
 0 3 1 8084.82 538.517 4
 0 -3 -2 7158.49 510.692 4
 0 3 2 7366.46 511.423 4
 0 3 3 36724.8 1324.3 4
 0 -3 -3 36753.3 1337.08 4
 0 3 4 43000.2 1513.54 4
 0 -3 -4 45278.9 1541.3 4
 0 3 5 46914.5 1649.97 4
 0 -3 -5 49154.3 1666.05 4
 0 -3 -6 13830.3 809.896 4
 0 -3 -7 3211.42 401.666 4
 0 -3 -8 17385 1017.61 4
 0 -3 -9 25600 1321.31 4
 0 -3 -10 410.286 214.829 4
 0 -3 -11 21134.9 1285.64 4
 0 -3 -12 32144.5 1674.19 4
 0 -3 -13 0.90696 116.417 4
 0 -3 -14 665.336 279.268 4
 0 -3 -15 2666.53 513.443 4
 0 -3 -16 9371.67 1036.59 4
 0 -3 -17 -99.9714 174.13 4
 0 -3 -18 532.281 309.126 4
 0 -3 -19 2718.14 589.915 4
 0 -3 -20 5172.27 861.188 4
 0 -3 -21 138.733 276.961 4
 0 -3 -22 713.782 365.512 4
 0 -3 -23 798.711 421.5 4
 0 4 -19 2553.04 717.682 4
 0 -4 18 354.516 326.894 5
 0 4 -18 1237.06 460.798 4
 0 -4 17 706.522 372.916 5
 0 4 -17 690.416 379.981 4
 0 -4 16 1655.2 501.153 5
 0 -4 15 4315.29 766.879 5
 0 -4 14 1312.35 406.304 5
 0 -4 13 -46.7689 235.358 5
 0 -4 12 9810.97 1044.75 5
 0 -4 11 5318.47 729.256 5
 0 4 -11 4108.99 247.054 2
 0 -4 10 181.286 185.354 5
 0 4 -10 187.752 53.1299 2
 0 4 -9 94.8778 36.4473 2
 0 -4 9 160.008 179.077 5
 0 -4 8 31561.3 1649.72 5
 0 4 -8 23278.2 732.051 2
 0 4 -7 37408 1049.7 2
 0 -4 7 48997.5 2022.36 5
 0 -4 6 1239.38 334.896 5
 0 4 -6 1155.29 135.213 2
 0 -4 5 21645.1 788 2
 0 -4 5 24451.5 1307.65 5
 0 -4 4 5438.88 575.034 5
 0 -4 4 5203.69 344.931 2
 0 -4 3 1899.43 213.744 2
 0 -4 3 2026.19 335.586 5
 0 -4 2 6714.93 593.605 5
 0 -4 2 6644.41 418.261 2
 0 -4 1 4638.69 357.29 2
 0 -4 1 4547.52 499.329 5
 0 -4 0 36480.1 1451.44 5
 0 -4 0 34149.3 1185.12 2
 0 -4 -1 24762.2 986.779 2
 0 -4 -1 24271.3 1151.95 5
 0 -4 -2 2378.43 326.76 5
 0 -4 -3 549.002 154.608 4
 0 -4 -4 38165.6 1522.54 4
 0 -4 -5 4509.55 483.46 4
 0 -4 -6 5177.87 530.563 4
 0 -4 -7 36249.2 1563.68 4
 0 -4 -8 9345.32 762 4
 0 -4 -9 33231.9 1589.49 4
 0 -4 -10 28894.9 1514.09 4
 0 -4 -11 443.819 183.143 4
 0 -4 -12 1255.08 305.892 4
 0 -4 -13 52.3625 195.292 4
 0 -4 -14 8836.67 930.111 4
 0 -4 -15 192.302 162.1 4
 0 -4 -16 4356.99 687.928 4
 0 -4 -17 11237.3 1157.74 4
 0 -4 -18 7632.9 968.732 4
 0 -4 -19 444.569 292.616 4
 0 -4 -20 459.758 237.485 4
 0 -4 -21 737.2 332.771 4
 0 -4 -22 1883.73 571.858 4
 0 -4 -23 18.5403 133.319 4
 0 -5 18 1079.15 388.191 5
 0 -5 17 756.974 368.88 5
 0 -5 16 483.563 291.883 5
 0 -5 15 451.361 269.869 5
 0 -5 14 1128.17 396.916 5
 0 -5 13 722.135 294.059 5
 0 -5 12 4055.86 692.984 5
 0 -5 11 659.616 328.876 5
 0 -5 10 19305.8 1451.87 5
 0 -5 9 18525.7 1371.06 5
 0 -5 8 945.818 332.896 5
 0 -5 7 2548.97 492.53 5
 0 -5 6 9599.32 499.158 2
 0 -5 6 11107 948.983 5
 0 5 -6 7588.5 365.123 3
 0 -5 5 4275.59 347.535 2
 0 -5 5 5632.25 641.578 5
 0 -5 4 6508.49 695.861 5
 0 -5 4 5971.92 431.586 2
 0 -5 3 1747.2 345.603 5
 0 -5 3 2055.72 255.003 2
 0 -5 2 39062.7 1357.14 2
 0 -5 2 43301.1 1824.92 5
 0 -5 1 9377.65 761.803 5
 0 -5 1 8357.77 557.644 2
 0 -5 0 14845.4 950.86 5
 0 -5 0 13293.3 737.911 2
 0 -5 -1 41694.9 1727.01 5
 0 -5 -2 37651.2 1599.92 5
 0 -5 -3 1676.01 295.354 5
 0 -5 -4 35560 1606.16 4
 0 -5 -5 154.69 111.677 4
 0 -5 -6 57680.9 2169.5 4
 0 -5 -7 17091.8 1096.25 4
 0 -5 -8 1991.36 359.765 4
 0 -5 -9 -108.092 137.316 4
 0 -5 -10 7485.8 774.744 4
 0 -5 -11 19434.3 1284.55 4
 0 -5 -12 7232.14 801.125 4
 0 -5 -13 157.582 121.37 4
 0 -5 -14 883.078 291.184 4
 0 -5 -15 3638.1 609.212 4
 0 -5 -16 2802.63 564.02 4
 0 -5 -17 1090.04 366.548 4
 0 -5 -18 401.118 271.285 4
 0 -5 -19 670.54 238.142 4
 0 -5 -20 6131.93 953.566 4
 0 -5 -21 666.31 390.428 4
 0 -5 -22 300.659 214.609 4
 0 -6 17 85.4298 206.235 5
 0 -6 16 -154.952 323.122 5
 0 -6 15 311.349 233.483 5
 0 -6 14 1831.52 536.898 5
 0 -6 13 450.218 248.684 5
 0 -6 12 875.629 372.543 5
 0 -6 11 315.452 246.773 5
 0 -6 10 613.294 311.86 5
 0 -6 9 1660.06 468.267 5
 0 -6 8 151.784 125.652 5
 0 -6 7 5733.7 777.745 5
 0 -6 6 2067.97 249.466 2
 0 -6 6 3276.63 557.339 5
 0 -6 5 427.675 125.498 2
 0 -6 5 345.908 198.275 5
 0 -6 4 4374.29 610.096 5
 0 -6 4 3345.56 354.76 2
 0 -6 3 5814.7 686.471 5
 0 -6 3 4482.77 427.1 2
 0 -6 2 4736.48 446.021 2
 0 -6 2 5541.01 650.349 5
 0 -6 1 136.261 109.161 5
 0 -6 0 1456.39 316.969 5
 0 -6 -1 2349.64 185.351 3
 0 -6 -1 3236.69 482.468 5
 0 -6 -2 13425.9 983.017 5
 0 -6 -3 1910.89 369.045 5
 0 -6 -4 35925.9 1699.01 5
 0 -6 -5 192.562 161.599 4
 0 -6 -6 106.662 104.545 4
 0 -6 -7 256.662 161.651 4
 0 -6 -8 14080.9 1079.26 4
 0 -6 -9 11489.7 988.301 4
 0 -6 -10 4916.18 669.79 4
 0 -6 -11 6502.4 772.842 4
 0 -6 -12 3878.33 632.247 4
 0 -6 -13 -173.537 102.501 4
 0 -6 -14 1301.38 377.686 4
 0 -6 -15 5588.98 793.293 4
 0 -6 -16 2340.83 552.176 4
 0 -6 -17 3171.55 633.38 4
 0 -6 -18 2237.27 570.448 4
 0 -6 -19 634.631 334.782 4
 0 -6 -20 559.817 350.78 4
 0 -6 -21 321.578 296.977 4
 0 -6 -22 -177.352 217.657 4
 0 -7 15 388.935 294.642 5
 0 -7 14 -342.624 258.664 5
 0 -7 13 -236.072 218.148 5
 0 -7 12 748.261 366.31 5
 0 -7 11 2994.4 656.125 5
 0 -7 10 -228.067 239.725 5
 0 -7 9 281.383 255.653 5
 0 -7 8 1370.87 392.793 5
 0 -7 7 1646.52 465.485 5
 0 -7 6 161.677 119.615 5
 0 -7 5 131.81 127.132 5
 0 -7 4 2613.72 504.798 5
 0 -7 3 8923.29 934.265 5
 0 -7 2 3281.29 546.055 5
 0 -7 1 1872.68 397.12 5
 0 -7 0 11388.7 1019.92 5
 0 -7 -1 -123.462 139.981 5
 0 -7 -1 47.3992 30.9186 3
 0 -7 -2 -74.286 157.496 5
 0 -7 -3 1190.9 335.593 5
 0 -7 -4 17246 1215.95 5
 0 -7 -5 3145.92 507.38 5
 0 -7 -6 3053.38 525.874 4
 0 -7 -7 3508.52 572.59 4
 0 -7 -8 7429.37 817.078 4
 0 -7 -9 116.965 151.514 4
 0 -7 -10 3611.88 603.901 4
 0 -7 -11 423.881 226.441 4
 0 -7 -12 1270.5 382.324 4
 0 -7 -13 1200.32 366.399 4
 0 -7 -14 -6.20937 139.963 4
 0 -7 -15 731.391 317.713 4
 0 -7 -16 426.276 216.522 4
 0 -7 -17 766.744 312.484 4
 0 -7 -18 -123.095 155.042 4
 0 -7 -19 439.51 298.773 4
 0 -7 -20 706.373 382.585 4
 0 -7 -21 -534.11 311.983 4
 0 -8 13 51.494 141.615 5
 0 -8 12 466.294 309.223 5
 0 -8 11 306.191 151.016 5
 0 -8 10 762.452 356.05 5
 0 -8 9 1143.03 426.226 5
 0 -8 8 651.185 343.852 5
 0 -8 7 248.099 259.792 5
 0 -8 6 1397.98 420.782 5
 0 -8 5 2667.34 587.357 5
 0 -8 4 842.062 358.304 5
 0 -8 3 2266.87 492.991 5
 0 -8 2 3334.51 632.538 5
 0 -8 1 5208.59 755.449 5
 0 -8 0 8990.51 962.541 5
 0 -8 -1 84.8904 183.421 5
 0 -8 -2 23422.7 1544.29 5
 0 -8 -3 8968.56 948.94 5
 0 -8 -4 480.033 206.18 5
 0 -8 -5 -88.7699 196.945 5
 0 -8 -6 3176.78 559.105 5
 0 -8 -7 2647.43 513.737 4
 0 -8 -7 2371.58 480.019 5
 0 -8 -8 -25.849 174.661 4
 0 -8 -9 912.969 322.684 4
 0 -8 -10 7690.07 915.725 4
 0 -8 -11 6540.61 878.318 4
 0 -8 -12 356.752 245.532 4
 0 -8 -13 285.378 166.29 4
 0 -8 -14 250.46 201.758 4
 0 -8 -15 284.59 227.481 4
 0 -8 -16 243.627 226.858 4
 0 -8 -17 718.501 368.497 4
 0 -8 -18 3128.87 702.125 4
 0 -8 -19 313.948 284.871 4
 0 -8 -20 -209.961 186.527 4
 0 -9 11 -522.612 320.066 5
 0 -9 10 -247.612 232.977 5
 0 -9 9 509.811 237.996 5
 0 -9 8 16.7619 164.593 5
 0 -9 7 111.183 140.444 5
 0 -9 6 382.943 221.43 5
 0 -9 5 56.3261 140.548 5
 0 -9 4 373.645 293.745 5
 0 -9 3 1280.58 444.165 5
 0 -9 2 967.737 346.784 5
 0 -9 1 194.33 167.635 5
 0 -9 0 4958.25 762.361 5
 0 -9 -1 -64.0704 188.756 5
 0 -9 -2 377.575 261.42 5
 0 -9 -3 -222.923 178.748 5
 0 -9 -4 4874.48 730.935 5
 0 -9 -5 2965.88 594.741 5
 0 -9 -6 -146.723 208.09 5
 0 -9 -7 361.069 252.6 5
 0 -9 -8 8989.53 1011.12 5
 0 -9 -9 1351.19 414.045 5
 0 -9 -9 1215.17 387.133 4
 0 -9 -10 138.738 233.504 4
 0 -9 -11 -18.1493 131.094 4
 0 -9 -12 2775.14 611.398 4
 0 -9 -13 3616.81 712.697 4
 0 -9 -14 1617.4 470.248 4
 0 -9 -15 1117.76 430.393 4
 0 -9 -16 2165.95 565.247 4
 0 -9 -17 139.09 157.777 4
 0 -9 -18 237.118 140.134 4
 0 -9 -19 380.307 290.686 4
 0 -10 8 260.674 352.41 5
 0 -10 7 -622.798 331.152 5
 0 -10 6 -155.259 191.985 5
 0 -10 5 110.211 169.216 5
 0 -10 4 128.382 161.354 5
 0 -10 3 1797.26 511.412 5
 0 -10 2 464.461 287.469 5
 0 -10 1 408.643 271.676 5
 0 -10 0 55.7777 171.469 5
 0 -10 -1 -43.1084 204.464 5
 0 -10 -2 1157.36 386.758 5
 0 -10 -3 193.252 163.634 5
 0 -10 -4 -320.158 273.794 5
 0 -10 -5 455.42 309.727 5
 0 -10 -6 400.124 307.055 5
 0 -10 -7 127.674 152.731 5
 0 -10 -8 0.69202 133.761 5
 0 -10 -9 44.716 188.856 5
 0 -10 -10 602.884 234.498 5
 0 -10 -11 970.574 358.378 4
 0 -10 -11 874.792 374.136 5
 0 -10 -12 206.299 261.987 4
 0 -10 -13 -19.8015 157.89 4
 0 -10 -14 -42.4591 207.025 4
 0 -10 -15 -60.7261 226.633 4
 0 -10 -16 252.762 291.367 4
 0 -10 -17 -118.912 137.533 4
 0 -11 4 217.918 237.364 5
 0 -11 3 224.576 188.072 5
 0 -11 2 42.0232 183.538 5
 0 -11 1 854.522 395.252 5
 0 -11 0 257.846 283.989 5
 0 -11 -1 516.807 313.657 5
 0 -11 -2 5.58313 177.125 5
 0 -11 -3 228.59 164.649 5
 0 -11 -4 352.931 253.547 5
 0 -11 -5 119.879 208.13 5
 0 -11 -6 79.5793 216.435 5
 0 -11 -7 194.049 183.184 5
 0 -11 -8 -207.902 211.367 5
 0 -11 -9 1.58585 190.686 5
 0 -11 -10 613.712 318.921 5
 0 -11 -11 126.807 143.395 5
 0 -11 -12 501.088 281.35 5
 0 -11 -13 45.4809 192.517 4
 0 -11 -13 -99.8987 209.475 5
 0 -11 -14 421.873 288.398 4
 0 -12 -4 197.571 222.059 5
 0 -12 -5 66.3828 182.391 5
 0 -12 -6 15.8255 167.785 5
 1 -11 -13 818.912 360.322 4
 1 -11 -12 17.9036 157.211 5
 1 -11 -11 -141.481 197.301 5
 1 -11 -10 68.4015 154.249 5
 1 -11 -9 -185.786 220.149 5
 1 -11 -8 213.779 133.754 5
 1 -11 -7 -6.47522 172.669 5
 1 -11 -6 79.9035 202.884 5
 1 -11 -5 316.061 252.829 5
 1 -11 -4 1249.14 459.451 5
 1 -11 -3 507.956 314.913 5
 1 -11 -2 -495.373 294.967 5
 1 -11 -1 372.639 329.473 5
 1 -11 0 -700.583 341.978 5
 1 -11 1 550.566 313.113 5
 1 -11 2 265.472 266.714 5
 1 -11 3 640.102 329.313 5
 1 -10 -16 -70.8357 278.041 4
 1 -10 -15 514.223 338.264 4
 1 -10 -14 192.988 264.117 4
 1 -10 -13 469.552 261.849 4
 1 -10 -12 228.033 262.303 4
 1 -10 -11 -209.802 152.418 4
 1 -10 -11 252.789 267.632 5
 1 -10 -10 153.857 231.792 5
 1 -10 -9 843.64 380.661 5
 1 -10 -8 1000.15 384.13 5
 1 -10 -7 -107.915 150.405 5
 1 -10 -6 135.88 165.03 5
 1 -10 -5 163.176 125.777 5
 1 -10 -4 55.3687 190.254 5
 1 -10 -3 184.45 228.714 5
 1 -10 -2 201.466 193.104 5
 1 -10 -1 338.667 239.222 5
 1 -10 0 65.075 161.926 5
 1 -10 1 1148.99 438.407 5
 1 -10 2 351.314 294.628 5
 1 -10 3 470.596 282.215 5
 1 -10 4 4.74982 127.754 5
 1 -10 5 417.568 223.484 5
 1 -10 6 -201.691 208.907 5
 1 -10 7 270.53 328.991 5
 1 -10 8 203.912 141.968 5
 1 -9 -18 -17.3267 221.877 4
 1 -9 -17 641.057 339.967 4
 1 -9 -16 1337.82 500.617 4
 1 -9 -15 -264.509 274.265 4
 1 -9 -14 2851.86 633.512 4
 1 -9 -13 287.914 216.17 4
 1 -9 -12 186.308 177.524 4
 1 -9 -11 540.913 296.186 4
 1 -9 -10 5217.89 830.123 4
 1 -9 -9 1364.13 417.506 5
 1 -9 -9 667.118 299.034 4
 1 -9 -8 417.153 280.864 5
 1 -9 -7 307.824 282.711 5
 1 -9 -6 4612.13 745.176 5
 1 -9 -5 1353.33 400.434 5
 1 -9 -4 -202.544 190.652 5
 1 -9 -3 1285.5 385.203 5
 1 -9 -2 118.393 173.399 5
 1 -9 -1 -68.9075 225.368 5
 1 -9 0 158.905 211.57 5
 1 -9 1 497.109 282.908 5
 1 -9 2 2179.92 527.014 5
 1 -9 3 91.2019 144.959 5
 1 -9 4 20.1692 160.804 5
 1 -9 5 357.626 262.006 5
 1 -9 6 -84.7978 157.303 5
 1 -9 7 36.2817 121.765 5
 1 -9 8 -388.779 265.42 5
 1 -9 9 299.646 188.565 5
 1 -9 10 387.304 348.571 5
 1 -9 11 238.306 243.509 5
 1 -8 -20 931.274 398.379 4
 1 -8 -19 377.685 280.766 4
 1 -8 -18 132.854 209.533 4
 1 -8 -17 1759.84 514.121 4
 1 -8 -16 4711.06 839.665 4
 1 -8 -15 1208.75 459.386 4
 1 -8 -14 996.556 362.79 4
 1 -8 -13 -4.55262 168.477 4
 1 -8 -12 1615.66 435.601 4
 1 -8 -11 3154.65 609.138 4
 1 -8 -10 1888.65 466.145 4
 1 -8 -9 6828.36 856.448 4
 1 -8 -8 9820.1 1019.67 4
 1 -8 -7 4160.8 648.238 5
 1 -8 -6 -195.049 205.053 5
 1 -8 -5 508.308 199.014 5
 1 -8 -4 3002.14 536.803 5
 1 -8 -4 2707.82 343.915 3
 1 -8 -3 8451.76 914.745 5
 1 -8 -3 5377.69 468.841 3
 1 -8 -2 1206.33 199.412 3
 1 -8 -2 1686.75 435.827 5
 1 -8 -1 5005.86 741.927 5
 1 -8 0 8530.9 942.188 5
 1 -8 1 1504.94 414.853 5
 1 -8 2 -83.7844 116.131 5
 1 -8 3 2033.35 475.884 5
 1 -8 4 1503.17 403.563 5
 1 -8 5 3939.71 704.989 5
 1 -8 6 -27.2205 143.281 5
 1 -8 7 2266.81 568.948 5
 1 -8 8 3494.95 703.045 5
 1 -8 9 118.737 178.174 5
 1 -8 10 44.2836 196.713 5
 1 -8 11 419.807 282.411 5
 1 -8 12 307.371 271.056 5
 1 -8 13 -733.62 367.236 5
 1 -7 -21 11.6161 237.255 4
 1 -7 -20 294.508 254.569 4
 1 -7 -19 1621.42 485.221 4
 1 -7 -18 1090.25 411.775 4
 1 -7 -17 -61.1442 204.32 4
 1 -7 -16 371.679 210.335 4
 1 -7 -15 229.918 235.362 4
 1 -7 -14 2060.17 521.305 4
 1 -7 -13 505.568 272.377 4
 1 -7 -12 49.5879 131.096 4
 1 -7 -11 2366.33 491.754 4
 1 -7 -10 13785.5 1177.22 4
 1 -7 -9 1280.21 337.047 4
 1 -7 -8 76.0807 113.221 4
 1 -7 -7 10.4223 102.678 4
 1 -7 -6 6532.14 744.619 5
 1 -7 -6 6329.34 767.645 4
 1 -7 -5 3944.2 569.686 5
 1 -7 -4 -69.6465 178.501 5
 1 -7 -3 9955.39 909.372 5
 1 -7 -3 8849.75 603.133 3
 1 -7 -2 1235.75 208.146 3
 1 -7 -2 1001.38 301.485 5
 1 -7 -1 2454.13 262.142 3
 1 -7 -1 3079.91 531.782 5
 1 -7 0 4604.25 631.291 5
 1 -7 0 3676.32 288.539 3
 1 -7 1 4866.02 671.019 5
 1 -7 2 6675.8 802.441 5
 1 -7 3 3569.37 608.112 5
 1 -7 4 1412.92 374.325 5
 1 -7 5 5412.55 754.07 5
 1 -7 6 4883.64 713.44 5
 1 -7 7 1023.45 357.845 5
 1 -7 8 -2.53692 126.596 5
 1 -7 9 2754.48 630.284 5
 1 -7 10 3545.93 692.286 5
 1 -7 11 2340.69 633.749 5
 1 -7 12 316.271 260.423 5
 1 -7 13 1974.52 555.737 5
 1 -7 14 21.5406 201.487 5
 1 -7 15 -50.0044 236.405 5
 1 -6 -22 -113.157 220.407 4
 1 -6 -21 1482.2 502.563 4
 1 -6 -20 760.053 322.851 4
 1 -6 -19 -34.4468 161.527 4
 1 -6 -18 -181.996 229.967 4
 1 -6 -17 3066.65 659.081 4
 1 -6 -16 5329.83 805.78 4
 1 -6 -15 -507.115 253.579 4
 1 -6 -14 693.311 307.728 4
 1 -6 -13 689.757 257.423 4
 1 -6 -12 589.973 286.057 4
 1 -6 -11 155.766 147.596 4
 1 -6 -10 126.022 152.832 4
 1 -6 -9 1385.73 345.893 4
 1 -6 -8 4585.42 613.581 4
 1 -6 -7 64.5526 96.3245 4
 1 -6 -6 865.53 241.963 4
 1 -6 -5 -36.1014 90.2074 4
 1 -6 -4 1618.04 349.794 5
 1 -6 -3 460.047 200.277 5
 1 -6 -2 8324.92 541.006 3
 1 -6 -2 8600.98 804.115 5
 1 -6 -1 202.778 86.8182 3
 1 -6 -1 213.147 207.527 5
 1 -6 0 6990.52 428.747 3
 1 -6 0 8680.43 826.598 5
 1 -6 1 5727.2 687.761 5
 1 -6 2 1197.76 310.895 5
 1 -6 3 18.9239 132.646 5
 1 -6 4 213.375 118.562 5
 -1 6 -4 347.778 136.363 2
 -1 6 -5 1782.44 296.415 2
 1 -6 5 1498.73 380.746 5
 -1 6 -6 4801.85 468.653 2
 1 -6 6 5769.63 741.569 5
 -1 6 -7 997.562 219.348 2
 1 -6 7 1581.86 436.381 5
 1 -6 8 9063.96 994.192 5
 -1 6 -8 7243.23 555.835 2
 1 -6 9 4524.83 732.634 5
 1 -6 10 245.483 212.157 5
 1 -6 11 319.494 210.037 5
 1 -6 12 75.2627 133.559 5
 1 -6 13 88.3035 197.045 5
 1 -6 14 450.23 251.574 5
 1 -6 15 217.756 246.789 5
 1 -6 16 1024.4 425.971 5
 1 -6 17 272.069 298.409 5
 1 -5 -22 434.641 200.697 4
 1 -5 -21 638.708 341.383 4
 1 -5 -20 666.581 335.302 4
 1 -5 -19 1047.64 356.252 4
 1 -5 -18 2833.18 616.364 4
 1 -5 -17 963.112 335.695 4
 1 -5 -16 90.2435 138.458 4
 1 -5 -15 1108.69 376.488 4
 1 -5 -14 456.031 253.437 4
 1 -5 -13 1180.73 367.106 4
 1 -5 -12 8218.51 853.977 4
 1 -5 -11 7796.44 803.66 4
 1 -5 -10 13664.8 1060.69 4
 1 -5 -9 2030.68 391.383 4
 1 -5 -8 -20.7522 159.148 4
 1 -5 -7 1854.17 341.204 4
 1 -5 -6 11.3178 93.4479 4
 1 -5 -5 2903.95 433.08 4
 1 -5 -4 6550.03 658.676 4
 1 -5 -3 399.057 153.025 5
 1 -5 -2 101.595 79.091 3
 1 -5 -2 34.9359 118.435 5
 1 -5 -1 4241.5 353.473 3
 1 -5 -1 4542.38 531.962 5
 1 -5 0 7874.36 700.495 5
 1 -5 0 7120.77 436.555 3
 -1 5 -1 330.815 143.833 2
 1 -5 1 105.186 119.539 5
 1 -5 1 434.987 101.602 3
 -1 5 -2 7556.88 586.381 2
 1 -5 2 8217.39 741.368 5
 1 -5 3 655.765 221.587 5
 -1 5 -3 1035.57 218.346 2
 1 -5 4 18645.9 1175.08 5
 -1 5 -4 14453.5 618.795 3
 -1 5 -4 17593.9 890.841 2
 1 -5 5 161.398 124.381 5
 -1 5 -5 78.903 48.1505 3
 -1 5 -5 266.829 130.262 2
 1 -5 5 131.659 52.9442 2
 1 -5 6 -11.4688 72.7721 2
 1 -5 6 -30.0831 158.514 5
 -1 5 -6 195.978 114.139 2
 -1 5 -6 37.42 43.4634 3
 -1 5 -7 427.744 126.875 2
 1 -5 7 208.683 121.603 2
 -1 5 -7 262.502 100.399 3
 1 -5 7 297.828 137.057 5
 -1 5 -8 2196.36 290.844 2
 1 -5 8 2015.6 444.13 5
 -1 5 -8 2508.43 301.79 3
 -1 5 -9 356.715 124.127 2
 1 -5 9 809.577 319.517 5
 -1 5 -10 41.6193 42.6141 2
 1 -5 10 -109.557 178.46 5
 1 -5 11 3116.94 611.481 5
 1 -5 12 1474.81 418.596 5
 1 -5 13 -283.455 183.668 5
 1 -5 14 -36.6192 125.242 5
 1 -5 15 455.567 302.802 5
 1 -5 16 156.589 205.87 5
 1 -5 17 176.95 239.517 5
 -1 5 -18 310.085 299.552 4
 1 -5 18 224.326 255.285 5
 1 -4 -23 2227.97 657.905 4
 1 -4 -22 1141.9 494.97 4
 1 -4 -21 313.258 327.712 4
 1 -4 -20 2366.31 597.805 4
 1 -4 -19 2822.6 662.678 4
 1 -4 -18 3615.07 691.295 4
 1 -4 -17 1379.67 437.012 4
 1 -4 -16 10667 1107.86 4
 1 -4 -15 6146.41 803.196 4
 1 -4 -14 9859.93 998 4
 1 -4 -13 4867.4 683.238 4
 1 -4 -12 21479.7 1384.89 4
 1 -4 -11 3260.56 503.502 4
 1 -4 -10 18411.3 1193.75 4
 1 -4 -9 1182.91 280.123 4
 1 -4 -8 55224.3 2088.05 4
 1 -4 -7 21410.8 1158.82 4
 1 -4 -6 7317.77 629.48 4
 1 -4 -5 4872.7 495.743 4
 1 -4 -4 1028.13 215.703 4
 1 -4 -3 29950.5 1302.46 4
 1 -4 -2 30063.2 1299.81 5
 1 -4 -1 12410.8 621.297 3
 -1 4 1 14414.7 806.166 2
 1 -4 -1 12691.2 806.243 5
 1 -4 0 46806.2 1701.44 5
 1 -4 0 43783.8 1330.06 3
 1 -4 0 41144.7 1547.4 2
 -1 4 0 46117.9 1592.44 2
 -1 4 -1 130178 3371.87 2
 1 -4 1 132350 3459.1 2
 1 -4 1 134700 3613.81 5
 1 -4 1 128758 3044.52 3
 -1 4 -2 20327.1 952.538 2
 1 -4 2 21498.4 1116.23 5
 1 -4 2 20613.4 992.476 2
 -1 4 -3 1430.17 245.078 2
 -1 4 -3 1090.82 155.33 3
 1 -4 3 1051 250.658 5
 1 -4 3 1321.29 244.96 2
 -1 4 -4 5932.32 473.545 2
 1 -4 4 5823.02 497.663 2
 1 -4 4 5571.16 570 5
 -1 4 -4 5029.14 359.38 3
 1 -4 5 863.59 250.567 5
 1 -4 5 1043.39 217.704 2
 -1 4 -5 1150.98 208.892 2
 -1 4 -5 996.866 162.722 3
 -1 4 -6 19657.5 906.913 2
 1 -4 6 19504.4 1190.42 5
 -1 4 -6 17078 802.431 3
 1 -4 6 18029.7 916.783 2
 -1 4 -7 498.136 142.988 3
 1 -4 7 653.609 223.16 5
 -1 4 -7 330.912 115.414 2
 1 -4 8 5068.27 648.721 5
 -1 4 -8 5145.38 451.816 2
 1 -4 9 14237.7 1136.38 5
 -1 4 -9 13337.2 772.499 2
 -1 4 -10 7505.21 568.794 2
 1 -4 10 7209.09 841.691 5
 -1 4 -11 227.409 103.442 2
 1 -4 11 -115.327 162.183 5
 -1 4 -12 296.406 135.572 2
 1 -4 12 338.373 231.684 5
 1 -4 13 22.8 111.217 5
 1 -4 14 4641.46 751.126 5
 1 -4 15 4455.72 785.158 5
 1 -4 16 122.294 167.287 5
 1 -4 17 2292.66 593.81 5
 -1 4 -17 2511.45 623.096 4
 -1 4 -18 197.68 219.02 4
 1 -4 18 650.627 343.234 5
 -1 4 -19 -246.339 275.176 4
 1 -3 -23 800.882 330.775 4
 1 -3 -22 22.2031 218.731 4
 1 -3 -21 843.786 398.961 4
 1 -3 -20 1146.36 469.875 4
 1 -3 -19 -100.523 183.297 4
 1 -3 -18 6700.61 923.758 4
 1 -3 -17 4068.7 703.305 4
 1 -3 -16 -213.304 176.116 4
 1 -3 -15 4895.46 728.23 4
 1 -3 -14 1046.33 322.852 4
 1 -3 -13 14665.9 1145.8 4
 1 -3 -12 39063.5 1888.66 4
 1 -3 -11 7164.65 743.629 4
 1 -3 -10 51608.3 2092.22 4
 1 -3 -9 26663.3 1363.54 4
 1 -3 -8 13861.2 910.783 4
 1 -3 -7 523.579 184.561 4
 1 -3 -6 20005.3 1009.86 4
 -1 3 5 32833.2 1309.96 4
 1 -3 -5 32501 1300.24 4
 1 -3 -4 52331.3 1706.03 4
 -1 3 4 49430.6 1669.36 4
 1 -3 -3 124.057 67.2346 4
 1 -3 -3 349.204 128.755 2
 -1 3 3 82.15 51.6827 4
 1 -3 -2 146510 3816.42 2
 -1 3 2 152252 3795.03 4
 -1 3 2 148879 3845.58 2
 -1 3 1 138987 3456.39 4
 1 -3 -1 139356 3473.18 5
 -1 3 1 139345 3462.11 2
 1 -3 -1 139100 3274.94 3
 1 -3 -1 139516 3480.26 2
 1 -3 0 13798.8 754.725 5
 -1 3 0 15369.6 757.945 2
 1 -3 0 14518.7 633.68 3
 -1 3 0 14821.4 768.321 4
 1 -3 0 15019.9 763.819 2
 -1 3 -1 25426.5 878.003 3
 1 -3 1 26120.3 884.827 3
 -1 3 -1 26069 1044.07 2
 -1 3 -1 27561.9 1119.37 5
 1 -3 1 27724.3 1127.89 5
 1 -3 1 26538.5 1075.28 2
 -1 3 -2 2292.38 230.107 3
 1 -3 2 2053.97 309.103 5
 1 -3 2 2356.61 292.454 2
 -1 3 -2 2367.07 315.758 5
 -1 3 -2 2363.82 276.691 2
 1 -3 3 15829.7 791.85 2
 1 -3 3 15965.6 872.52 5
 -1 3 -3 15867.4 877.885 5
 -1 3 -3 15157.5 658.714 3
 -1 3 -3 15450.2 765.34 2
 1 -3 4 22723.6 974.151 2
 -1 3 -4 21708 948.761 2
 1 -3 4 19995 1045.44 5
 -1 3 -4 21228.6 838.184 3
 1 -3 5 16071.3 972.732 5
 -1 3 -5 14147.2 690.133 3
 1 -3 5 14559.8 767.441 2
 -1 3 -5 15902.1 789.364 2
 1 -3 6 9092.4 745.451 5
 -1 3 -6 9126.81 590.861 2
 -1 3 -7 15441.1 814.547 2
 1 -3 7 16743 1075.87 5
 -1 3 -8 1724.14 264.68 2
 1 -3 8 1898.06 375.745 5
 -1 3 -9 3649.27 397.838 2
 1 -3 9 3685.37 539.681 5
 -1 3 -10 63.9346 63.8193 2
 1 -3 10 -527.889 222.074 5
 1 -3 11 7456.65 831.191 5
 -1 3 -11 6529.34 555.868 2
 1 -3 12 2295 478.242 5
 -1 3 -12 2284.79 335.093 2
 1 -3 13 114.602 155.615 5
 -1 3 -13 85.5054 122.235 2
 1 -3 14 288.078 210.332 5
 -1 3 -14 139.925 101.146 2
 -1 3 -15 2753.43 587.562 4
 1 -3 15 2699.45 585.45 5
 1 -3 16 1725.73 498.441 5
 -1 3 -16 1782.31 499.662 4
 -1 3 -17 1326.91 447.307 4
 -1 3 -18 113.447 170.267 4
 -1 3 -19 1384.38 505.488 4
 -1 3 -20 404.313 177.567 4
 1 -2 -23 125.744 162.712 4
 1 -2 -22 534.26 324.758 4
 1 -2 -21 -126.648 209.438 4
 1 -2 -20 160.906 250.8 4
 1 -2 -19 44.3921 130.069 4
 1 -2 -18 212.027 164.646 4
 1 -2 -17 12.5284 126.626 4
 1 -2 -16 -151.973 164.645 4
 1 -2 -15 506.082 259.17 4
 1 -2 -14 9273.76 927.199 4
 1 -2 -13 1975.44 413.63 4
 1 -2 -12 2602.93 471.973 4
 1 -2 -11 120.054 84.4514 4
 1 -2 -10 24573.8 1324.83 4
 1 -2 -9 2324.85 377.791 4
 1 -2 -8 32017.7 1416.73 4
 1 -2 -7 28014.5 1251.82 4
 -1 2 6 43808.3 1561.74 4
 1 -2 -6 42926.5 1529.06 2
 1 -2 -6 48203.2 1614.35 4
 1 -2 -5 6888.31 495.266 4
 -1 2 5 6843.62 496.307 4
 1 -2 -5 6073.95 467.466 2
 1 -2 -4 20654.7 915.101 2
 -1 2 4 25199.1 961.79 4
 1 -2 -4 21529.3 905.261 4
 -1 2 3 37534.8 1228.35 4
 -1 2 3 41256.1 1330.58 2
 1 -2 -3 39280.6 1249.26 4
 1 -2 -3 36426.2 1290.63 2
 -1 2 2 3874.08 303.381 4
 1 -2 -2 3946.66 344.629 2
 -1 2 2 4119.99 346.881 2
 1 -2 -2 3655.71 302.097 4
 1 -2 -1 73447.7 1897.14 3
 1 -2 -1 72347.7 2002.56 2
 1 -2 -1 72735.6 1922.52 4
 -1 2 1 72560.8 1892.33 4
 -1 2 1 73652.3 2011.58 2
 -1 2 0 236865 5222.06 4
 1 -2 0 239602 5357.09 2
 1 -2 0 240434 5241.21 5
 1 -2 0 240340 5176.95 3
 -1 2 0 235434 5296.3 2
 -1 2 -1 502440 10333.2 5
 1 -2 1 493463 10402.1 2
 1 -2 1 478920 10352.7 5
 1 -2 1 502807 10199.3 3
 -1 2 -1 505184 10363.6 2
 -1 2 -1 486462 10206.4 3
 -1 2 -2 43179 1366.46 5
 1 -2 2 44550 1386.22 5
 -1 2 -2 40837.1 1235.34 3
 1 -2 2 42524.2 1381.93 2
 -1 2 -2 41555.1 1354.69 2
 -1 2 -3 67491.5 1947.65 5
 1 -2 3 66677.3 1887.42 2
 -1 2 -3 61110.5 1737.55 3
 1 -2 3 65329.6 1928.34 5
 -1 2 -3 67710 1883.69 2
 1 -2 4 9510.82 567.663 2
 -1 2 -4 10070.5 601.876 2
 1 -2 4 10667 656.691 5
 -1 2 -4 11024.8 662.653 5
 -1 2 -5 18932.1 863.407 2
 1 -2 5 19135.2 975.146 5
 -1 2 -5 20987 1002.5 5
 1 -2 6 8999.13 679.913 5
 -1 2 -6 8874.37 576.39 2
 1 -2 7 5069.99 544.899 5
 -1 2 -7 4881.81 431.543 2
 -1 2 -8 16255.6 857.636 2
 1 -2 8 17400.7 1067.8 5
 -1 2 -9 39840.7 1526.56 2
 1 -2 9 43568.3 1888.11 5
 -1 2 -10 13075.4 816.939 2
 1 -2 10 13939 1048.89 5
 -1 2 -11 8286.44 659.256 2
 1 -2 11 9471.3 892.308 5
 1 -2 12 6285.02 768.14 5
 -1 2 -12 6502.64 607.648 2
 1 -2 13 -18.2723 168.502 5
 -1 2 -13 -158.991 143.87 4
 -1 2 -13 62.1493 59.3072 2
 -1 2 -14 1387.12 303.861 2
 1 -2 14 2212 494.059 5
 -1 2 -14 2632.85 579.608 4
 -1 2 -15 1827.83 353.511 2
 -1 2 -15 2568.36 547.427 4
 -1 2 -16 309.762 167.089 2
 -1 2 -16 462.283 275.793 4
 -1 2 -17 5413.48 872.092 4
 -1 2 -18 80.7915 219.012 4
 -1 2 -19 -101.277 245.153 4
 -1 2 -20 40.734 187.446 4
 -1 2 -21 262.048 344.438 4
 1 -1 -22 -482.955 299.384 4
 1 -1 -21 -340.202 255.613 4
 1 -1 -20 877.565 432.557 4
 1 -1 -19 380.139 271.856 4
 1 -1 -18 81.4466 159.935 4
 1 -1 -17 13.3368 154.465 4
 1 -1 -16 512.322 262.547 4
 1 -1 -15 1342.71 388.012 4
 1 -1 -14 10091.7 986.748 4
 1 -1 -13 11.2957 126.564 4
 1 -1 -12 26241 1452.35 4
 1 -1 -12 18140 659.867 1
 1 -1 -11 1962.85 202.633 1
 1 -1 -11 2541.76 422.261 4
 1 -1 -10 64.9162 111.805 4
 1 -1 -9 9097.57 609.948 2
 1 -1 -9 8949.68 722.645 4
 1 -1 -8 53352 1875.16 4
 1 -1 -8 47247.7 1624.59 2
 1 -1 -7 5911.35 445.157 2
 1 -1 -7 6391.78 530.742 4
 -1 1 7 5379.16 491.197 4
 -1 1 6 19550.8 924.278 4
 1 -1 -6 18649.3 833.776 2
 1 -1 -6 20550.1 941.827 4
 -1 1 5 20378.9 887.368 4
 1 -1 -5 19886.9 831.716 2
 1 -1 -5 22014.2 904.632 4
 -1 1 4 61697.5 1732.43 4
 1 -1 -4 62208.3 1739.37 4
 -1 1 4 64723.3 1740.96 2
 1 -1 -4 60425.1 1727.35 2
 1 -1 -3 99691.7 2384.22 4
 1 -1 -3 98520.1 2457.48 2
 -1 1 3 97100 2367.94 4
 -1 1 3 100782 2457.22 2
 -1 1 2 229.524 87.6153 2
 1 -1 -2 229.021 64.5241 4
 -1 1 2 254.27 64.3779 4
 1 -1 -2 226.811 83.2669 2
 -1 1 1 323206 6616.37 4
 1 -1 -1 325434 6619.7 4
 1 -1 -1 329321 6823.25 3
 1 -1 -1 314335 6877.96 2
 -1 1 1 319361 6839.28 2
 -1 1 0 5015.05 321.3 3
 1 -1 0 5256.53 362.659 2
 1 -1 0 5487.38 273.285 5
 1 -1 0 5718.44 341.457 3
 -1 1 0 5327.04 261.513 4
 -1 1 0 5467.6 364.291 2
 1 -1 1 1078.98 143.33 3
 -1 1 -1 822.57 110.522 5
 -1 1 -1 781.162 123.948 3
 -1 1 -1 955.169 153.317 2
 1 -1 1 906.355 120.284 5
 1 -1 1 822.299 145.056 2
 -1 1 -2 77507.7 1906.46 5
 -1 1 -2 75474 1939.26 3
 1 -1 2 77560.9 2029.16 2
 -1 1 -2 76472.3 2032.17 2
 1 -1 2 76339.1 1901.18 5
 1 -1 3 7668.94 447.537 5
 -1 1 -3 7830.43 448.582 5
 1 -1 3 7875.23 477.835 2
 -1 1 -3 7228.94 462.554 2
 -1 1 -4 17901.4 790.482 5
 1 -1 4 18645.8 806.692 5
 -1 1 -4 16732.8 781.425 2
 1 -1 5 2059.52 282.441 5
 -1 1 -5 1881.55 265.945 5
 -1 1 -5 2125.98 279.026 2
 -1 1 -6 780.02 190.559 2
 1 -1 6 788.374 215.665 5
 -1 1 -6 1089.44 208.318 5
 1 -1 7 39252 1568.41 5
 1 -1 8 22611.1 1199.44 5
 1 -1 9 1967.51 353.619 5
 1 -1 10 139.23 188.263 5
 1 -1 10 69.8086 36.1072 1
 -1 1 -10 140.393 133.995 4
 1 -1 11 8486.53 800.171 5
 1 -1 11 6182.1 343.167 1
 -1 1 -11 8887.49 849.47 4
 -1 1 -12 5759.99 700.781 4
 -1 1 -13 121.487 125.592 4
 -1 1 -14 253.84 220.1 4
 -1 1 -15 11262.2 1123.13 4
 -1 1 -16 1216.72 347.28 4
 -1 1 -17 47.7576 138.126 4
 -1 1 -18 347.064 175.822 4
 -1 1 -19 1231.06 441.347 4
 -1 1 -20 711.493 359.611 4
 -1 1 -21 282.782 265.412 4
 -1 1 -22 434.003 309.461 4
 1 0 -22 2165.68 611.066 4
 1 0 -21 215.879 291.966 4
 1 0 -20 2080.72 567.817 4
 1 0 -19 1706.72 485.672 4
 1 0 -18 981.094 373.773 4
 1 0 -17 211.046 144.783 4
 1 0 -16 503.796 278.032 4
 1 0 -15 302.219 249.212 4
 1 0 -14 11815.2 1098.1 4
 1 0 -13 878.989 274.301 4
 1 0 -12 283.806 202.821 4
 1 0 -11 473.002 207.607 4
 1 0 -10 24045.3 1308.04 4
 1 0 -10 15448.3 841.155 2
 1 0 -9 769.663 163.591 2
 1 0 -9 631.727 217.563 4
 1 0 -8 2703.02 281.955 2
 1 0 -8 2817.39 389.337 4
 1 0 -7 805.435 208.091 4
 1 0 -7 935.508 214.727 5
 1 0 -7 858.642 124.399 1
 1 0 -7 691.233 131.004 2
 1 0 -6 89881.4 2517.03 4
 1 0 -6 89309.4 2517.85 5
 1 0 -6 85876.4 2180.48 2
 1 0 -6 84442.4 2100.02 1
 1 0 -5 14447.8 742.488 5
 1 0 -5 14515.6 607.753 2
 1 0 -5 14763.7 592.586 1
 1 0 -5 14683 743.042 4
 1 0 -4 3636.05 320.314 5
 -1 0 4 4554.16 288.848 2
 1 0 -4 4026.15 327.953 4
 1 0 -4 3280.69 258.395 1
 1 0 -4 3701.53 268.671 2
 1 0 -3 24696.2 847.48 5
 1 0 -3 22977.9 800.857 1
 1 0 -3 23135.4 783.562 2
 -1 0 3 26442.1 801.007 2
 1 0 -3 24690.5 836.391 4
 1 0 -2 26237 839.672 2
 1 0 -2 25506 766.268 4
 1 0 -2 24361.7 838.436 1
 1 0 -2 26145.3 784.462 5
 -1 0 2 27617.7 826.253 2
 1 0 -1 4848 309.118 1
 1 0 -1 5084.26 320.209 3
 1 0 -1 4884.24 310.663 2
 1 0 0 7650.72 400 2
 -1 0 -1 27494.8 882.372 3
 -1 0 -1 28833.1 926.697 2
 1 0 2 214602 4605.58 1
 -1 0 -2 212105 4681.18 2
 1 0 2 211753 4437.84 5
 -1 0 -2 211745 4436.48 5
 -1 0 -3 871.492 129.233 5
 -1 0 -3 873.808 135.953 4
 1 0 3 945.272 142.308 1
 1 0 3 877.11 136.746 5
 1 0 4 46800.2 1286.88 1
 -1 0 -4 47874.9 1386.03 5
 -1 0 -4 44725 1368.63 4
 1 0 4 45271.1 1373.17 5
 -1 0 -5 30665 1137.51 4
 1 0 5 29740.9 946.568 1
 -1 0 -5 31645.8 1130.51 5
 1 0 6 13288.2 552.322 1
 -1 0 -6 12131.5 718.322 5
 -1 0 -6 14177.8 758.468 4
 -1 0 -7 46942.2 1655.66 4
 1 0 7 44266 1227.18 1
 -1 0 -7 43100.2 1597.67 5
 -1 0 -8 83078.2 2591.42 4
 -1 0 -9 98732.9 3042.45 4
 -1 0 -10 58593 2238.29 4
 -1 0 -11 1976.66 391.028 4
 -1 0 -12 84.8486 147.978 4
 -1 0 -13 2834.68 497.476 4
 -1 0 -14 8477 916.446 4
 -1 0 -15 3852.63 665.843 4
 -1 0 -16 81.0241 177.604 4
 -1 0 -17 10801.2 1180.3 4
 -1 0 -18 7206.85 967.291 4
 -1 0 -19 1369.34 455.783 4
 -1 0 -20 872.884 399.588 4
 -1 0 -21 341.758 240.624 4
 -1 0 -22 59.1177 148.816 4
 1 1 -22 328.441 273.596 4
 1 1 -21 225.806 275.981 4
 1 1 -20 2759.5 704.032 4
 1 1 -19 1793.87 531.287 4
 1 1 -18 416.045 271.642 4
 1 1 -17 4949.64 812.848 4
 1 1 -16 1651.53 435.289 4
 1 1 -15 671.929 245.803 4
 1 1 -14 318.241 225.538 4
 1 1 -13 6543.27 506.156 2
 1 1 -13 7850.51 869.191 4
 1 1 -12 11033 647.445 2
 1 1 -12 14965.8 1154.5 4
 1 1 -11 357.663 155.7 4
 1 1 -11 158.744 70.9183 2
 1 1 -10 502.481 221.527 4
 1 1 -10 357.086 100.262 2
 -1 -1 10 159.008 101.38 5
 -1 -1 9 59298.6 2201.11 5
 1 1 -9 52691.9 1529.31 2
 -1 -1 8 72295.4 1838.26 1
 -1 -1 8 77041 2528.38 5
 1 1 -8 73499.7 1883.63 2
 -1 -1 7 4003.05 452.696 5
 -1 -1 7 3438.89 265.985 1
 1 1 -7 3702.35 262.043 2
 1 1 -6 4549.94 447.033 5
 -1 -1 6 3233.25 394.741 5
 -1 -1 6 3757.45 283.122 1
 1 1 -6 3735.37 247.474 2
 -1 -1 5 25756.8 1084.66 5
 1 1 -5 25262.7 1091.3 5
 -1 -1 5 26917.3 881.368 1
 1 1 -5 25589.9 763.679 2
 -1 -1 4 31609.4 1145.79 5
 -1 -1 4 30291.1 984.138 1
 -1 -1 4 32693.5 844.493 2
 1 1 -4 31006.7 1144.1 5
 1 1 -4 30701.5 871.878 2
 -1 -1 3 76998.2 1702.22 2
 1 1 -3 74399.7 1987.32 5
 1 1 -3 71508.6 1743.11 2
 -1 -1 3 76852.5 2014.2 5
 -1 -1 3 74605.8 1894.63 1
 -1 -1 2 2974.09 240.547 5
 -1 -1 2 2579.91 182.601 2
 1 1 -2 2609.38 226.495 5
 1 1 -2 2623.17 189.593 2
 1 1 -1 222412 4800.46 5
 1 1 -1 232656 4882.81 3
 -1 -1 1 230862 4801.96 5
 -1 -1 1 225506 4854.24 3
 1 1 0 256.15 77.3156 3
 -1 -1 0 114.204 51.8777 3
 1 1 0 118.283 42.3128 5
 -1 -1 -1 25267.3 826.254 3
 1 1 1 25407.3 727.771 4
 1 1 2 61597.5 1542.97 4
 -1 -1 -2 64595.1 1547.4 4
 1 1 3 11019.5 499.447 4
 -1 -1 -3 11310.8 500.621 4
 1 1 4 6657.15 416.781 4
 -1 -1 -4 8044.77 454.345 4
 -1 -1 -5 104429 2613.72 4
 -1 -1 -5 98858.1 2415.13 1
 1 1 5 99932.9 2617.43 4
 -1 -1 -6 45784 1322.08 1
 1 1 6 48505.1 1594.97 4
 -1 -1 -6 47991.7 1581.18 4
 1 1 7 11311.3 719.004 4
 -1 -1 -7 11356.8 711.511 4
 -1 -1 -7 11232.2 521.348 1
 -1 -1 -8 211790 5020.69 4
 -1 -1 -8 195835 4383.02 1
 -1 -1 -9 15045 606.283 1
 -1 -1 -9 17596.9 1008.23 4
 -1 -1 -10 4687.52 542.789 4
 -1 -1 -11 261.622 175.872 4
 -1 -1 -12 48071.3 2091.43 4
 -1 -1 -13 26814.4 1557.62 4
 -1 -1 -14 4819.81 699.398 4
 -1 -1 -15 11201.3 1076.62 4
 -1 -1 -16 15016.8 1277.02 4
 -1 -1 -17 5718.44 857.462 4
 -1 -1 -18 -148.929 232.823 4
 -1 -1 -19 1551.13 496.774 4
 -1 -1 -20 4198.16 759.482 4
 -1 -1 -21 3432.52 718.935 4
 -1 -1 -22 67.5471 228.764 4
 -1 -1 -23 -120.202 183.257 4
 1 2 -21 494.388 377.651 4
 1 2 -20 364.391 277.37 4
 1 2 -19 2028.06 582.061 4
 1 2 -18 3880.01 776.332 4
 1 2 -17 663.658 352.436 4
 1 2 -16 -66.4928 138.675 4
 1 2 -15 1307.94 408.792 4
 1 2 -14 9375.47 1045.36 4
 1 2 -13 2821.09 545.51 4
 -1 -2 13 2292.18 487.713 5
 1 2 -12 1174.18 170.172 2
 -1 -2 12 1293.57 379.041 5
 1 2 -11 15123.2 624.623 2
 -1 -2 11 15373.1 647.888 1
 -1 -2 11 17281.6 1230.46 5
 -1 -2 10 20794.3 1317.48 5
 -1 -2 10 20593 790.23 1
 1 2 -10 18885.7 683.715 2
 -1 -2 9 14293.8 649.746 1
 1 2 -9 13853.2 521.917 2
 -1 -2 9 15116.7 1052.53 5
 -1 -2 8 2744.75 417.519 5
 1 2 -8 2186.03 163.105 2
 -1 -2 7 20900.6 1121.04 5
 1 2 -7 15989 505.189 2
 -1 -2 6 39824 1597.29 5
 -1 -2 5 13365.4 794.451 5
 1 2 -5 11420 739.701 5
 -1 -2 4 17512.1 893.756 5
 1 2 -4 17853.8 892.806 5
 1 2 -3 43995.9 1460.38 5
 -1 -2 3 42817.6 1451.99 5
 1 2 -2 510.49 140.256 5
 -1 -2 2 339.342 127.655 5
 1 2 -2 406.372 83.4064 3
 1 2 -1 11453 476.485 3
 -1 -2 1 11743.4 470.748 3
 -1 -2 1 12196.8 593.196 5
 1 2 -1 12194.4 586.319 5
 -1 -2 0 7878.18 380.748 3
 1 2 0 7662.42 372.159 3
 1 2 0 7234.94 421.042 5
 -1 -2 0 8172.9 441.567 5
 -1 -2 -1 15548.7 651.942 4
 -1 -2 -1 14252.5 610.926 5
 1 2 1 15133.2 645.788 4
 -1 -2 -2 10327.9 518.534 4
 1 2 2 9202.13 496.144 4
 1 2 3 3129.56 288.307 4
 -1 -2 -3 3536.95 306.666 4
 -1 -2 -4 222.735 98.9395 4
 1 2 4 89.8476 57.3064 4
 -1 -2 -5 74202 2074.82 4
 1 2 5 68164 2041.94 4
 1 2 6 14646.7 795.251 4
 -1 -2 -6 15701.3 816.918 4
 -1 -2 -7 4846.12 468.798 4
 1 2 7 4448.59 448.244 4
 -1 -2 -8 56775.9 1995.02 4
 -1 -2 -9 101996 3092.79 4
 -1 -2 -10 10492.4 818.992 4
 -1 -2 -11 12356 930.72 4
 -1 -2 -11 11067.6 565.547 1
 -1 -2 -12 2880.29 469.028 4
 -1 -2 -12 2477.14 246.902 1
 -1 -2 -13 6367.33 390.834 1
 -1 -2 -13 9374.26 881.754 4
 -1 -2 -14 304.828 233.398 4
 -1 -2 -15 280.484 237.197 4
 -1 -2 -16 75.6214 133.034 4
 -1 -2 -17 5207.6 773.728 4
 -1 -2 -18 12637.4 1290.6 4
 -1 -2 -19 6496.6 916.628 4
 -1 -2 -20 110.844 146.782 4
 -1 -2 -21 1121.59 445.014 4
 -1 -2 -22 511.392 366.88 4
 -1 -2 -23 1740.32 549.585 4
 1 3 -20 416.47 322.141 4
 1 3 -19 2951.32 689.912 4
 1 3 -18 1363.96 482.421 4
 1 3 -17 204.631 193.054 4
 -1 -3 16 3148.68 644.19 5
 1 3 -16 3832.53 749.083 4
 -1 -3 15 1797.57 431.542 5
 -1 -3 14 2611.4 568.897 5
 -1 -3 13 411.063 185.802 5
 -1 -3 13 440.819 118.287 1
 -1 -3 12 5223.53 733.008 5
 -1 -3 12 4683.21 381.695 1
 -1 -3 11 1960.91 427.48 5
 -1 -3 10 8089.22 828.494 5
 -1 -3 9 16730.9 1161.35 5
 -1 -3 8 44327 1959.44 5
 -1 -3 7 5464.34 604.975 5
 -1 -3 6 4787.04 537.79 5
 -1 -3 5 5171.93 524.234 5
 -1 -3 4 9586.66 688.279 5
 1 3 -3 176.182 59.2618 3
 1 3 -3 105.883 80.9248 5
 -1 -3 3 308.396 140.103 5
 -1 -3 2 403.082 147.123 5
 1 3 -2 456.753 150.17 5
 1 3 -2 310.343 61.1834 3
 -1 -3 1 4559.03 256.677 3
 -1 -3 1 4669.78 435.129 5
 1 3 -1 4715.32 420.209 5
 -1 -3 0 21666.2 926.061 5
 1 3 0 20303.8 903.869 5
 -1 -3 0 20406.8 675.814 3
 1 3 1 15792.9 784.05 4
 -1 -3 -1 15427 753.68 5
 1 3 2 15034.5 761.029 4
 -1 -3 -2 15624.6 782.695 4
 -1 -3 -3 16766.4 822.725 4
 1 3 3 16652.7 821.38 4
 1 3 4 11679.2 693.807 4
 -1 -3 -4 13482.3 736.317 4
 -1 -3 -5 60.0375 65.5908 4
 1 3 5 232.925 96.3603 4
 -1 -3 -6 9634.21 682.162 4
 -1 -3 -7 41324.5 1607.55 4
 -1 -3 -8 43322.5 1715.86 4
 -1 -3 -9 1406.62 309.297 4
 -1 -3 -10 563.857 204.036 4
 -1 -3 -11 2658.72 443.039 4
 -1 -3 -12 1812.39 381.48 4
 -1 -3 -13 615.38 254.127 4
 -1 -3 -14 7110.91 812.957 4
 -1 -3 -15 1968.36 474.003 4
 -1 -3 -15 1556.69 216.853 1
 -1 -3 -16 2663.8 539.638 4
 -1 -3 -17 750.033 284.685 4
 -1 -3 -18 198.582 153.151 4
 -1 -3 -19 -102.012 221.562 4
 -1 -3 -20 108.421 220.412 4
 -1 -3 -21 2459.98 621.038 4
 -1 -3 -22 180.291 226.302 4
 -1 -3 -23 -32.2479 246.319 4
 1 4 -19 -317.234 265.697 4
 1 4 -18 2287.01 675.555 4
 -1 -4 18 1423.89 481.874 5
 1 4 -17 2214.33 617.915 4
 -1 -4 17 1576.58 487.125 5
 -1 -4 16 1815.85 536.182 5
 -1 -4 15 1015.4 361.55 5
 -1 -4 14 939.15 360.263 5
 -1 -4 13 13511.9 1275.64 5
 -1 -4 12 8048.98 930.566 5
 -1 -4 11 1630.79 395.521 5
 -1 -4 10 5697.36 732.345 5
 -1 -4 9 3778.95 570.697 5
 -1 -4 8 19302.2 1299.16 5
 -1 -4 7 987.047 290.318 5
 -1 -4 6 10235.3 858.453 5
 -1 -4 5 10258 822.833 5
 1 4 -4 18194.1 657.119 3
 -1 -4 4 19521.3 1112.14 5
 -1 -4 3 4668.07 501.682 5
 -1 -4 3 4697.98 257.536 2
 1 4 -3 4343.41 250.355 3
 -1 -4 2 20855.3 1104.91 5
 -1 -4 1 28966.7 1291.71 5
 -1 -4 0 16019.1 566.737 3
 -1 -4 0 17530.3 931.174 5
 -1 -4 -1 4012.36 426.061 5
 -1 -4 -2 246.482 109.132 5
 -1 -4 -3 72051.1 2278.38 4
 -1 -4 -4 8826.19 663.293 4
 -1 -4 -5 9913.61 722.743 4
 -1 -4 -6 4101.7 465.244 4
 -1 -4 -7 2728.08 398.27 4
 -1 -4 -8 5876.71 591.53 4
 -1 -4 -9 8064.22 722.915 4
 -1 -4 -10 2346.64 397.136 4
 -1 -4 -11 2725.08 473.298 4
 -1 -4 -12 5168.47 661.46 4
 -1 -4 -13 732.764 273.969 4
 -1 -4 -14 3821.04 596.113 4
 -1 -4 -15 8218.12 903.755 4
 -1 -4 -16 -57.6279 141.399 4
 -1 -4 -17 33.3462 188.73 4
 -1 -4 -18 577.633 326.212 4
 -1 -4 -19 1440.03 461.851 4
 -1 -4 -20 -497.372 284.634 4
 -1 -4 -21 250.1 281.396 4
 -1 -4 -22 451.954 232.398 4
 -1 -4 -23 299.638 208.133 4
 -1 -5 18 424.644 388.376 5
 -1 -5 17 234.609 247.882 5
 -1 -5 16 1406.39 468.774 5
 -1 -5 15 2790.53 654.978 5
 -1 -5 14 1934.45 504.192 5
 -1 -5 13 113.54 179.422 5
 -1 -5 12 2684.21 565.053 5
 -1 -5 11 3741.49 649.514 5
 -1 -5 10 32475.7 1934.55 5
 -1 -5 9 2631.12 532.175 5
 -1 -5 8 11406 1045.51 5
 -1 -5 7 7029.66 765.836 5
 -1 -5 6 24454.5 1432.28 5
 1 5 -6 21241.8 761.703 3
 -1 -5 5 2642.16 455.867 5
 1 5 -5 2521.02 187.823 3
 -1 -5 4 5305.91 607.288 5
 -1 -5 4 3527.13 238.077 2
 -1 -5 3 33125.3 1539.85 5
 -1 -5 3 26105.8 884.236 2
 -1 -5 2 82806.1 2158.95 2
 -1 -5 2 93503.1 2917.03 5
 -1 -5 1 14746.4 976.154 5
 -1 -5 0 26657.3 776.736 3
 -1 -5 0 33842.6 1466.97 5
 -1 -5 -1 46389.6 1271.35 3
 -1 -5 -1 49942 1893.07 5
 -1 -5 -2 35183.1 1527.88 5
 -1 -5 -3 3210.69 412.096 5
 -1 -5 -4 3006.51 431.785 4
 -1 -5 -5 32292.1 1514.25 4
 -1 -5 -6 43039.4 1826.45 4
 -1 -5 -7 12697.2 919.789 4
 -1 -5 -8 18416.3 1155.95 4
 -1 -5 -9 46849.2 2040.58 4
 -1 -5 -10 3453.82 512.631 4
 -1 -5 -11 7054.9 776.129 4
 -1 -5 -12 71.9973 148.879 4
 -1 -5 -13 6916.32 795.547 4
 -1 -5 -14 10376.1 1032.68 4
 -1 -5 -15 124.75 201.592 4
 -1 -5 -16 2342.86 517.103 4
 -1 -5 -17 1900.46 497.25 4
 -1 -5 -18 1622.57 481.441 4
 -1 -5 -19 252.767 264.779 4
 -1 -5 -20 430.917 262.842 4
 -1 -5 -21 751.108 327.33 4
 -1 -5 -22 798.19 357.43 4
 -1 -5 -23 167.426 168.742 4
 -1 -6 17 -308.882 292.853 5
 -1 -6 16 -180.459 242.623 5
 -1 -6 15 -33.3946 248.45 5
 -1 -6 14 -233.155 131.087 5
 -1 -6 13 1226.12 428.888 5
 -1 -6 12 702.222 338.241 5
 -1 -6 11 1876.37 485.853 5
 -1 -6 10 1192.17 412.496 5
 -1 -6 9 1261.23 386.883 5
 -1 -6 8 3893.89 643.391 5
 1 6 -7 487.155 75.0595 3
 -1 -6 7 417.094 253.226 5
 -1 -6 6 255.741 145.456 5
 -1 -6 5 819.627 240.013 5
 -1 -6 5 676.577 106.711 2
 -1 -6 4 13959.4 623.219 2
 -1 -6 4 20877.9 1329.69 5
 -1 -6 3 -13.6606 38.8253 2
 -1 -6 3 182.349 169.574 5
 -1 -6 2 26271.2 1480.39 5
 -1 -6 2 22081.1 919.296 2
 -1 -6 1 12919.3 995.624 5
 -1 -6 1 11497.8 655.063 2
 -1 -6 0 20385.6 1246.53 5
 -1 -6 -1 9979.48 825.482 5
 -1 -6 -1 7748.96 376.413 3
 -1 -6 -2 5309.5 618.312 5
 -1 -6 -3 74965.6 2643.73 5
 -1 -6 -4 33257.6 1606.32 5
 -1 -6 -5 345.577 201.127 4
 -1 -6 -6 3888.29 545.116 4
 -1 -6 -7 8992.04 849.478 4
 -1 -6 -8 12107.7 1009.54 4
 -1 -6 -9 2566.76 460.669 4
 -1 -6 -10 4486.74 619.92 4
 -1 -6 -11 14133.3 1146.58 4
 -1 -6 -12 30229.3 1766.03 4
 -1 -6 -13 1175.27 367.713 4
 -1 -6 -14 1696.55 438.105 4
 -1 -6 -15 112.134 105.497 4
 -1 -6 -16 255.035 157.476 4
 -1 -6 -17 -23.7285 154.432 4
 -1 -6 -18 675.669 327.269 4
 -1 -6 -19 4861.61 815.9 4
 -1 -6 -20 1144.44 373.366 4
 -1 -6 -21 122.428 222.746 4
 -1 -6 -22 431.549 253.708 4
 -1 -7 15 -105.743 241.813 5
 -1 -7 14 136.037 133.589 5
 -1 -7 13 238.644 235.994 5
 -1 -7 12 404.818 271.48 5
 -1 -7 11 11.8313 169.898 5
 -1 -7 10 2178.79 538.084 5
 -1 -7 9 258.461 226.386 5
 -1 -7 8 -726.558 304.265 5
 -1 -7 7 163.05 173.986 5
 -1 -7 6 1431.69 388.293 5
 -1 -7 5 207.53 154.38 5
 -1 -7 4 103.148 184.832 5
 -1 -7 3 123.951 220.731 5
 -1 -7 3 32.5261 60.1519 2
 -1 -7 2 5852.14 740.687 5
 -1 -7 2 4119.05 398.171 2
 -1 -7 1 5207.06 667.36 5
 -1 -7 0 164.355 103.454 5
 -1 -7 -1 3557.4 203.503 3
 -1 -7 -1 7952.27 803.175 5
 -1 -7 -2 4470.3 598.465 5
 -1 -7 -3 298.97 166.879 5
 -1 -7 -4 33.026 125.224 5
 -1 -7 -5 193.743 112.156 5
 -1 -7 -6 4711.73 652.393 4
 -1 -7 -7 259.754 152.846 4
 -1 -7 -8 -70.1004 101.533 4
 -1 -7 -9 15520.9 1213.46 4
 -1 -7 -10 2570.12 501.984 4
 -1 -7 -11 748.815 289.74 4
 -1 -7 -12 320.667 242.525 4
 -1 -7 -13 3264.78 609.136 4
 -1 -7 -14 5259.88 790.702 4
 -1 -7 -15 -1.28568 125.226 4
 -1 -7 -16 1486.14 471.968 4
 -1 -7 -17 3620.55 693.927 4
 -1 -7 -18 2818.52 620.932 4
 -1 -7 -19 172.177 183.651 4
 -1 -7 -20 164.038 226.798 4
 -1 -7 -21 376.854 266.695 4
 -1 -8 13 74.6565 248.908 5
 -1 -8 12 166.038 243.755 5
 -1 -8 11 -469.739 293.207 5
 -1 -8 10 -56.9599 145.85 5
 -1 -8 9 96.4188 254.474 5
 -1 -8 8 393.008 259.579 5
 -1 -8 7 -156.123 175.277 5
 -1 -8 6 310.303 278.717 5
 -1 -8 5 240.506 193.399 5
 -1 -8 4 1934.56 486.32 5
 -1 -8 3 87.1645 181.813 5
 -1 -8 2 2103.36 478.843 5
 -1 -8 1 324.584 181.586 5
 -1 -8 0 50.5823 156.454 5
 -1 -8 -1 1741.73 419.996 5
 -1 -8 -2 3049.05 538.45 5
 -1 -8 -3 742.514 243.472 5
 -1 -8 -4 2719.91 502.511 5
 -1 -8 -5 2408.2 488.063 5
 -1 -8 -6 3633.56 587.23 5
 -1 -8 -7 750.767 337.738 4
 -1 -8 -7 514.13 264.372 5
 -1 -8 -8 132.054 194.219 4
 -1 -8 -9 213.597 205.904 4
 -1 -8 -10 8927.91 990.185 4
 -1 -8 -11 -72.3143 158.328 4
 -1 -8 -12 7769.05 936.856 4
 -1 -8 -13 435.997 236.019 4
 -1 -8 -14 533.755 323.475 4
 -1 -8 -15 8.30017 146.279 4
 -1 -8 -16 198.129 143.583 4
 -1 -8 -17 582.883 333.54 4
 -1 -8 -18 674.154 343.564 4
 -1 -8 -19 661.289 350.219 4
 -1 -8 -20 1660.69 537.87 4
 -1 -9 11 1455.92 483.995 5
 -1 -9 10 2604.47 650.555 5
 -1 -9 9 333.123 267.279 5
 -1 -9 8 -123.562 217.943 5
 -1 -9 7 3140.92 681.191 5
 -1 -9 6 5540.19 851.693 5
 -1 -9 5 -64.7978 137.762 5
 -1 -9 4 803.139 342.179 5
 -1 -9 3 33.4486 117.656 5
 -1 -9 2 2856.17 584.823 5
 -1 -9 1 1704.29 449.074 5
 -1 -9 0 335.539 264.474 5
 -1 -9 -1 1636.77 462.741 5
 -1 -9 -2 4930.88 738.827 5
 -1 -9 -3 82.6058 179.537 5
 -1 -9 -4 595.252 286.151 5
 -1 -9 -5 -8.19396 210.215 5
 -1 -9 -6 156.054 202.513 5
 -1 -9 -7 2912.77 563.104 5
 -1 -9 -8 2971.82 586.02 5
 -1 -9 -9 233.363 117.903 5
 -1 -9 -9 225.697 205.192 4
 -1 -9 -10 2497.66 617.165 4
 -1 -9 -11 466.688 235.147 4
 -1 -9 -12 3736.73 690.862 4
 -1 -9 -13 -139.504 254.778 4
 -1 -9 -14 1127.58 446.929 4
 -1 -9 -15 1095.53 440.661 4
 -1 -9 -16 1726.25 507.784 4
 -1 -9 -17 498.565 274.262 4
 -1 -9 -18 1429.25 469.919 4
 -1 -9 -19 59.4385 190.844 4
 -1 -10 8 2341.13 602.934 5
 -1 -10 7 -236.308 268.048 5
 -1 -10 6 237.639 179.058 5
 -1 -10 5 1997.15 553.372 5
 -1 -10 4 3279.78 729.48 5
 -1 -10 3 417.646 287.759 5
 -1 -10 2 875.255 357.709 5
 -1 -10 1 3962.13 729.937 5
 -1 -10 0 2413.61 555.507 5
 -1 -10 -1 466.451 284.991 5
 -1 -10 -2 -66.8257 191.975 5
 -1 -10 -3 1258.71 435.874 5
 -1 -10 -4 4197.34 708.389 5
 -1 -10 -5 1208.33 388.656 5
 -1 -10 -6 -1.36575 167.906 5
 -1 -10 -7 2134.35 508.398 5
 -1 -10 -8 790.911 318.602 5
 -1 -10 -9 474.655 272.227 5
 -1 -10 -10 1357.76 410.963 5
 -1 -10 -11 -288.824 181.68 4
 -1 -10 -11 259.76 254.124 5
 -1 -10 -12 2911.1 658.705 4
 -1 -10 -13 917.881 400.049 4
 -1 -10 -14 -119.653 165.675 4
 -1 -10 -15 847.484 374.129 4
 -1 -10 -16 575.417 344.623 4
 -1 -10 -17 559.95 323.903 4
 -1 -11 4 337.785 249.088 5
 -1 -11 3 578.58 330.746 5
 -1 -11 2 1620.1 522.635 5
 -1 -11 1 810.803 339.256 5
 -1 -11 0 -81.7458 237.764 5
 -1 -11 -1 484.34 300.708 5
 -1 -11 -2 3112.99 654.457 5
 -1 -11 -3 -227.735 285.871 5
 -1 -11 -4 1061.85 389.986 5
 -1 -11 -5 2490.8 601.096 5
 -1 -11 -6 1366.02 429.274 5
 -1 -11 -7 207.257 271.163 5
 -1 -11 -8 -24.0739 130.262 5
 -1 -11 -9 1693.33 536.11 5
 -1 -11 -10 1887.07 542.164 5
 -1 -11 -11 361.129 302.542 5
 -1 -11 -12 58.6344 165.426 5
 -1 -11 -13 1229.15 463.512 4
 -1 -11 -13 1522.68 466.009 5
 -1 -11 -14 609.377 357.254 4
 -1 -12 -2 -360.785 265.677 5
 -1 -12 -3 259.06 266.475 5
 -1 -12 -4 152.859 220.17 5
 -1 -12 -5 342.479 258.549 5
 -1 -12 -6 181.218 173.979 5
 -1 -12 -7 391.101 269.711 5
 -1 -12 -8 413.92 294.338 5
 2 -11 -11 127.907 196.135 5
 2 -11 -10 150.55 211.342 5
 2 -11 -9 1145.94 451.993 5
 2 -11 -8 -32.061 216.411 5
 2 -11 -7 -294.978 276.609 5
 2 -11 -6 633.341 342.974 5
 2 -11 -5 1315.91 469.557 5
 2 -11 -4 326.628 215.101 5
 2 -11 -3 308.373 224.915 5
 2 -11 -2 970.756 395.287 5
 2 -11 -1 839.185 383.778 5
 2 -11 0 136.877 233.229 5
 2 -11 1 18.039 148.4 5
 2 -11 2 173.98 191.947 5
 2 -10 -16 146.61 235.32 4
 2 -10 -15 1024.11 441.024 4
 2 -10 -14 149.93 283.098 4
 2 -10 -13 -170.482 149.103 4
 2 -10 -12 370.189 194.709 4
 2 -10 -12 201.392 210.71 5
 2 -10 -11 564.675 312.611 5
 2 -10 -10 -28.8039 205.899 5
 2 -10 -9 162.465 169.426 5
 2 -10 -8 -136.938 182.374 5
 2 -10 -7 1799.9 530.396 5
 2 -10 -6 111.095 197.786 5
 2 -10 -5 292.512 283.202 5
 2 -10 -4 130.401 190.659 5
 2 -10 -3 922.25 395.949 5
 2 -10 -2 737.704 322.325 5
 2 -10 -1 -223.779 257.952 5
 2 -10 0 428.957 246.918 5
 2 -10 1 1219.09 432.647 5
 2 -10 2 -443.483 271.604 5
 2 -10 3 -119.21 197.447 5
 2 -10 4 773.295 340.091 5
 2 -10 5 -84.1323 174.481 5
 2 -10 6 360.759 288.081 5
 2 -10 7 104.078 145.061 5
 2 -9 -18 234.449 170.222 4
 2 -9 -17 654.207 334.181 4
 2 -9 -16 -57.5694 150.464 4
 2 -9 -15 -121.684 183.999 4
 2 -9 -14 655.696 348.244 4
 2 -9 -13 111.712 143.238 4
 2 -9 -12 541.123 282.01 4
 2 -9 -11 -157.094 155.575 4
 2 -9 -10 277.971 254.716 5
 2 -9 -10 540.324 282.029 4
 2 -9 -9 -189.49 239.632 5
 2 -9 -8 175.207 114.436 3
 2 -9 -8 326.136 235.696 5
 2 -9 -7 307.24 244.342 5
 2 -9 -6 693.328 317.978 5
 2 -9 -5 327.019 280.6 5
 2 -9 -4 568.053 301.66 5
 2 -9 -3 -41.5681 132.578 5
 2 -9 -2 77.3828 137.273 5
 2 -9 -1 945.766 335.373 5
 2 -9 0 -52.2623 178.368 5
 2 -9 1 427.828 335.717 5
 2 -9 2 386.76 250.587 5
 2 -9 3 88.4951 133.253 5
 2 -9 4 763.71 368.477 5
 2 -9 5 505.135 296.832 5
 2 -9 6 386.003 190.043 5
 2 -9 7 313.79 242.185 5
 2 -9 8 -59.418 253.49 5
 2 -9 9 75.6527 177.142 5
 2 -9 10 154.413 216.163 5
 2 -8 -19 564.906 303.522 4
 2 -8 -18 820.667 377.704 4
 2 -8 -17 -431.506 269.97 4
 2 -8 -16 430.787 297.616 4
 2 -8 -15 769.723 336.747 4
 2 -8 -14 578.781 311.864 4
 2 -8 -13 401.889 244.989 4
 2 -8 -12 656.314 312.87 4
 2 -8 -11 565.908 288.23 4
 2 -8 -10 -87.6488 172.699 4
 2 -8 -9 599.988 249.763 4
 2 -8 -8 1949.63 483.604 4
 2 -8 -8 2518.59 533.265 5
 2 -8 -7 2029.93 396.629 3
 2 -8 -7 1468.57 400.818 5
 2 -8 -6 476.884 191.365 3
 2 -8 -6 974.801 315.346 5
 2 -8 -5 699.13 219.49 5
 2 -8 -5 862.052 254.929 3
 2 -8 -4 935.563 284.022 5
 2 -8 -4 1110.54 269.501 3
 2 -8 -3 14.5129 84.2552 3
 2 -8 -3 -81.4172 182.921 5
 2 -8 -2 2124.77 481.126 5
 2 -8 -1 5226.72 737.484 5
 2 -8 0 697.659 294.355 5
 2 -8 1 1456.03 399.363 5
 2 -8 2 2243.24 511.057 5
 2 -8 3 2706.11 548.89 5
 2 -8 4 1067.47 386.333 5
 2 -8 5 -203.004 236.099 5
 2 -8 6 1408.52 451.586 5
 2 -8 7 1366.93 436.7 5
 2 -8 8 133.164 251.127 5
 2 -8 9 497.536 232.53 5
 2 -8 10 1022.76 383.848 5
 2 -8 11 65.9747 138.496 5
 2 -8 12 0.87955 229.233 5
 2 -8 13 -159.613 189.681 5
 2 -7 -20 754.874 379.263 4
 2 -7 -19 197.983 264.296 4
 2 -7 -18 332.264 243.967 4
 2 -7 -17 3299.53 674.842 4
 2 -7 -16 303.078 296.89 4
 2 -7 -15 -230.959 241.153 4
 2 -7 -14 183.509 175.161 4
 2 -7 -13 1189.25 397.662 4
 2 -7 -12 3946.6 640.069 4
 2 -7 -11 1179.75 400.649 4
 2 -7 -10 1198 352.901 4
 2 -7 -9 4319.07 644.466 4
 2 -7 -8 1455.76 378.066 4
 2 -7 -7 108.854 139.203 4
 2 -7 -6 2735.99 492.311 5
 2 -7 -5 1926.75 353.552 3
 2 -7 -5 1750.45 399.469 5
 2 -7 -4 2313.03 422.951 5
 2 -7 -4 2829.43 413.204 3
 2 -7 -3 5277.12 545.294 3
 2 -7 -3 4825.08 651.539 5
 2 -7 -2 2067.22 423.133 5
 2 -7 -2 1694.24 307.956 3
 2 -7 -1 14167.3 856.521 3
 2 -7 -1 15893.8 1211.48 5
 2 -7 0 1564.26 394.019 5
 2 -7 0 2119.69 299.91 3
 -2 7 -1 1384.21 333.756 2
 2 -7 1 2265.11 458.28 5
 2 -7 2 6767.46 804.383 5
 -2 7 -2 6764.79 719.107 2
 2 -7 3 296.808 236.887 5
 -2 7 -3 -28.1461 90.7117 2
 -2 7 -4 3203.63 495.609 2
 2 -7 4 4378.4 664.432 5
 2 -7 5 4729.14 691.16 5
 -2 7 -5 3817.83 533.434 2
 2 -7 6 -102.376 225.227 5
 -2 7 -6 -33.966 109.935 2
 2 -7 7 495.732 273.574 5
 -2 7 -7 674.368 230.341 2
 2 -7 8 974.747 366.314 5
 2 -7 9 1845.51 474.645 5
 2 -7 10 155.69 243.486 5
 2 -7 11 287.643 225.169 5
 2 -7 12 343.668 241.013 5
 2 -7 13 3039.41 719.006 5
 2 -7 14 352.77 258.247 5
 2 -7 15 479.474 374.598 5
 2 -6 -21 150.858 192.913 4
 2 -6 -20 84.0894 200.997 4
 2 -6 -19 1648.56 498.352 4
 2 -6 -18 1052.36 412.67 4
 2 -6 -17 174.011 287.275 4
 2 -6 -16 410.615 287.948 4
 2 -6 -15 3294.09 605.428 4
 2 -6 -14 3932.66 654.524 4
 2 -6 -13 921.945 326.103 4
 2 -6 -12 3695.79 606.141 4
 2 -6 -11 11844.7 1072.43 4
 2 -6 -10 352.124 181.794 4
 2 -6 -9 232.238 181.053 4
 2 -6 -8 150.997 102.482 4
 2 -6 -7 15262.3 1111.4 4
 2 -6 -6 7189.1 751.01 4
 2 -6 -5 667.622 258.072 5
 2 -6 -5 526.597 194.622 4
 2 -6 -4 3007.47 476.632 5
 2 -6 -4 3228.16 431.374 3
 2 -6 -3 3680.07 460.086 3
 2 -6 -3 3569.57 505.698 5
 2 -6 -2 7792.12 765.227 5
 2 -6 -2 6543.46 594.554 3
 2 -6 -1 -22.0905 117.817 5
 2 -6 -1 22.2039 71.3175 3
 -2 6 1 210.617 160.241 2
 2 -6 0 6744.94 722.323 5
 2 -6 0 6379.32 537.584 3
 -2 6 0 7176.17 704.977 2
 -2 6 -1 8886.26 785.531 2
 2 -6 1 8720.04 613.737 3
 2 -6 1 9470.69 873.331 5
 2 -6 2 14472.7 1102.38 5
 -2 6 -2 14134.4 999.89 2
 2 -6 3 1927.92 410.581 5
 -2 6 -3 2339.12 394.823 2
 2 -6 4 64.9556 145.984 5
 -2 6 -4 -125.482 106.897 2
 2 -6 5 227.752 109.609 5
 -2 6 -5 604.577 205.412 2
 2 -6 6 506.46 232.382 5
 -2 6 -6 602.092 201.071 2
 2 -6 7 1872.37 436.621 5
 -2 6 -7 1796.1 353.896 2
 -2 6 -8 389.371 216.54 2
 2 -6 8 236.71 197.91 5
 -2 6 -9 999.786 262.792 2
 2 -6 9 920.571 359.422 5
 2 -6 10 3872.02 677.272 5
 2 -6 11 829.245 372.494 5
 2 -6 12 51.8131 129.575 5
 2 -6 13 -56.0846 201.418 5
 2 -6 14 131.527 225.955 5
 2 -6 15 1960.58 570.03 5
 2 -6 16 1369.43 481.247 5
 2 -5 -22 -51.9622 332.67 4
 2 -5 -21 -675.947 341.754 4
 2 -5 -20 254.295 155.256 4
 2 -5 -19 -293.707 351.245 4
 2 -5 -18 61.8643 171.099 4
 2 -5 -17 582.55 292.803 4
 2 -5 -16 -147.36 166.664 4
 2 -5 -15 -214.68 180.331 4
 2 -5 -14 277.414 221.818 4
 2 -5 -13 896.347 268.681 4
 2 -5 -12 2224.62 443.065 4
 2 -5 -11 4898.63 660.091 4
 2 -5 -10 98.8594 123.416 4
 2 -5 -9 17522.7 1201.08 4
 2 -5 -8 3786.74 522.711 4
 2 -5 -7 1171.31 305.677 4
 2 -5 -6 502.286 183.787 4
 2 -5 -5 3592.51 483.787 4
 2 -5 -4 111.238 70.488 3
 2 -5 -4 180.974 78.9741 4
 2 -5 -3 9520.49 769.364 5
 -2 5 3 12057.1 901.48 2
 2 -5 -3 10852.3 761.754 3
 2 -5 -2 85.4791 120.434 5
 2 -5 -2 138.487 133.126 3
 -2 5 1 71014 2464.23 2
 2 -5 -1 72387.3 2486.56 5
 2 -5 -1 67600.8 2217.43 3
 2 -5 0 4272.99 441.058 3
 -2 5 0 4378.46 532.134 2
 2 -5 0 3622.35 472.837 5
 -2 5 -1 114.763 145.831 2
 2 -5 1 -86.6228 120.841 5
 2 -5 1 31.1969 87.1399 3
 2 -5 2 58.9146 66.2617 3
 -2 5 -2 237.587 157.318 2
 2 -5 2 24.3504 85.9608 5
 -2 5 -3 65.5063 65.3 3
 -2 5 -3 108.317 107.001 2
 2 -5 3 225.827 168.579 5
 -2 5 -4 99.8336 84.84 3
 -2 5 -4 45.1137 72.7623 2
 -2 5 -5 966.265 237.062 2
 -2 5 -5 811.269 192.309 3
 2 -5 5 697.128 253.213 5
 -2 5 -6 442.371 179.726 2
 -2 5 -6 384.141 146.008 3
 2 -5 6 427.026 180.487 5
 -2 5 -7 2003.74 359.483 2
 2 -5 7 1996.58 413.929 5
 2 -5 8 1564.45 401.667 5
 -2 5 -8 1987.32 344.588 2
 2 -5 9 11.7261 121.624 5
 -2 5 -9 26.9454 93.3328 2
 2 -5 10 1548.13 408.689 5
 -2 5 -10 1536.81 310.675 2
 2 -5 11 494.885 249.603 5
 -2 5 -11 240.9 132.859 2
 2 -5 12 55.9731 127.991 5
 2 -5 13 2875.45 610.678 5
 2 -5 14 307.459 280.447 5
 2 -5 15 120.378 216.115 5
 2 -5 16 -139.968 187.712 5
 -2 5 -17 857.052 399.584 4
 2 -5 17 444.61 249.073 5
 -2 5 -18 -743.872 383.329 4
 2 -5 18 67.214 199.27 5
 2 -4 -22 275.074 333.35 4
 2 -4 -21 581.174 318.008 4
 2 -4 -20 104.894 157.002 4
 2 -4 -19 323.771 166.138 4
 2 -4 -18 -116.956 191.989 4
 2 -4 -17 222.08 198.635 4
 2 -4 -16 3394.69 640.88 4
 2 -4 -15 2863.15 557.383 4
 2 -4 -14 1429.51 378.981 4
 2 -4 -13 11944.2 1050.04 4
 2 -4 -12 2027.65 410.248 4
 2 -4 -11 582.419 226.696 4
 2 -4 -10 282.26 197.36 4
 2 -4 -9 6645.34 671.863 4
 2 -4 -8 9586.25 778.938 4
 2 -4 -7 1017.86 252.689 4
 2 -4 -6 3057.81 412.281 4
 2 -4 -5 23295.1 1163.87 4
 -2 4 5 24779.3 1297.52 2
 2 -4 -4 11363.9 784.291 4
 -2 4 4 14059.9 925.916 2
 -2 4 3 13070.9 890.109 2
 2 -4 -3 11735.6 787.698 4
 2 -4 -3 12396.9 809.086 3
 -2 4 2 1981.05 344.271 2
 2 -4 -2 1436.75 267.833 3
 2 -4 -2 1551.17 272.586 5
 -2 4 1 -40.2607 97.6583 2
 2 -4 -1 182.435 87.6978 5
 2 -4 -1 99.5328 100.4 3
 -2 4 0 1213.4 261.403 2
 2 -4 0 1430.38 278.894 5
 2 -4 0 1366.81 250.947 3
 2 -4 1 15413.8 930.127 5
 2 -4 1 14172 801.385 3
 -2 4 -1 15321.4 955.579 2
 2 -4 2 17041.7 997.152 5
 -2 4 -2 17328.8 874.398 3
 2 -4 2 17682.3 889.668 3
 -2 4 -2 17133.8 1018.47 2
 -2 4 -3 7271.14 556.444 3
 -2 4 -3 8088.16 676.562 2
 2 -4 3 7175.09 647.505 5
 2 -4 4 147.727 133.605 5
 -2 4 -4 208.898 123.994 2
 -2 4 -4 -7.90093 71.8714 3
 2 -4 5 1494 301.161 5
 -2 4 -5 1892.66 295.525 3
 -2 4 -5 1795.6 329.092 2
 2 -4 6 523.335 192.05 5
 -2 4 -6 371.674 140.558 2
 2 -4 7 752.64 230.54 5
 -2 4 -7 994.69 248.473 2
 -2 4 -8 -23.168 114.392 2
 2 -4 8 187.45 159.103 5
 2 -4 9 454.613 246.349 5
 -2 4 -9 420.196 151.772 2
 -2 4 -10 3089.56 444.908 2
 2 -4 10 3287.42 555.894 5
 2 -4 11 710.767 272.105 5
 -2 4 -11 1209.49 288.561 2
 2 -4 12 488.168 241.943 5
 -2 4 -12 266.561 147.224 2
 2 -4 13 49.7251 160.463 5
 -2 4 -13 -142.285 118.213 2
 2 -4 14 -204.371 190.699 5
 2 -4 15 1081.75 366.403 5
 -2 4 -16 281.616 216.448 4
 2 -4 16 790.804 385.565 5
 -2 4 -17 -85.0523 230.803 4
 2 -4 17 375.333 304.921 5
 -2 4 -18 -145.028 283.118 4
 -2 4 -19 599.321 355.392 4
 2 -3 -22 161.764 272.983 4
 2 -3 -21 215.142 261.922 4
 2 -3 -20 32.492 154.785 4
 2 -3 -19 964.431 378.157 4
 2 -3 -18 3753.41 697.576 4
 2 -3 -17 219.593 209.395 4
 2 -3 -16 1.78875 127.868 4
 2 -3 -15 1262.97 403.211 4
 2 -3 -14 4332.48 642.404 4
 2 -3 -13 759.077 258.406 4
 2 -3 -12 376.227 216.986 4
 2 -3 -11 28058.6 1513.68 4
 2 -3 -10 16513.2 1085.94 4
 2 -3 -9 4930.46 569.012 4
 2 -3 -8 12826.8 865.271 4
 2 -3 -7 64213.2 2161.32 4
 2 -3 -6 24162.9 1133.94 4
 -2 3 5 13050.3 865.89 2
 2 -3 -5 12250 747.531 4
 -2 3 5 11565 731.404 4
 -2 3 4 431.243 144.76 4
 -2 3 4 527.351 212.855 2
 2 -3 -4 195.907 76.8114 4
 2 -3 -3 89987.7 2688.39 3
 2 -3 -3 92092.1 2522.86 4
 -2 3 3 91776.4 2769.87 2
 -2 3 3 88368.5 2483.24 4
 2 -3 -2 43371.9 1594.07 3
 -2 3 2 41258.8 1419.96 4
 -2 3 2 42701 1673.76 2
 -2 3 1 14151.6 726.939 4
 2 -3 -1 14376.4 831.45 3
 2 -3 -1 14557.3 765.573 5
 -2 3 1 14872.6 902.133 2
 2 -3 0 57711.9 1879.6 3
 -2 3 0 54070.4 1736.88 4
 2 -3 0 57042 1811.95 5
 -2 3 0 57058.5 1975.56 2
 2 -3 1 35897.7 1338.16 5
 -2 3 -1 30109.3 1241.62 4
 2 -3 1 35245.4 1327.95 3
 -2 3 -1 32206.7 1278.99 3
 -2 3 -1 35155.6 1457.28 2
 2 -3 2 24871.7 1106.51 5
 -2 3 -2 24926.7 1105.34 5
 -2 3 -2 25122 1223.04 2
 2 -3 2 27058.9 1125.58 3
 -2 3 -2 23939.5 1081.13 3
 -2 3 -3 5522.06 482.76 3
 2 -3 3 6889.29 565.491 5
 -2 3 -3 6384.73 593.652 2
 2 -3 4 519.831 183.772 5
 -2 3 -4 413.827 132.85 3
 -2 3 -4 368.49 185.652 2
 -2 3 -5 31697.2 1353.62 3
 2 -3 5 38160 1561.5 5
 -2 3 -5 36335 1548.33 2
 -2 3 -6 25351.9 1275.66 2
 2 -3 6 24800 1289.52 5
 2 -3 7 167.873 157.567 5
 -2 3 -7 105.229 110.204 2
 2 -3 8 23884.4 1348.65 5
 -2 3 -8 22223.1 1240.63 2
 -2 3 -9 17004.8 1087.92 2
 2 -3 9 17208.4 1191.4 5
 2 -3 10 42.0798 180.162 5
 -2 3 -10 106.758 119.021 2
 -2 3 -11 249.52 147.791 2
 2 -3 11 333.968 189.911 5
 2 -3 12 -170.889 227.115 5
 -2 3 -12 -37.8288 84.4419 2
 -2 3 -13 8094.83 779.718 2
 2 -3 13 8806.04 971.854 5
 -2 3 -14 1327.12 327.973 2
 2 -3 14 1597 445.752 5
 2 -3 15 252.607 245.412 5
 -2 3 -15 441.995 196.276 2
 -2 3 -15 483.701 259.219 4
 -2 3 -16 2223.5 565.71 4
 2 -3 16 1293.97 414.493 5
 -2 3 -17 1746.74 524.078 4
 -2 3 -18 -38.1748 248.964 4
 -2 3 -19 -110.431 325.459 4
 -2 3 -20 -210.675 189.359 4
 2 -2 -22 644.518 369.402 4
 2 -2 -21 1551.97 494.036 4
 2 -2 -20 1120.19 425.952 4
 2 -2 -19 2784.59 620.886 4
 2 -2 -18 1314.66 408.131 4
 2 -2 -17 147.382 198.138 4
 2 -2 -16 2036.04 469.611 4
 2 -2 -15 952.291 362.57 4
 2 -2 -14 568.171 243.834 4
 2 -2 -13 13506.1 1115.26 4
 2 -2 -12 4408.81 594.816 4
 2 -2 -11 1901.45 360.831 4
 2 -2 -10 2721.36 424.468 4
 2 -2 -9 7200.06 669.428 4
 2 -2 -8 1609.57 294.801 4
 2 -2 -7 405.148 154.495 4
 2 -2 -6 1496.96 258.449 4
 -2 2 6 1142.27 240.095 2
 -2 2 6 1148.49 215.524 4
 -2 2 5 77547.5 2325.21 2
 2 -2 -5 72527.5 2116.67 4
 -2 2 5 69340.6 2084.3 4
 2 -2 -4 46462.5 1476.82 4
 -2 2 4 45865.4 1475.95 4
 -2 2 4 49916.8 1732.22 2
 -2 2 3 27597.9 1197.59 2
 2 -2 -3 24945.7 1153.43 3
 2 -2 -3 25940.1 959.348 4
 -2 2 3 25353.1 945.094 4
 -2 2 2 1234.77 238.242 2
 2 -2 -2 1205.9 230.88 3
 -2 2 2 1236.1 170.445 4
 2 -2 -2 1225.82 165.856 4
 2 -2 -1 32577.6 1085.8 5
 -2 2 1 32015.7 1043.09 4
 2 -2 -1 34033.1 1322.73 3
 -2 2 1 32823.8 1337.57 2
 2 -2 0 1690.55 208.232 5
 -2 2 0 1869.82 203.916 4
 -2 2 0 1852.37 266.868 3
 2 -2 0 2362.57 316.782 3
 -2 2 0 1507.6 261.322 2
 -2 2 -1 1456.21 239.053 3
 2 -2 1 1370.19 247.487 3
 2 -2 1 1678.87 290.136 2
 -2 2 -1 1627.3 203.74 5
 2 -2 1 1160.86 175.358 5
 -2 2 -1 1718.29 294.946 2
 -2 2 -2 1705.44 226.541 5
 -2 2 -2 1698.97 259.656 3
 2 -2 2 1806.93 228.094 5
 2 -2 2 1596.39 270.511 3
 -2 2 -2 1601.5 291.197 2
 -2 2 -3 80462.7 2459.35 2
 -2 2 -3 74973.6 2277.15 3
 2 -2 3 75693.3 2160.14 5
 -2 2 -3 77311.1 2168.37 5
 2 -2 4 33044.4 1299.59 5
 -2 2 -4 36268.1 1320.25 5
 -2 2 -4 31280.3 1294.91 3
 -2 2 -4 34958.7 1481.67 2
 2 -2 5 65.8893 88.8115 5
 -2 2 -5 100.401 79.9656 5
 -2 2 -5 22.1472 86.7131 2
 -2 2 -5 -23.8943 62.4499 3
 2 -2 6 25310.1 1202.45 5
 -2 2 -6 24188.3 1246.53 2
 -2 2 -7 28785.8 1378.26 2
 2 -2 7 28268.3 1359.17 5
 -2 2 -8 16932.7 1046.25 2
 2 -2 8 17580.8 1073.48 5
 2 -2 9 3850.66 515.573 5
 -2 2 -9 3767.72 494.697 2
 -2 2 -10 23567.9 1306.62 2
 2 -2 10 24219.8 1406.09 5
 2 -2 11 29126.9 1655.36 5
 -2 2 -11 29638.3 1512.99 2
 -2 2 -12 1962.43 424.082 4
 -2 2 -12 1355.66 324.578 2
 2 -2 12 1317.73 245.706 1
 2 -2 12 1606.24 386.79 5
 -2 2 -13 489.749 274.728 4
 -2 2 -13 290.265 168.617 2
 2 -2 13 476.931 230.088 5
 -2 2 -14 4569.68 711.728 4
 -2 2 -14 3496.12 519.001 2
 2 -2 14 3129.46 573.693 5
 -2 2 -15 6326.28 876.445 4
 -2 2 -15 5683.97 680.049 2
 -2 2 -16 513.781 316.614 4
 -2 2 -16 144.946 118.22 2
 -2 2 -17 302.43 198.627 2
 -2 2 -17 -180.952 242.481 4
 -2 2 -18 2546.81 609.458 4
 -2 2 -19 3225.86 729.548 4
 -2 2 -20 1328.75 502.774 4
 -2 2 -21 42.0284 162.084 4
 2 -1 -22 299.494 213.277 4
 2 -1 -21 715.397 389.014 4
 2 -1 -20 -159.601 181.04 4
 2 -1 -19 717.63 321.903 4
 2 -1 -18 1791.28 490.916 4
 2 -1 -17 -151.77 286.111 4
 2 -1 -16 336.497 218.424 4
 2 -1 -15 1032.89 327.838 4
 2 -1 -14 104.774 114.252 4
 2 -1 -13 951.836 191.565 1
 2 -1 -13 952.477 284.4 4
 2 -1 -12 132.662 74.4731 1
 2 -1 -12 704.933 241.133 4
 2 -1 -11 3001.18 347.452 1
 2 -1 -11 3586.05 513.224 4
 2 -1 -10 64.328 76.4559 1
 2 -1 -10 -49.9903 111.248 4
 2 -1 -9 11021 695.571 1
 2 -1 -9 11522.1 827.788 4
 2 -1 -8 6440.06 574.212 4
 2 -1 -7 18538.7 955.236 4
 -2 1 7 16798 914.736 4
 -2 1 6 3464.46 377.517 2
 2 -1 -6 3438.6 367.229 4
 -2 1 6 3429.44 361.502 4
 -2 1 5 453.888 131.339 4
 -2 1 5 712.656 167.964 2
 2 -1 -5 332.981 129.255 2
 2 -1 -5 412.684 123.687 4
 -2 1 4 12864.3 639.077 4
 2 -1 -4 15958.5 691.819 4
 2 -1 -4 14766.1 834.018 2
 -2 1 4 14886 791.401 2
 -2 1 3 2567 298.793 2
 2 -1 -3 2944.19 242.86 4
 2 -1 -3 3268.68 360.532 3
 2 -1 -3 2366.29 318.33 2
 -2 1 3 2805.7 239.909 4
 2 -1 -2 15638.7 829.741 3
 -2 1 2 14872.4 542.843 4
 2 -1 -2 14204.4 532.679 4
 2 -1 -2 14565.6 816.342 2
 -2 1 2 14595.9 797.242 2
 -2 1 1 3325.16 199.608 4
 2 -1 -1 3698.91 381.805 3
 2 -1 -1 3420.81 207.532 4
 -2 1 1 2997.35 334.011 3
 2 -1 -1 2876.77 345.35 2
 -2 1 1 3218.74 377.457 2
 2 -1 0 10491.6 417.444 5
 -2 1 0 10471.5 676.35 2
 2 -1 0 10235.2 649.081 3
 -2 1 0 10334.1 636.222 3
 2 -1 0 10174.8 670.445 2
 -2 1 0 10351.4 375.759 4
 2 -1 1 4153.34 400.506 3
 2 -1 1 4827.67 449.78 2
 -2 1 -1 4344.45 257.068 5
 -2 1 -1 4273.15 432.378 2
 -2 1 -1 4158.43 397.728 3
 2 -1 1 4359.83 261.246 5
 2 -1 2 7011.83 379.419 5
 -2 1 -2 6898.08 520.302 3
 2 -1 2 6638.45 513.375 3
 2 -1 2 7432.47 573.829 2
 -2 1 -2 7108.54 371.489 5
 -2 1 -2 7343.93 582.342 2
 2 -1 3 52.8143 56.0821 2
 -2 1 -3 99.5889 59.4021 5
 -2 1 -3 58.6979 52.1334 3
 2 -1 3 59.4836 55.554 5
 -2 1 -3 77.1369 105.764 2
 -2 1 -4 6273.55 514.707 3
 -2 1 -4 6612.35 450.898 5
 2 -1 4 6192.25 444.051 5
 2 -1 4 6778.45 569.638 2
 -2 1 -4 6808.04 575.795 2
 -2 1 -5 9982.64 607.369 5
 -2 1 -5 10003.4 681.854 3
 2 -1 5 10559 630.971 5
 -2 1 -5 10516.1 759.374 2
 -2 1 -6 52900.8 1753.29 5
 2 -1 6 51463.3 1764.27 5
 -2 1 -6 52046.9 1926.84 2
 2 -1 7 4754.01 482.019 5
 -2 1 -7 4370.32 514.737 2
 2 -1 8 38247.6 1615.76 5
 -2 1 -8 40435.3 1657.52 4
 -2 1 -8 36805.9 1641.39 2
 2 -1 9 44626.1 1868.46 5
 2 -1 9 45746.9 1605.79 1
 -2 1 -9 46175.9 1891.9 2
 -2 1 -9 48846.2 1949.92 4
 2 -1 10 1740.43 341.376 5
 -2 1 -10 2132.67 386.728 4
 -2 1 -10 1750.12 343.373 2
 2 -1 10 1912.56 275.332 1
 -2 1 -11 243.089 144.574 2
 -2 1 -11 602.288 224.207 4
 2 -1 11 480.722 136.086 1
 -2 1 -12 822.289 270.411 4
 -2 1 -12 591.583 236.777 2
 2 -1 12 980.225 189.243 1
 -2 1 -13 13938 1147.1 4
 -2 1 -13 11725.8 966.654 2
 -2 1 -14 8286.33 950.833 4
 -2 1 -14 6294.93 728.047 2
 -2 1 -15 111.343 162.628 2
 -2 1 -15 465.97 270.394 4
 -2 1 -16 4097.25 627.713 2
 -2 1 -16 5023.99 795.924 4
 -2 1 -17 11433.1 1207.73 4
 -2 1 -17 7384.68 857.27 2
 -2 1 -18 760.55 323.411 2
 -2 1 -18 1135.44 408.924 4
 -2 1 -19 382.37 313.117 4
 -2 1 -20 749.331 375.768 4
 -2 1 -21 653.667 299.322 4
 -2 1 -22 1144.71 465.681 4
 2 0 -22 92.0955 218.216 4
 2 0 -21 3164.86 741.755 4
 2 0 -20 3318.37 735.964 4
 2 0 -19 487.152 303.083 4
 2 0 -18 768.366 336.381 4
 2 0 -17 1632.58 471.513 4
 2 0 -16 3363.74 634.639 4
 2 0 -15 1006.28 343.815 4
 2 0 -14 -92.8691 208.817 4
 2 0 -13 5531.58 717.866 4
 2 0 -12 6696.37 756.763 4
 2 0 -11 211.56 108.455 4
 2 0 -10 3882.84 535.478 4
 2 0 -10 3770.12 365.541 1
 2 0 -9 2239.66 302.06 2
 2 0 -9 2333.21 389.915 4
 2 0 -9 1931.95 264.372 1
 2 0 -8 8612.16 593.562 2
 2 0 -8 8948.41 708.577 4
 2 0 -8 9055.43 598.186 1
 2 0 -7 977.899 192.601 1
 2 0 -7 829.396 189.734 4
 2 0 -7 942.184 188.971 2
 -2 0 6 41635.4 1399.95 2
 2 0 -6 41054.6 1519.38 5
 2 0 -6 40850.1 1464.42 1
 2 0 -6 41219.8 1505.1 4
 2 0 -6 40059.6 1467.73 2
 -2 0 5 8123.52 521.495 2
 2 0 -5 7530.62 520.34 4
 2 0 -5 7605.54 527.163 5
 2 0 -5 7448.1 543.893 1
 2 0 -5 7395.54 542.74 2
 2 0 -4 105.273 66.3319 1
 -2 0 4 110.854 82.4631 2
 2 0 -4 127.143 58.313 5
 2 0 -4 120.893 75.66 4
 2 0 -4 32.1496 47.8297 2
 2 0 -3 13262.7 589.928 5
 2 0 -3 13776.1 767.873 3
 2 0 -3 13081.9 733.963 1
 2 0 -3 13550.9 581.04 4
 2 0 -3 13147.7 728.643 2
 -2 0 3 13343.2 697.353 2
 2 0 -2 16153.3 559.846 4
 2 0 -2 16958.3 859.158 3
 2 0 -2 16668 833.719 1
 -2 0 2 16461.3 796.614 2
 2 0 -2 16109.8 825.84 2
 2 0 -2 15448.2 569.337 5
 2 0 -1 1842.67 257.878 2
 -2 0 1 1782.48 249.437 3
 -2 0 1 1583.47 258.455 2
 2 0 -1 1706.03 254.51 3
 2 0 -1 1484.65 113.133 5
 2 0 -1 1654.27 251.016 1
 2 0 0 31354.2 1215.62 1
 -2 0 0 28787.3 1162.9 3
 -2 0 0 31177.1 1218.1 2
 2 0 0 31585.6 1213.82 3
 2 0 0 29783.9 1193.37 2
 2 0 1 3835.59 377.168 3
 -2 0 -1 4235.29 393.328 3
 2 0 1 3302.06 366.109 2
 -2 0 -1 3828.35 407.365 2
 2 0 1 3994.33 391.532 1
 2 0 2 93360.9 2490.98 3
 -2 0 -2 87145 2444.96 3
 -2 0 -2 87213.8 1937.36 4
 2 0 2 88271.8 2527.57 2
 2 0 2 92228.2 2496.4 1
 -2 0 -2 88637.2 2529.33 2
 -2 0 -2 84945.9 1920.94 5
 -2 0 -3 320.039 214.044 2
 -2 0 -3 148.614 54.6384 5
 -2 0 -3 188.627 78.1548 4
 2 0 3 166.976 94.2588 1
 -2 0 -3 258.925 104.772 3
 -2 0 -4 6174.94 508.222 3
 2 0 4 6643.09 507.251 1
 -2 0 -4 6121.39 388.229 5
 -2 0 -4 6245.21 399.707 4
 -2 0 -4 7152.95 577.648 2
 -2 0 -5 2612.94 387.319 2
 2 0 5 2899.25 329.434 1
 -2 0 -5 2137.13 258.445 4
 -2 0 -5 2579.54 273.598 5
 -2 0 -6 2610.85 305.516 5
 -2 0 -6 2533.4 312.337 4
 2 0 6 2842 327.466 1
 -2 0 -6 2161.24 366.378 2
 -2 0 -7 119.659 92.752 4
 -2 0 -7 57.4011 77.6198 5
 2 0 7 3.24468 55.0438 1
 2 0 8 154.083 94.3064 1
 -2 0 -8 120.176 87.3029 4
 -2 0 -9 7985.35 691.035 4
 2 0 9 7796.52 542.497 1
 -2 0 -10 -23.3452 120.532 4
 2 0 10 18.291 36.7145 1
 -2 0 -11 8081.67 781.912 4
 -2 0 -12 1861.4 391.442 4
 -2 0 -13 9490.5 930.387 4
 -2 0 -14 116.074 220.26 4
 -2 0 -15 183.078 143.08 4
 -2 0 -16 1541.45 445.699 4
 -2 0 -17 698.104 293.253 4
 -2 0 -18 34.7921 113.42 4
 -2 0 -19 4543.15 810.022 4
 -2 0 -20 2377.2 601.271 4
 -2 0 -21 -55.7331 165.425 4
 -2 0 -22 -919.209 400.477 4
 2 1 -21 -15.854 194.941 4
 2 1 -20 3.54171 188.508 4
 2 1 -19 2482.15 635.07 4
 2 1 -18 8471.06 1111.03 4
 2 1 -17 2654.57 630.533 4
 2 1 -16 -45.7908 217.516 4
 2 1 -15 9983.98 1092.68 4
 2 1 -14 19297.1 1464.07 4
 2 1 -13 996.934 282.71 4
 2 1 -12 106.799 80.8781 2
 2 1 -12 382.456 217.127 4
 2 1 -11 14073.3 1097.6 4
 2 1 -11 13679.4 754.099 2
 2 1 -10 16549 1143.83 4
 2 1 -10 15364.7 788.923 2
 2 1 -9 15989.9 796.369 2
 2 1 -9 17071.9 1102.28 4
 -2 -1 8 150.524 81.9757 5
 2 1 -8 342.304 107.224 2
 -2 -1 7 34443.5 1476.91 5
 2 1 -7 34424 1231.19 2
 -2 -1 6 2644.46 261.065 2
 -2 -1 6 2471.79 341.092 5
 2 1 -6 2523.7 340.723 5
 2 1 -6 2256.35 272.349 2
 -2 -1 6 2038.41 286.189 1
 -2 -1 5 13120.5 734.03 1
 -2 -1 5 12917.6 739.233 5
 2 1 -5 12226.5 724.232 5
 2 1 -5 13257.9 685.054 2
 -2 -1 5 13323.5 628.289 2
 -2 -1 4 8261.78 535.833 5
 -2 -1 4 7150.35 531.959 1
 2 1 -4 7640.04 508.438 5
 2 1 -4 8049.42 582.763 3
 2 1 -4 7230.54 496.786 2
 -2 -1 4 7615.23 467.948 2
 -2 -1 3 5141.35 375.039 5
 2 1 -3 5001.91 364.527 5
 2 1 -3 6093.55 483.66 3
 -2 -1 3 5193.11 453.245 1
 2 1 -3 5455.79 419.667 2
 2 1 -3 5198.35 439.991 1
 -2 -1 3 5490.01 403.295 2
 -2 -1 2 45569.9 1558.07 1
 2 1 -2 47184.7 1571.95 3
 -2 -1 2 43929.9 1255.97 5
 2 1 -2 42812.7 1433.67 2
 2 1 -2 42767.9 1244.56 5
 2 1 -2 43908.7 1521.04 1
 -2 -1 2 45384.3 1447.31 2
 -2 -1 1 44596.8 1517.94 1
 -2 -1 1 41420.8 1116.82 5
 2 1 -1 41601.3 1422.68 2
 -2 -1 1 44184.5 1431.47 2
 2 1 -1 41590.8 1456.65 3
 -2 -1 1 42448.4 1438.09 3
 2 1 -1 41712.8 1111.88 5
 2 1 -1 41537.5 1467.77 1
 2 1 0 26272.5 689.3 5
 -2 -1 0 27548.5 1122.96 1
 -2 -1 0 27922.1 1076.21 2
 2 1 0 26510.3 1061.9 3
 2 1 0 25841.3 1053.99 2
 -2 -1 0 27769.3 1080.83 3
 -2 -1 0 26283.1 692.928 5
 2 1 0 26988.4 1099.44 1
 2 1 1 17035.7 540.125 4
 -2 -1 -1 17116.7 861.778 1
 2 1 1 17576.7 846.28 3
 -2 -1 -1 17068.4 831.308 3
 -2 -1 -1 17687.6 863.867 2
 -2 -1 -1 17269.2 495.924 5
 2 1 1 18251.2 871.422 1
 -2 -1 -2 4142.91 384.392 3
 2 1 2 3819.62 238.756 4
 -2 -1 -2 4494.19 418.26 1
 -2 -1 -2 4094.27 242.443 4
 -2 -1 -2 3960.43 408.885 2
 2 1 2 4011.28 385.365 1
 -2 -1 -3 2688.68 320.866 1
 2 1 3 2211.02 204.373 4
 -2 -1 -3 2359.24 209.995 4
 -2 -1 -3 2704.66 312.235 3
 2 1 3 2269.12 291.315 1
 -2 -1 -4 25611.7 910.378 4
 -2 -1 -4 24781.3 1079.49 1
 2 1 4 26116 930.65 4
 2 1 4 26216.8 1088.19 1
 -2 -1 -5 12360.5 638.58 4
 2 1 5 12347.8 640.242 4
 -2 -1 -5 12442 718.414 1
 -2 -1 -6 15859.9 816.44 1
 -2 -1 -6 15820.2 785.733 5
 -2 -1 -6 15615.9 782.619 4
 2 1 6 14055.4 756.956 4
 -2 -1 -7 18023.2 892.315 1
 -2 -1 -7 20126.8 957.027 4
 2 1 7 16733.8 905.156 4
 -2 -1 -7 18406.8 927.437 5
 -2 -1 -8 17556.3 958.71 4
 -2 -1 -9 1583.9 287.097 4
 -2 -1 -10 2864.66 411.189 4
 -2 -1 -11 6501.21 670.847 4
 -2 -1 -12 35.1529 102.126 4
 -2 -1 -13 840.941 297.33 4
 -2 -1 -14 158.735 180.706 4
 -2 -1 -15 12068.4 1104.27 4
 -2 -1 -16 535.03 296.913 4
 -2 -1 -17 5002.03 782.643 4
 -2 -1 -18 1118.44 378.906 4
 -2 -1 -19 2041.87 525.738 4
 -2 -1 -20 1010.2 384.346 4
 -2 -1 -21 -77.4895 184.664 4
 -2 -1 -22 923.986 414.652 4
 -2 -1 -23 1299.04 443.065 4
 2 2 -21 739.501 361.926 4
 2 2 -20 4542.48 889.384 4
 2 2 -19 22.9507 193.885 4
 2 2 -18 -657.536 334.096 4
 2 2 -17 2224.39 551.087 4
 2 2 -16 7135.03 983.928 4
 2 2 -15 3212.14 642.541 4
 2 2 -14 590.688 267.901 4
 2 2 -13 4533.68 691.341 4
 -2 -2 12 26331.1 1620.51 5
 2 2 -12 25818.1 1632.99 4
 -2 -2 11 13392.7 1074.29 5
 2 2 -11 10778 587.5 2
 2 2 -10 1523.1 203.564 2
 -2 -2 10 1929.61 396.493 5
 -2 -2 10 2057.25 283.932 1
 -2 -2 9 34984.8 1696.99 5
 -2 -2 9 33516.4 1308.69 1
 2 2 -9 31995.2 1106.07 2
 -2 -2 8 14848.9 1000.79 5
 -2 -2 8 14486.4 811.804 1
 2 2 -8 14054.4 643.312 2
 -2 -2 7 6680.76 624.004 5
 2 2 -7 6344.52 403.022 2
 -2 -2 7 7106.19 550.396 1
 -2 -2 6 31554 1387.59 5
 -2 -2 6 31895.7 960.171 2
 2 2 -6 29549.9 1022.44 2
 -2 -2 6 32029.6 1294.38 1
 2 2 -5 64347.1 2084.73 5
 -2 -2 5 65129.5 1668.7 2
 -2 -2 5 63873.4 2085.29 5
 2 2 -5 61838 1732.08 2
 -2 -2 5 65895.3 2042.8 1
 -2 -2 4 52921.8 1751.9 5
 2 2 -4 51175.9 1719.91 5
 2 2 -4 54620.1 1766.67 3
 2 2 -4 48352.1 1487.57 2
 -2 -2 4 54402.7 1777.63 1
 -2 -2 4 52510.5 1474.97 2
 -2 -2 3 15473.6 781.918 5
 2 2 -3 15465.2 777.18 5
 2 2 -3 16953.6 848.021 3
 -2 -2 3 15841.3 697.819 2
 -2 -2 3 16603.9 867.658 1
 2 2 -2 -51.1802 91.5743 3
 2 2 -2 8.72625 58.967 5
 -2 -2 2 113.693 73.2178 2
 -2 -2 2 33.531 59.8793 3
 -2 -2 2 19.7236 58.0626 1
 -2 -2 2 120.145 94.7919 5
 2 2 -1 246123 5569.01 3
 2 2 -1 235953 5340.79 5
 -2 -2 1 250412 5486.79 2
 -2 -2 1 252486 5712.4 1
 -2 -2 1 239500 5343.97 5
 -2 -2 1 244277 5531.92 3
 2 2 0 22882.4 819.558 5
 -2 -2 0 22248 964.26 3
 2 2 0 23305.6 869.609 4
 2 2 0 23706.2 993.994 3
 -2 -2 0 25834.2 1009.11 2
 -2 -2 0 23678.2 834.818 5
 -2 -2 -1 31774.4 986.95 5
 2 2 1 31704.5 1188.76 3
 -2 -2 -1 31109.3 1182.83 3
 2 2 1 30280.1 1017.37 4
 -2 -2 -2 16988.1 832.458 3
 -2 -2 -2 16804.3 691.775 4
 2 2 2 16127.8 682.533 4
 -2 -2 -3 75696.6 1995.47 4
 -2 -2 -3 74468.3 2254.02 1
 -2 -2 -3 77693 2224.96 3
 2 2 3 73586.5 1998.65 4
 -2 -2 -4 85686.2 2241.33 4
 2 2 4 83238.8 2250.7 4
 -2 -2 -4 83147.3 2442.55 1
 -2 -2 -5 24621.5 1092.83 1
 2 2 5 23416.7 989.592 4
 -2 -2 -5 25169.8 1006.47 4
 -2 -2 -6 1148.9 219.649 1
 -2 -2 -6 1624.76 256.15 4
 2 2 6 1408.04 235.561 4
 -2 -2 -7 20045.6 978.882 4
 2 2 7 18418.9 964.086 4
 -2 -2 -7 18843.2 946.925 1
 -2 -2 -8 133.843 119.905 4
 -2 -2 -8 346.551 143.568 1
 -2 -2 -9 1381.08 253.431 1
 -2 -2 -9 1631.8 305.849 4
 -2 -2 -10 1388.85 248.012 1
 -2 -2 -10 1459.41 307.253 4
 -2 -2 -11 7257.63 561.623 1
 -2 -2 -11 8319.44 768.607 4
 -2 -2 -12 4519.9 429.242 1
 -2 -2 -12 5244.86 631.689 4
 -2 -2 -13 25145.8 1486.04 4
 -2 -2 -14 428.976 256.822 4
 -2 -2 -15 976.494 302.389 4
 -2 -2 -16 1539.41 426.038 4
 -2 -2 -17 2763.6 573.84 4
 -2 -2 -18 881.187 354.314 4
 -2 -2 -19 -176.624 207.402 4
 -2 -2 -20 1763.88 526.703 4
 -2 -2 -21 1303.86 439.544 4
 -2 -2 -22 202.409 168.059 4
 -2 -2 -23 536.07 318.563 4
 2 3 -20 -286.929 343.687 4
 2 3 -19 367.846 227.379 4
 2 3 -18 400.998 303.66 4
 2 3 -17 834.459 394.893 4
 2 3 -16 658.46 338.53 4
 -2 -3 15 1745.23 490.594 5
 2 3 -15 1743.88 482.662 4
 -2 -3 14 6863.15 897.579 5
 -2 -3 13 259.467 140.34 5
 -2 -3 13 303.344 123.087 1
 -2 -3 12 -77.3114 171.61 5
 -2 -3 12 -83.3978 60.4876 1
 -2 -3 11 3349.35 561.92 5
 -2 -3 11 3448.44 395.458 1
 -2 -3 10 17638.6 1262.45 5
 -2 -3 10 17580.9 956.343 1
 -2 -3 9 30533.9 1310.73 1
 -2 -3 9 29547 1622.91 5
 -2 -3 8 5634.09 651.06 5
 -2 -3 8 5519.49 513.82 1
 -2 -3 7 13717.7 975.201 5
 -2 -3 6 17030 542.972 2
 2 3 -6 19850.1 976.325 3
 -2 -3 6 20782.7 1150.64 5
 -2 -3 5 34128.9 1483.89 5
 2 3 -5 33811.1 1301.47 3
 -2 -3 5 31530.1 906.821 2
 -2 -3 4 169.766 71.2746 5
 2 3 -4 373.528 114.617 3
 -2 -3 4 260.759 75.5287 2
 -2 -3 3 34998.7 1391.4 5
 2 3 -3 35512 1298.09 3
 2 3 -3 34851.5 1404.65 5
 -2 -3 3 34904.3 1110.72 2
 -2 -3 2 72308.7 2174.99 5
 2 3 -2 70869.5 2171.41 5
 2 3 -2 70336.4 2071.94 3
 -2 -3 2 74309.6 1968.84 2
 -2 -3 1 98027.8 2560.32 3
 -2 -3 1 97035.5 2640.34 5
 2 3 -1 97622.9 2587.84 3
 2 3 -1 95249 2629.84 5
 -2 -3 0 21101 918.706 5
 2 3 0 20191.2 898.4 5
 -2 -3 0 20372.4 889.833 3
 2 3 0 20315.4 938.523 4
 2 3 0 19254.4 873.696 3
 -2 -3 -1 119879 3075.51 3
 2 3 1 119369 3099.78 4
 -2 -3 -1 122505 3050.42 5
 -2 -3 -2 95581.7 2574.57 3
 2 3 2 93264.6 2545.7 4
 -2 -3 -2 92209.5 2465.23 5
 -2 -3 -3 675.583 171.648 4
 2 3 3 839.805 175.902 4
 -2 -3 -4 636.826 145.371 4
 2 3 4 663.057 156.07 4
 -2 -3 -5 22522.8 1038.28 4
 2 3 5 23668.9 1069.27 4
 -2 -3 -6 13638.7 793.249 4
 2 3 6 12141.9 774.97 4
 -2 -3 -7 2293.63 323.185 4
 -2 -3 -8 14117.2 889.459 4
 -2 -3 -9 31758.8 1469.03 4
 -2 -3 -10 39715.2 1744.37 4
 -2 -3 -11 1441.72 266.845 1
 -2 -3 -11 1964.26 371.953 4
 -2 -3 -12 14039.8 1039.8 4
 -2 -3 -12 11273 756.74 1
 -2 -3 -13 205.936 103.27 1
 -2 -3 -13 251.978 195.914 4
 -2 -3 -14 89.9479 55.0772 1
 -2 -3 -14 204.686 178.986 4
 -2 -3 -15 8023.35 607.619 1
 -2 -3 -15 8845.65 927.88 4
 -2 -3 -16 446.845 267.825 4
 -2 -3 -16 47.5707 70.118 1
 -2 -3 -17 8784.84 1009.47 4
 -2 -3 -18 1460.24 446.626 4
 -2 -3 -19 2828.01 612.822 4
 -2 -3 -20 21.759 178.919 4
 -2 -3 -21 -21.6766 186.863 4
 -2 -3 -22 961.036 438.166 4
 -2 -3 -23 3.65021 142.607 4
 2 4 -19 452.25 208.476 4
 2 4 -18 -210.567 179.837 4
 2 4 -17 835.258 348.413 4
 -2 -4 17 -536.53 304.963 5
 -2 -4 16 87.2309 160.688 5
 -2 -4 15 30.9064 137.436 5
 -2 -4 14 2124.18 519.16 5
 -2 -4 13 971.055 359.958 5
 -2 -4 12 129.223 162.763 5
 -2 -4 12 18.6393 54.6033 1
 -2 -4 11 5134.17 732.527 5
 -2 -4 11 4988.53 526.361 1
 -2 -4 10 3106.83 533.819 5
 -2 -4 9 108.006 141.292 5
 -2 -4 8 98.6845 107.255 5
 -2 -4 7 3686.63 524.806 5
 2 4 -7 3848.15 410.876 3
 -2 -4 6 21647.7 1275.16 5
 2 4 -6 22358.4 1031.98 3
 2 4 -5 3613.81 372.715 3
 -2 -4 5 3668.63 482.614 5
 -2 -4 5 2354.29 156.234 2
 -2 -4 4 1036.37 256.638 5
 2 4 -4 770.449 160.072 3
 -2 -4 4 587.254 103.275 2
 2 4 -3 22450.5 946.397 3
 -2 -4 3 22477.5 825.562 2
 -2 -4 3 22687.7 1173.2 5
 -2 -4 2 8648.37 670.916 5
 2 4 -2 8114.34 519.179 3
 -2 -4 1 32009.9 1140.98 3
 -2 -4 1 33038.6 1386.1 5
 -2 -4 0 5128.46 485.192 5
 -2 -4 0 4652.92 385.406 3
 -2 -4 -1 21027.1 1018.53 5
 -2 -4 -1 19537.8 874.896 3
 -2 -4 -2 16510.4 817.184 3
 -2 -4 -2 16992.1 895.701 5
 -2 -4 -3 13919.2 807.472 5
 -2 -4 -3 15420.8 896.84 4
 -2 -4 -4 25298.5 1197.55 4
 -2 -4 -5 34616.1 1442.23 4
 -2 -4 -6 9394.21 708.168 4
 -2 -4 -7 4522.01 501.051 4
 -2 -4 -8 7477.48 683.482 4
 -2 -4 -9 241.726 118.97 4
 -2 -4 -10 -24.4172 148.095 4
 -2 -4 -11 10.9362 96.7163 4
 -2 -4 -12 11576 975.001 4
 -2 -4 -13 20053.5 1345.35 4
 -2 -4 -14 815.652 321.725 4
 -2 -4 -15 206.668 102.537 1
 -2 -4 -15 271.344 211.956 4
 -2 -4 -16 52.384 82.9506 1
 -2 -4 -16 139.952 123.542 4
 -2 -4 -17 2484.57 536.105 4
 -2 -4 -18 -1.97359 114.237 4
 -2 -4 -19 -36.6049 135.561 4
 -2 -4 -20 854.555 346.577 4
 -2 -4 -21 1289.29 435.823 4
 -2 -4 -22 -27.3779 194.65 4
 -2 -4 -23 718.371 363.383 4
 2 5 -18 251.7 251.758 4
 -2 -5 18 250.1 276.594 5
 -2 -5 17 -841.368 382.331 5
 -2 -5 16 577.924 417.003 5
 -2 -5 15 209.281 245.298 5
 -2 -5 14 1798.83 507.186 5
 -2 -5 13 -122.277 187.431 5
 -2 -5 12 7.61774 124.413 5
 -2 -5 11 -88.7541 178.933 5
 2 5 -10 3894.21 457.074 3
 -2 -5 10 3829.98 635.517 5
 -2 -5 9 7512.77 868.62 5
 2 5 -9 7895.09 630.758 3
 -2 -5 8 19429.4 1389.95 5
 2 5 -8 20177.2 1010.47 3
 -2 -5 7 1723.28 403.194 5
 2 5 -7 1569.4 248.249 3
 -2 -5 6 41.2969 96.2058 5
 2 5 -6 -75.196 74.062 3
 -2 -5 5 14363 1052.37 5
 2 5 -5 14000.2 720.017 3
 -2 -5 4 8144.72 746.867 5
 2 5 -4 7212.21 469.718 3
 -2 -5 4 5879.46 344.803 2
 2 5 -3 401.505 114.109 3
 -2 -5 3 227.096 101.529 5
 -2 -5 2 5329.85 590.584 5
 -2 -5 1 55585.9 2051.31 5
 -2 -5 1 48012.7 1478.14 3
 -2 -5 0 75139.2 2098.66 3
 -2 -5 0 80904.9 2607.82 5
 -2 -5 -1 74.3653 86.675 5
 -2 -5 -1 -3.41877 31.4001 3
 -2 -5 -2 3363.72 347.315 3
 -2 -5 -2 3576.91 439.61 5
 -2 -5 -3 21099.3 1112.48 5
 -2 -5 -3 20033.6 940.91 3
 -2 -5 -4 25470.9 1291.93 4
 -2 -5 -4 22411.7 1176.07 5
 -2 -5 -5 4472.48 531.703 4
 -2 -5 -6 7967.79 710.421 4
 -2 -5 -7 9885.69 819.923 4
 -2 -5 -8 32403.8 1585.53 4
 -2 -5 -9 689.905 221.182 4
 -2 -5 -10 6613.69 711.441 4
 -2 -5 -11 18736.7 1278.29 4
 -2 -5 -12 222.462 94.8281 4
 -2 -5 -13 1395.65 337.145 4
 -2 -5 -14 88.9664 107.59 4
 -2 -5 -15 6886.64 852.253 4
 -2 -5 -16 1377.58 399.688 4
 -2 -5 -17 47.9862 117.129 4
 -2 -5 -18 1506.98 476.548 4
 -2 -5 -19 4277.17 765.648 4
 -2 -5 -20 401.946 281.969 4
 -2 -5 -21 151.452 169.055 4
 -2 -5 -22 51.0427 146.617 4
 -2 -6 16 2406.22 647.522 5
 -2 -6 15 486.681 317.36 5
 -2 -6 14 366.746 285.385 5
 -2 -6 13 -170.708 233.931 5
 -2 -6 12 115.661 186.613 5
 -2 -6 11 5431.59 821.265 5
 -2 -6 10 2180.34 501.429 5
 -2 -6 9 1658.66 430.958 5
 2 6 -8 3453.01 357.053 3
 -2 -6 8 2764.11 548.737 5
 2 6 -7 3606.7 343.738 3
 -2 -6 7 3740.68 613.182 5
 2 6 -6 1507.26 203.439 3
 -2 -6 6 1626.29 381.922 5
 -2 -6 5 3535.95 549.483 5
 2 6 -5 3268.7 287.194 3
 -2 -6 4 1192.73 146.042 2
 -2 -6 4 1217.85 308.419 5
 -2 -6 3 7320.24 761.831 5
 -2 -6 2 11223.1 940.258 5
 -2 -6 1 13.434 135.152 5
 -2 -6 0 3380.71 301.302 3
 -2 -6 0 4138.16 543.344 5
 -2 -6 -1 11517 902.863 5
 -2 -6 -1 11116.8 611.842 3
 -2 -6 -2 17107.9 1116.57 5
 -2 -6 -2 16096.2 795.931 3
 -2 -6 -3 2440.56 303.984 3
 -2 -6 -3 2090.46 362.485 5
 -2 -6 -4 1218.88 261.682 5
 -2 -6 -5 28398.3 1542.27 4
 -2 -6 -5 31859.1 1542.29 5
 -2 -6 -6 54331 2238.65 4
 -2 -6 -7 4618.85 608.017 4
 -2 -6 -8 628.389 230.375 4
 -2 -6 -9 6010.81 691.939 4
 -2 -6 -10 31443.2 1720.19 4
 -2 -6 -11 22710.8 1470.79 4
 -2 -6 -12 3614.84 581.242 4
 -2 -6 -13 16857.1 1311.36 4
 -2 -6 -14 6880.89 851.839 4
 -2 -6 -15 1796.39 456.206 4
 -2 -6 -16 7.42105 143.938 4
 -2 -6 -17 10230.2 1108.39 4
 -2 -6 -18 2558.09 565.28 4
 -2 -6 -19 618.976 317.831 4
 -2 -6 -20 382.879 352.825 4
 -2 -6 -21 5006.28 883.231 4
 -2 -6 -22 1101.56 419.493 4
 -2 -7 15 407.247 197.225 5
 -2 -7 14 520.389 324.814 5
 -2 -7 13 547.847 362.201 5
 -2 -7 12 160.035 257.904 5
 -2 -7 11 2822.3 626.29 5
 -2 -7 10 9226.48 1104.79 5
 -2 -7 9 5864.52 858.467 5
 -2 -7 8 2544.49 552.169 5
 -2 -7 7 1265.39 415.149 5
 -2 -7 6 5148.35 742.655 5
 -2 -7 5 11272.5 1089.85 5
 -2 -7 4 317.796 176.274 5
 -2 -7 3 17187.8 1276.1 5
 -2 -7 2 123.127 136.1 5
 -2 -7 1 15081.4 1175.26 5
 -2 -7 0 3313.35 532.981 5
 -2 -7 0 3059.51 255.586 3
 -2 -7 -1 2743.17 276.106 3
 -2 -7 -1 3589.78 566.895 5
 -2 -7 -2 3122.46 319.609 3
 -2 -7 -2 4097.66 565.165 5
 -2 -7 -3 15586.9 1143.99 5
 -2 -7 -3 14022.1 769.554 3
 -2 -7 -4 1419.39 339.493 5
 -2 -7 -5 2032.37 398.497 5
 -2 -7 -6 -42.4784 129.615 5
 -2 -7 -6 -97.739 217.312 4
 -2 -7 -7 2759.04 495.629 4
 -2 -7 -8 16841.2 1251.55 4
 -2 -7 -9 4176.6 627.771 4
 -2 -7 -10 1581.91 437.71 4
 -2 -7 -11 19883.8 1441.7 4
 -2 -7 -12 3040.18 547.112 4
 -2 -7 -13 685.56 330.435 4
 -2 -7 -14 152.897 170.74 4
 -2 -7 -15 4768.71 757.938 4
 -2 -7 -16 3890.12 721.032 4
 -2 -7 -17 4184.54 768.227 4
 -2 -7 -18 1386.37 449.795 4
 -2 -7 -19 4974.33 847.834 4
 -2 -7 -20 1600.35 482.315 4
 -2 -7 -21 132.94 149.719 4
 -2 -8 13 391.974 339.102 5
 -2 -8 12 -62.8108 329.127 5
 -2 -8 11 536.499 280.482 5
 -2 -8 10 1144.19 446.528 5
 -2 -8 9 478.835 288.706 5
 -2 -8 8 3370.9 657.48 5
 -2 -8 7 4767.37 773.634 5
 -2 -8 6 66.8369 177.332 5
 -2 -8 5 1126.56 361.782 5
 -2 -8 4 1935.33 477.02 5
 -2 -8 3 1557.78 439.503 5
 -2 -8 2 476.718 187.503 5
 -2 -8 1 614.64 226.776 5
 -2 -8 0 8495.03 918.926 5
 -2 -8 -1 4253.48 636.946 5
 -2 -8 -2 -53.6051 115.563 5
 -2 -8 -3 3185.05 547.309 5
 -2 -8 -4 404.21 219.768 5
 -2 -8 -5 3231.49 540.46 5
 -2 -8 -6 1899.12 443.667 5
 -2 -8 -7 2269.01 469.001 5
 -2 -8 -8 628.286 262.678 5
 -2 -8 -8 505.088 184.624 4
 -2 -8 -9 1331.11 403.826 4
 -2 -8 -10 1406.18 381.582 4
 -2 -8 -11 275.481 208.825 4
 -2 -8 -12 246.039 168.911 4
 -2 -8 -13 77.6009 136.135 4
 -2 -8 -14 399.11 268.554 4
 -2 -8 -15 186.446 241.741 4
 -2 -8 -16 268.379 259.165 4
 -2 -8 -17 2356.18 572.039 4
 -2 -8 -18 189.137 146.628 4
 -2 -8 -19 818.563 391.848 4
 -2 -8 -20 -232.152 244.167 4
 -2 -9 11 -297.409 281.791 5
 -2 -9 10 -72.4096 186.587 5
 -2 -9 9 636.966 322.338 5
 -2 -9 8 2019.2 571.291 5
 -2 -9 7 725.767 386.496 5
 -2 -9 6 -51.3092 153.179 5
 -2 -9 5 1709.59 445.209 5
 -2 -9 4 1067.45 362.279 5
 -2 -9 3 114.034 169.702 5
 -2 -9 2 285.616 268.535 5
 -2 -9 1 964.671 314.775 5
 -2 -9 0 2246.07 523.342 5
 -2 -9 -1 585.339 278.186 5
 -2 -9 -2 22.3946 188.347 5
 -2 -9 -3 3291.01 606.203 5
 -2 -9 -4 175.035 119.13 5
 -2 -9 -5 2183.19 478.854 5
 -2 -9 -6 496.491 234.231 5
 -2 -9 -7 4.04408 142.514 5
 -2 -9 -8 1252.62 406.674 5
 -2 -9 -9 861.143 330.235 5
 -2 -9 -9 293.425 207.331 4
 -2 -9 -10 166.587 171.211 4
 -2 -9 -11 3201.28 629.724 4
 -2 -9 -12 -41.6995 154.397 4
 -2 -9 -13 785.276 338.076 4
 -2 -9 -14 -203.083 225.561 4
 -2 -9 -15 184.278 268.518 4
 -2 -9 -16 38.1555 177.446 4
 -2 -9 -17 1191.76 435.361 4
 -2 -9 -18 66.2726 187.538 4
 -2 -9 -19 314.561 275.405 4
 -2 -10 8 374.423 263.952 5
 -2 -10 7 796.511 381.379 5
 -2 -10 6 1869.57 537.421 5
 -2 -10 5 141.914 173.155 5
 -2 -10 4 981.909 385.651 5
 -2 -10 3 547.307 273.994 5
 -2 -10 2 4069.39 749.113 5
 -2 -10 1 6878.71 963.227 5
 -2 -10 0 197.822 232.12 5
 -2 -10 -1 6656.21 928.279 5
 -2 -10 -2 3709.89 683.712 5
 -2 -10 -3 3434.3 648.918 5
 -2 -10 -4 1361.6 412.21 5
 -2 -10 -5 2072.25 523.91 5
 -2 -10 -6 5179.27 796.428 5
 -2 -10 -7 1952.24 493.558 5
 -2 -10 -8 -567.396 283.15 5
 -2 -10 -9 3352.97 703.551 5
 -2 -10 -10 4281.82 747.295 5
 -2 -10 -11 1267.78 458.023 5
 -2 -10 -11 1298.22 468.304 4
 -2 -10 -12 -81.8735 191.839 4
 -2 -10 -13 5.4696 142.743 4
 -2 -10 -14 355.551 252.969 4
 -2 -10 -15 722.444 347.357 4
 -2 -10 -16 289.572 251.413 4
 -2 -10 -17 227.708 174.117 4
 -2 -11 4 53.3976 185.554 5
 -2 -11 3 198.894 285.376 5
 -2 -11 2 172.833 240.688 5
 -2 -11 1 73.3281 263.638 5
 -2 -11 0 2526.41 628.85 5
 -2 -11 -1 3015.76 643.827 5
 -2 -11 -2 958.658 417.158 5
 -2 -11 -3 412.495 305.619 5
 -2 -11 -4 1544.12 484.877 5
 -2 -11 -5 39.1604 207.903 5
 -2 -11 -6 -23.4953 262.976 5
 -2 -11 -7 2282.72 566.062 5
 -2 -11 -8 1735.98 514.21 5
 -2 -11 -9 2590.19 607.669 5
 -2 -11 -10 306.649 239.503 5
 -2 -11 -11 2764.46 657.925 5
 -2 -11 -12 3290.42 706.219 5
 -2 -11 -13 -29.979 241.724 4
 -2 -11 -13 127.079 133.692 5
 -2 -11 -14 306.207 282.05 4
 -2 -11 -14 -116.207 207.173 5
 -2 -12 -2 180.734 271.495 5
 -2 -12 -3 472.163 250.065 5
 -2 -12 -4 -268.26 238.91 5
 -2 -12 -5 6.89022 206.514 5
 -2 -12 -6 272.443 277.734 5
 -2 -12 -7 59.003 153.939 5
 -2 -12 -8 -70.3176 189.766 5
 -2 -12 -9 1731.42 548.418 5
 3 -11 -9 -423.803 283.88 5
 3 -11 -8 110.311 138.873 5
 3 -11 -7 -292.152 263.401 5
 3 -11 -6 159.357 132.513 5
 3 -11 -5 1140.12 423.276 5
 3 -11 -4 -496.489 303.905 5
 3 -11 -3 1012.66 395.383 5
 3 -11 -2 249.746 246.675 5
 3 -11 -1 25.8731 162.41 5
 3 -11 0 -138.64 197.876 5
 3 -10 -15 -17.739 160.269 4
 3 -10 -14 -38.226 182.668 4
 3 -10 -13 871.722 453.485 5
 3 -10 -12 -261.675 303.395 5
 3 -10 -11 46.3863 198.76 5
 3 -10 -10 208.919 226.683 5
 3 -10 -9 422.38 238.385 5
 3 -10 -8 211.754 202.39 5
 3 -10 -7 76.1045 184.484 5
 3 -10 -6 -68.5011 209.745 5
 3 -10 -5 868.294 392.051 5
 3 -10 -4 558.937 347.586 5
 3 -10 -3 -106.696 169.945 5
 3 -10 -2 220.545 183.239 5
 3 -10 -1 428.408 300.023 5
 3 -10 0 413.615 235.482 5
 3 -10 1 -301.83 244.297 5
 3 -10 2 267.354 291.526 5
 3 -10 3 877.198 390.109 5
 3 -10 4 781.615 366.502 5
 3 -10 5 -157.558 254.35 5
 3 -10 6 470.043 336.714 5
 3 -9 -17 531.091 333.56 4
 3 -9 -16 310.535 254.047 4
 3 -9 -15 -316.407 238.118 4
 3 -9 -14 -374.837 283.471 4
 3 -9 -13 331.779 262.038 4
 3 -9 -12 -276.418 200.317 3
 3 -9 -12 -91.3471 258.384 4
 3 -9 -11 834.494 370.006 4
 3 -9 -11 46.118 154.932 5
 3 -9 -11 469.622 270.977 3
 3 -9 -10 -214.379 170.963 5
 3 -9 -10 -237.346 180.536 3
 3 -9 -9 302.697 249.324 5
 3 -9 -9 169.464 109.026 3
 3 -9 -8 700.07 257.236 5
 3 -9 -8 547.1 219.2 3
 3 -9 -7 148.408 146.968 5
 3 -9 -6 285.65 230.082 5
 3 -9 -5 -211.175 190.196 5
 3 -9 -4 374.084 232.735 5
 3 -9 -3 262.01 190.025 5
 3 -9 -2 -128.804 256.954 5
 3 -9 -1 76.1834 176.917 5
 3 -9 0 2294.02 534.984 5
 3 -9 1 420.787 322.607 5
 3 -9 2 448.441 312.328 5
 3 -9 3 393.123 234.881 5
 3 -9 4 39.8077 167.388 5
 3 -9 5 753.972 314.339 5
 3 -9 6 -169.332 195.033 5
 3 -9 7 -490.661 291.209 5
 3 -9 8 -9.26433 153.869 5
 3 -9 9 453.486 293.812 5
 3 -9 10 233.033 228.866 5
 3 -8 -19 503.302 338.147 4
 3 -8 -18 83.1048 175.002 4
 3 -8 -17 6.42293 176.04 4
 3 -8 -16 226.839 242.029 4
 3 -8 -15 622.264 338.379 4
 3 -8 -14 537.789 292.495 4
 3 -8 -13 670.946 252.958 4
 3 -8 -12 -99.7386 218.072 4
 3 -8 -11 364.098 199.004 4
 3 -8 -10 64.3293 113.121 4
 3 -8 -10 -22.9228 100.51 3
 3 -8 -9 153.166 201.232 5
 3 -8 -9 26.707 148.923 3
 3 -8 -8 -3.53603 109.291 5
 3 -8 -8 93.3779 119.848 3
 3 -8 -7 -40.5082 123.29 5
 3 -8 -7 82.1108 138.228 3
 3 -8 -6 -60.5755 156.383 5
 3 -8 -6 -186.705 138.762 3
 3 -8 -5 -1.732 108.654 5
 3 -8 -5 329.049 187.392 3
 3 -8 -4 89.5161 168.894 5
 3 -8 -4 59.8966 76.4512 3
 3 -8 -3 154.567 172.035 5
 3 -8 -3 69.7718 78.5288 3
 3 -8 -2 793.694 293.822 5
 3 -8 -1 90.8602 140.414 5
 3 -8 0 471.3 226.985 5
 3 -8 1 378.946 225.682 5
 -3 8 -1 -113.569 220.928 2
 -3 8 -2 -32.9209 158.786 2
 3 -8 2 49.2419 127.192 5
 3 -8 3 842.409 334.854 5
 -3 8 -3 534.679 261.272 2
 3 -8 4 172.63 213.562 5
 -3 8 -4 82.9475 197.398 2
 3 -8 5 -303.326 212.017 5
 -3 8 -5 53.8947 91.6898 2
 3 -8 6 -138.035 246.173 5
 -3 8 -6 428.678 215.513 2
 3 -8 7 11.4444 137.207 5
 3 -8 8 33.6271 133.793 5
 3 -8 9 204.827 219.311 5
 3 -8 10 -69.8267 126.848 5
 3 -8 11 191.799 289.218 5
 3 -8 12 904.451 413.183 5
 3 -7 -20 -18.7719 191.607 4
 3 -7 -19 847.633 380.021 4
 3 -7 -18 31.4678 230.494 4
 3 -7 -17 1069.65 432.189 4
 3 -7 -16 364.009 297.598 4
 3 -7 -15 1326.03 437.129 4
 3 -7 -14 201.25 209.406 4
 3 -7 -13 387.961 280.509 4
 3 -7 -12 -47.6714 98.8634 4
 3 -7 -11 1026.27 325.995 4
 3 -7 -10 1087.85 324.763 4
 3 -7 -9 1023.88 358.807 4
 3 -7 -9 1077.01 339.351 3
 3 -7 -8 223.677 151.951 4
 3 -7 -8 870.166 314.555 3
 3 -7 -7 2864.17 518.38 5
 3 -7 -7 2011.96 424.607 3
 3 -7 -6 1292.58 344.841 5
 3 -7 -6 1482.88 372.982 3
 3 -7 -5 888.181 299.011 5
 3 -7 -5 978.356 297.113 3
 3 -7 -4 590.554 256.929 5
 3 -7 -4 1000.84 302.474 3
 3 -7 -3 1004.48 266.05 5
 3 -7 -3 1474.05 346.095 3
 3 -7 -2 211.365 170.72 5
 3 -7 -2 446.358 193.217 3
 -3 7 2 432.639 187.483 2
 3 -7 -1 123.003 92.6072 5
 3 -7 -1 -82.9962 102.361 3
 -3 7 1 -38.2827 136.197 2
 3 -7 0 1022.28 315.281 5
 3 -7 0 1039.16 266.089 3
 -3 7 0 678.771 272.089 2
 3 -7 1 1024.67 252.735 3
 3 -7 1 1338.8 352.062 5
 -3 7 -1 948.409 282.217 2
 3 -7 2 76.7121 106.969 5
 -3 7 -2 -33.2303 144.554 2
 3 -7 3 1581.14 396.951 5
 -3 7 -3 1389.36 369.829 2
 3 -7 4 441.061 232.281 5
 -3 7 -4 210.29 155.821 2
 -3 7 -5 498.264 219.673 2
 3 -7 5 93.2458 143.068 5
 -3 7 -6 94.6161 122.06 2
 3 -7 6 -213.437 236.16 5
 -3 7 -7 671.761 255.47 2
 3 -7 7 225.177 158.098 5
 3 -7 8 -102.403 185.763 5
 -3 7 -8 65.4762 161.831 2
 3 -7 9 218.86 243.538 5
 3 -7 10 405.231 256.468 5
 3 -7 11 445.299 272.075 5
 3 -7 12 323.579 221.504 5
 3 -7 13 234.972 290.71 5
 3 -7 14 414.585 339.256 5
 3 -6 -21 799.124 371.097 4
 3 -6 -20 3.36685 186.86 4
 3 -6 -19 -3.18078 154.216 4
 3 -6 -18 -72.191 127.037 4
 3 -6 -17 232.534 208.283 4
 3 -6 -16 1191.99 400.314 4
 3 -6 -15 4234.31 715.901 4
 3 -6 -14 154.134 229.713 4
 3 -6 -13 4746.05 719.468 4
 3 -6 -12 5166.77 726.65 4
 3 -6 -11 2362.93 473.182 4
 3 -6 -10 -127.122 117.268 4
 3 -6 -9 5089.88 671.512 4
 3 -6 -8 2662.99 486.35 4
 3 -6 -8 2826.33 501.624 3
 3 -6 -7 6430.42 747.767 3
 3 -6 -7 4459.25 623.259 4
 3 -6 -6 -1.66285 132.625 4
 3 -6 -6 296.545 196.466 3
 3 -6 -6 458.533 223.677 5
 3 -6 -5 5582.23 667.339 3
 3 -6 -5 4098.09 584.62 5
 3 -6 -4 15257.1 1125.81 3
 3 -6 -4 17072.4 1166.5 5
 -3 6 4 17435.1 1294.89 2
 3 -6 -3 2452.01 444.776 5
 3 -6 -3 2576.28 435.907 3
 -3 6 3 3771.57 606.922 2
 3 -6 -2 7768.88 796.201 5
 3 -6 -2 8676.03 785.357 3
 -3 6 2 8947.5 895.764 2
 -3 6 1 53.3829 154.711 2
 3 -6 -1 -295.026 275.871 5
 3 -6 -1 -20.8808 89.3194 3
 3 -6 0 921.448 268.293 5
 3 -6 0 1030.7 259.242 3
 -3 6 0 891.249 286.201 2
 3 -6 1 3087.43 440.452 3
 3 -6 1 3618.76 539.838 5
 -3 6 -1 3482.36 543.906 2
 -3 6 -2 953.003 290.59 2
 3 -6 2 679.163 290.366 5
 -3 6 -3 3203.34 523.55 2
 3 -6 3 3524.53 543.69 5
 -3 6 -4 2615.85 469.847 2
 3 -6 4 2541.62 490.541 5
 -3 6 -5 1080.35 309.092 2
 3 -6 5 1032.43 304.751 5
 3 -6 6 -106.469 213.622 5
 -3 6 -6 -65.7563 131.349 2
 -3 6 -7 2191.78 450.596 2
 3 -6 7 2265.89 482.505 5
 -3 6 -8 363.613 222.122 2
 3 -6 8 168.039 171.068 5
 3 -6 9 -364.489 223.863 5
 -3 6 -9 99.2397 118.832 2
 3 -6 10 636.326 282.353 5
 -3 6 -10 706.585 260.805 2
 3 -6 11 204.989 245.442 5
 3 -6 12 1559 470.149 5
 3 -6 13 -9.85119 130.413 5
 3 -6 14 301.594 292.118 5
 3 -6 15 -76.229 169.895 5
 3 -6 16 -277.052 247.125 5
 3 -5 -21 68.782 175.284 4
 3 -5 -20 22.9119 138.184 4
 3 -5 -19 960.637 410.565 4
 3 -5 -18 587.313 289.875 4
 3 -5 -17 2010.79 504.066 4
 3 -5 -16 1267.93 397.551 4
 3 -5 -15 1664.2 443.34 4
 3 -5 -14 549.887 267.237 4
 3 -5 -13 697.503 265.478 4
 3 -5 -12 -122.7 132.153 4
 3 -5 -11 2240.5 441.357 4
 3 -5 -10 1076.01 289.266 4
 3 -5 -9 2700.39 457.26 4
 3 -5 -8 365.274 167.732 4
 3 -5 -7 14212.8 1014.01 4
 3 -5 -7 14412.4 1120.74 3
 3 -5 -6 10447.9 920.475 3
 3 -5 -6 10651.6 854.683 4
 -3 5 6 12077.8 1037.22 2
 3 -5 -5 4950.19 628.357 3
 -3 5 5 4497.98 621.63 2
 3 -5 -5 5132.03 601.577 4
 3 -5 -4 3.03857 107.512 5
 -3 5 4 337.521 222.904 2
 3 -5 -4 237.4 205.358 3
 3 -5 -3 7270.97 686.792 5
 3 -5 -3 8006.31 761.665 3
 -3 5 3 7282.87 768.466 2
 3 -5 -2 4906.56 555.367 5
 -3 5 2 5572.47 672.36 2
 3 -5 -2 4656.38 574.178 3
 3 -5 -1 4368.87 534.694 3
 3 -5 -1 3302.52 448.036 5
 -3 5 1 4313.11 593.421 2
 -3 5 0 3192.08 507.566 2
 3 -5 0 3126.04 442.177 3
 3 -5 0 2835.43 457.16 5
 3 -5 1 15818.7 1064.53 5
 3 -5 1 18779.8 1108.29 3
 -3 5 -1 16240.5 1181.98 2
 3 -5 2 6801.26 653.912 3
 3 -5 2 6822.42 691.041 5
 -3 5 -2 7077.38 756.091 2
 3 -5 3 6809.64 713.79 5
 -3 5 -3 7458.04 769.251 2
 -3 5 -4 816.747 268.389 2
 3 -5 4 541.307 210.025 5
 3 -5 5 1229.59 300.112 5
 -3 5 -5 1862.51 397.94 2
 3 -5 6 6625.37 755.837 5
 -3 5 -6 6748.72 742.567 2
 3 -5 7 7476.8 821.974 5
 -3 5 -7 6543.68 746.113 2
 3 -5 8 2005.28 434.106 5
 -3 5 -8 3178.13 511.746 2
 3 -5 9 6032.98 774.559 5
 -3 5 -9 4667.36 632.071 2
 3 -5 10 1774.93 423.418 5
 -3 5 -10 1497.86 366.293 2
 3 -5 11 529.625 237.798 5
 -3 5 -11 693.332 257.774 2
 3 -5 12 94.0751 202.181 5
 -3 5 -12 -182.754 204.448 2
 3 -5 13 254.657 266.811 5
 3 -5 14 995.03 356.332 5
 3 -5 15 707.64 359.039 5
 -3 5 -16 659.625 377.546 4
 3 -5 16 851.944 391.406 5
 3 -5 17 545.668 349.903 5
 -3 5 -17 192.259 218.732 4
 3 -5 18 231.192 175.911 5
 -3 5 -18 479.993 303.06 4
 3 -4 -22 -7.33041 317.485 4
 3 -4 -21 -29.2939 197.633 4
 3 -4 -20 319.797 261.602 4
 3 -4 -19 570.69 298.441 4
 3 -4 -18 -999.365 370.284 4
 3 -4 -17 334.269 253.49 4
 3 -4 -16 214.876 174.829 4
 3 -4 -15 1387.02 370.963 4
 3 -4 -14 743.575 282.914 4
 3 -4 -13 108.896 87.1989 4
 3 -4 -12 669.836 271.037 4
 3 -4 -11 2260.89 419.287 4
 3 -4 -10 117.26 112.892 4
 3 -4 -9 760.992 246.993 4
 3 -4 -8 1395.26 296.895 4
 -3 4 7 1005.21 315.167 2
 3 -4 -7 453.112 161.693 4
 -3 4 6 8274.85 798.072 2
 3 -4 -6 7200.61 632.06 4
 3 -4 -6 6633.79 720.35 3
 -3 4 5 402.092 217.181 2
 3 -4 -5 47.7441 66.0587 4
 3 -4 -5 380.82 207.986 3
 -3 4 4 11481.3 925.748 2
 3 -4 -4 8906.17 819.866 3
 3 -4 -4 8778.53 680.498 4
 -3 4 3 3623.44 522.972 2
 3 -4 -3 2938.61 378.352 5
 3 -4 -3 3604.29 499.876 3
 -3 4 2 2751.04 487.107 2
 3 -4 -2 2014.13 326.282 5
 3 -4 -2 1547.42 325.215 3
 3 -4 -1 812.646 233.986 3
 3 -4 -1 644.106 155.374 5
 -3 4 1 911.156 243.628 2
 -3 4 0 -9.57166 134.699 2
 3 -4 0 -47.5986 83.3464 5
 3 -4 0 191.202 139.413 3
 3 -4 1 3776.26 446.849 5
 3 -4 1 4248.39 505.841 3
 -3 4 -1 3786.78 519.528 2
 3 -4 2 276.933 146.898 5
 3 -4 2 370.827 168.046 3
 -3 4 -2 154.118 170.709 2
 3 -4 3 -77.5654 82.9417 5
 -3 4 -3 348.26 205.141 2
 3 -4 4 5815.23 591.405 5
 -3 4 -4 6368.63 701.078 2
 3 -4 5 10489.2 844.003 5
 -3 4 -5 10933.2 964.549 2
 -3 4 -6 586.83 266.903 2
 3 -4 6 446.838 200.98 5
 3 -4 7 11623.4 961.259 5
 -3 4 -7 11796.7 991.211 2
 3 -4 8 933.464 281.096 5
 -3 4 -8 968.288 298.721 2
 3 -4 9 464.596 167.712 5
 -3 4 -9 750.114 255.132 2
 3 -4 10 385.906 187.334 5
 -3 4 -10 820.065 295.741 2
 3 -4 11 1946.84 457.616 5
 -3 4 -11 1903.31 399.358 2
 3 -4 12 5776.91 800.433 5
 -3 4 -12 5109.77 681.493 2
 3 -4 13 176.818 177.665 5
 -3 4 -13 204.266 163.159 2
 3 -4 14 114.667 182.103 5
 -3 4 -14 56.9735 108.01 2
 -3 4 -15 420.08 216.127 4
 3 -4 15 125.193 169.352 5
 -3 4 -16 1021.65 393.548 4
 3 -4 16 479.863 296.713 5
 -3 4 -17 310.938 148.416 4
 -3 4 -18 326.308 257.17 4
 -3 4 -19 -83.5984 134.976 4
 3 -3 -22 336.22 258.428 4
 3 -3 -21 90.8615 130.305 4
 3 -3 -20 198.861 131.309 4
 3 -3 -19 -297.22 227.372 4
 3 -3 -18 318.649 228.091 4
 3 -3 -17 3832.01 670.078 4
 3 -3 -16 2961.55 591.919 4
 3 -3 -15 68.4721 123.959 4
 3 -3 -14 947.903 309.61 4
 3 -3 -13 2019.53 432.651 4
 3 -3 -12 145.604 131.447 4
 3 -3 -11 1337.9 322.379 4
 3 -3 -10 1724.39 351.31 4
 3 -3 -9 2628.32 401.05 4
 -3 3 8 2827.9 452.829 2
 3 -3 -8 2100.38 347.469 4
 -3 3 7 466.571 232.733 2
 3 -3 -7 521.748 161.87 4
 3 -3 -6 -67.7812 63.4366 4
 -3 3 6 76.2049 158.689 2
 -3 3 5 6413.3 681.323 2
 3 -3 -5 6097.34 671.705 3
 3 -3 -5 6417.51 526.737 4
 -3 3 5 6162.11 511.344 4
 -3 3 4 4022.16 516.503 2
 3 -3 -4 3468.45 368.766 4
 -3 3 4 3376.16 364.753 4
 3 -3 -4 3155.38 463.746 3
 3 -3 -3 14060.4 773.183 4
 -3 3 3 14608.6 756.915 4
 3 -3 -3 15755.7 1049.31 3
 -3 3 3 17303.4 1107.07 2
 -3 3 2 136.834 152.285 2
 3 -3 -2 165.449 76.8913 5
 3 -3 -2 264.53 137.232 3
 -3 3 2 -51.6484 94.0287 4
 3 -3 -1 7773.55 711.489 3
 3 -3 -1 7015 528.161 5
 -3 3 1 6954.63 483.149 4
 -3 3 1 7196.1 700.455 2
 3 -3 0 8186.51 575.397 5
 3 -3 0 9891.51 780.108 3
 -3 3 0 7794.63 521.726 4
 -3 3 0 9714.39 816.849 2
 3 -3 1 12163 867.006 3
 -3 3 -1 10909.7 642.993 4
 -3 3 -1 11820.8 910.337 2
 3 -3 1 10872.8 686.526 5
 3 -3 2 1737.35 273.853 5
 3 -3 2 2521.51 382.96 3
 -3 3 -2 1994.47 284.105 4
 -3 3 -2 1789.58 346.596 2
 3 -3 3 9829.18 682.432 5
 -3 3 -3 10512.6 892.696 2
 3 -3 4 792.734 191.575 5
 -3 3 -4 1118.94 316.487 2
 3 -3 5 6659.91 602.516 5
 -3 3 -5 7501.06 748.178 2
 3 -3 6 -79.1048 95.1168 5
 -3 3 -6 260.76 193.679 2
 3 -3 7 16631.6 1081.82 5
 -3 3 -7 17617.5 1205.75 2
 3 -3 8 318.814 144.614 5
 -3 3 -8 669.834 289.62 2
 -3 3 -9 2641.75 468.029 2
 3 -3 9 1900.21 378.144 5
 3 -3 10 3242.95 515.767 5
 -3 3 -10 3311.94 551.249 2
 -3 3 -11 973.607 314.672 2
 3 -3 11 1578.25 412.823 5
 3 -3 12 1086.81 325.055 5
 -3 3 -12 818.985 279.771 2
 -3 3 -13 -9.8106 135.524 4
 -3 3 -13 189.706 181.715 2
 3 -3 13 -102.074 143.545 5
 -3 3 -14 693.296 319.853 4
 3 -3 14 869.039 367.951 5
 -3 3 -14 983.598 347.023 2
 3 -3 15 400.114 237.131 5
 -3 3 -15 441.255 246.419 2
 -3 3 -15 368.772 263.426 4
 -3 3 -16 152.482 258.1 4
 -3 3 -17 130.665 138.553 4
 -3 3 -18 1841.94 563.796 4
 -3 3 -19 318.635 150.988 4
 -3 3 -20 -735.029 373.378 4
 3 -2 -22 -13.0409 135.883 4
 3 -2 -21 382.854 279.154 4
 3 -2 -20 903.871 368.517 4
 3 -2 -19 3743.73 733.92 4
 3 -2 -18 330.571 263.746 4
 3 -2 -17 1001.46 350.732 4
 3 -2 -16 392.538 196.97 4
 3 -2 -15 9884.83 1030.39 4
 3 -2 -14 2152.8 453.736 4
 3 -2 -13 768.96 264.908 4
 3 -2 -12 711.706 265.176 4
 3 -2 -11 23458.8 1370.58 4
 3 -2 -10 1056.32 267.847 4
 3 -2 -9 1951.44 339.1 4
 -3 2 8 439.57 172.95 2
 3 -2 -8 302.506 125.903 4
 -3 2 7 3909.17 497.133 2
 3 -2 -7 3289 386.622 4
 -3 2 6 20868.7 1185.4 2
 3 -2 -6 20814.7 1278.84 3
 3 -2 -6 19972.4 958.245 4
 -3 2 6 19710.2 967.822 4
 -3 2 5 10010.6 801.848 2
 3 -2 -5 10473.5 852.213 3
 3 -2 -5 9723.69 602.781 4
 -3 2 5 9786.29 610.841 4
 -3 2 4 760.946 152.244 4
 -3 2 4 661.311 213.966 2
 3 -2 -4 645.005 230.298 3
 3 -2 -4 802.503 167.127 4
 3 -2 -3 20816.4 1221.25 3
 3 -2 -3 20473.4 815.326 4
 -3 2 3 19892.1 810.745 4
 -3 2 3 20963.9 1171.71 2
 3 -2 -2 8430.3 739.456 3
 -3 2 2 8502.84 456.247 4
 -3 2 2 7852.57 705.648 2
 3 -2 -1 2757.93 265.934 5
 3 -2 -1 3256.34 448.319 3
 -3 2 1 2840.12 238.505 4
 -3 2 1 2546.69 414.391 2
 3 -2 0 1198.09 170.614 5
 3 -2 0 1425.44 292.601 3
 -3 2 0 1148.19 149.138 4
 -3 2 0 1435.47 314.806 2
 3 -2 1 19052.9 809.136 5
 3 -2 1 20352.5 1135.11 3
 -3 2 -1 20983.9 772.09 4
 -3 2 -1 23716.8 1283.16 2
 3 -2 2 9139.14 539.451 5
 3 -2 2 10952.3 808.094 3
 -3 2 -2 9381.32 812.542 2
 3 -2 3 42576.2 1461.33 5
 3 -2 3 46217.5 1822.92 3
 -3 2 -3 44228.9 1448.8 5
 -3 2 -3 47169 1967.73 2
 3 -2 4 11.5454 75.9316 5
 -3 2 -4 113.165 58.4718 5
 -3 2 -4 211.684 174.188 2
 -3 2 -5 49108.4 1710.14 5
 -3 2 -5 51667.5 2160.27 2
 3 -2 5 49786.2 1744.02 5
 3 -2 6 6328.88 559.919 5
 -3 2 -6 6655.12 722.914 2
 3 -2 7 1380.6 279.571 5
 -3 2 -7 1481.38 360.626 2
 -3 2 -8 -101.486 180.036 2
 3 -2 8 -99.4123 86.4997 5
 3 -2 9 3637.87 515.771 5
 -3 2 -9 4157.34 591.134 2
 3 -2 10 7280.66 749.205 5
 -3 2 -10 8968.28 838.182 4
 -3 2 -10 7424.83 818.738 2
 -3 2 -11 2542.84 466.567 4
 3 -2 11 3030.32 522.497 5
 -3 2 -11 2859.94 502.539 2
 -3 2 -12 875.04 315.99 4
 -3 2 -12 645.506 288.979 2
 3 -2 12 1146.89 337.636 5
 -3 2 -13 8388.89 926.358 4
 -3 2 -13 9314.34 947.763 2
 -3 2 -14 4614.5 683.344 2
 -3 2 -14 5120.04 755.167 4
 -3 2 -15 1370.13 407.752 4
 -3 2 -15 1287.89 400.084 2
 -3 2 -16 -90.8231 204.355 4
 -3 2 -16 214.788 228.669 2
 -3 2 -17 209.871 219.554 4
 -3 2 -17 -176.613 249.63 2
 -3 2 -18 548.59 324.913 4
 -3 2 -19 670.335 341.863 4
 -3 2 -20 411.745 360.36 4
 -3 2 -21 1192.25 497.648 4
 3 -1 -22 1506.28 519.137 4
 3 -1 -21 1768.43 561.46 4
 3 -1 -20 132.954 150.1 4
 3 -1 -19 597.843 258.277 4
 3 -1 -18 1875.9 511.664 4
 3 -1 -17 7325.75 950.142 4
 3 -1 -16 2305.13 512.714 4
 3 -1 -15 19.7033 227.171 4
 3 -1 -14 14737 1217.24 4
 3 -1 -13 14483 1152.12 4
 3 -1 -12 8.18622 104.536 4
 3 -1 -11 3057.8 460.454 4
 3 -1 -10 9184.25 788.714 4
 3 -1 -9 19529.6 1122.96 4
 -3 1 8 8546.05 695.04 2
 3 -1 -8 8670.83 678.457 4
 -3 1 7 723.051 205.422 2
 3 -1 -7 892.921 203.131 4
 3 -1 -6 12267.3 928.404 3
 3 -1 -6 11925.3 707.283 4
 -3 1 6 13318.5 874.142 2
 3 -1 -6 11852.3 752.842 5
 3 -1 -5 35165.3 1653.95 3
 3 -1 -5 35097 1244.9 4
 -3 1 5 35959.8 1540.21 2
 3 -1 -4 2681.43 425.369 3
 -3 1 4 1545.02 305.501 2
 3 -1 -4 1745.35 205.087 4
 3 -1 -3 2099.94 362.758 3
 3 -1 -3 1287.13 153.708 4
 -3 1 3 1643.46 307.63 2
 3 -1 -2 27838 802.816 4
 3 -1 -2 30773.7 1435.52 3
 -3 1 2 25880.7 793.644 4
 -3 1 2 31006.9 1411.23 2
 3 -1 -1 18077.8 1071.33 3
 3 -1 -1 16649.8 579.757 5
 -3 1 1 18706 1089.4 2
 3 -1 0 38515.1 1625.25 3
 3 -1 0 33405.5 932.715 5
 -3 1 0 40732.9 1670.9 2
 3 -1 1 17504.6 1014.58 3
 -3 1 -1 13543.8 429.705 4
 -3 1 -1 15505.4 992.941 2
 3 -1 1 13587.7 498.276 5
 3 -1 2 39090.7 1123.89 5
 3 -1 2 42263.7 1722.27 3
 -3 1 -2 42253.9 1804.89 2
 -3 1 -3 12280.3 548.742 5
 3 -1 3 12633.6 857.618 3
 3 -1 3 12342.6 562.466 5
 -3 1 -3 12264.5 911.842 2
 -3 1 -4 89.3851 54.8759 5
 -3 1 -4 147.831 106.016 2
 3 -1 4 49.283 43.2128 5
 -3 1 -5 5900.08 454.665 4
 3 -1 5 6057.83 465.82 5
 -3 1 -5 5522.84 428.35 5
 -3 1 -5 5803.29 643.927 2
 3 -1 6 1504.64 253.165 5
 -3 1 -6 1782.46 267.066 5
 -3 1 -6 1448.84 331.675 2
 -3 1 -6 2105.12 297.77 4
 3 -1 7 16067.3 910.469 5
 -3 1 -7 16280.4 921.652 4
 -3 1 -7 15859 1134.24 2
 -3 1 -8 1378.99 276.233 4
 -3 1 -8 1675.81 364.858 2
 3 -1 8 1272.71 266.682 5
 -3 1 -9 736.291 231.138 4
 -3 1 -9 569.768 237.137 2
 -3 1 -10 1052.63 280.281 4
 -3 1 -10 634.714 251.095 2
 -3 1 -11 6490.39 723.035 4
 -3 1 -11 6158.67 752.966 2
 -3 1 -12 5699.89 694.444 4
 -3 1 -12 6618.54 782.6 2
 -3 1 -13 723.641 297.952 2
 -3 1 -13 955.208 300.273 4
 -3 1 -14 443.531 254.266 2
 -3 1 -14 23.576 112.941 4
 -3 1 -15 2.27743 192.83 2
 -3 1 -15 427.034 279.168 4
 -3 1 -16 4878.7 748.131 2
 -3 1 -16 7330.44 913.225 4
 -3 1 -17 186.905 158.727 4
 -3 1 -17 385.93 226.438 2
 -3 1 -18 2337.93 527.345 2
 -3 1 -18 2809.7 625.469 4
 -3 1 -19 1121.69 415.506 4
 -3 1 -19 1116.83 378.555 2
 -3 1 -20 770.5 359.831 4
 -3 1 -21 659.919 351.018 4
 3 0 -21 109.427 174.206 4
 3 0 -20 -117.091 134.757 4
 3 0 -19 2261.32 574.515 4
 3 0 -18 1187.35 447.653 4
 3 0 -17 -244.46 197.718 4
 3 0 -16 827.98 315.217 4
 3 0 -15 7144.86 896.816 4
 3 0 -14 1138.85 321.844 4
 3 0 -13 146.818 198.245 4
 3 0 -12 -62.5451 124.505 4
 3 0 -11 26298.7 1494.29 4
 3 0 -10 4189.06 543.794 4
 3 0 -9 1889.59 344.705 4
 3 0 -8 2817.96 384.32 4
 -3 0 8 2942.48 384.252 2
 -3 0 7 12876.3 813.573 2
 3 0 -7 13242.8 828.452 4
 3 0 -6 3201.81 375.234 5
 3 0 -6 3102.59 349.42 4
 3 0 -6 3526.05 482.338 3
 -3 0 6 3400.07 404.414 2
 -3 0 5 1140.47 241.589 2
 3 0 -5 1053.63 194.798 5
 3 0 -5 1304.1 296.965 3
 3 0 -5 958.947 188.505 4
 3 0 -4 5809.71 422.372 5
 3 0 -4 6008.47 605.328 3
 3 0 -4 5905.65 396.809 4
 -3 0 4 5700.43 535.842 2
 3 0 -3 34123.1 1096.64 5
 3 0 -3 34688.4 1049.98 4
 3 0 -3 37204.1 1640.92 3
 -3 0 3 37168.9 1524.41 2
 3 0 -2 3955.83 492.475 3
 3 0 -2 3498.06 235.978 5
 3 0 -2 3924.79 225.261 4
 -3 0 2 3616.33 434.112 2
 3 0 -1 15137.5 955.146 3
 -3 0 1 14834.8 931.589 2
 3 0 0 50928.9 1923.07 3
 -3 0 0 49846.1 1928.57 2
 -3 0 -1 24171.5 1249.74 2
 3 0 1 24186.8 1229.76 3
 3 0 2 8353.01 697.509 3
 -3 0 -2 8950.07 732.101 2
 -3 0 -3 5051.5 273.159 4
 -3 0 -3 5048.06 261.316 5
 -3 0 -3 5637.57 594.243 2
 -3 0 -4 14601.5 590.748 5
 -3 0 -4 14661.9 607.923 4
 -3 0 -4 15945.5 1036.89 2
 -3 0 -5 39142 1248.98 5
 -3 0 -5 38951.7 1265.3 4
 -3 0 -5 39468.1 1772.82 2
 -3 0 -6 28.6133 52.7921 5
 -3 0 -6 99.4439 70.2314 4
 -3 0 -7 -9.79258 44.3809 4
 -3 0 -7 114.711 132.676 2
 -3 0 -7 -3.02244 34.9999 5
 -3 0 -8 4814.12 484.027 4
 -3 0 -8 5241.04 645.375 2
 -3 0 -9 423.532 150.399 4
 -3 0 -9 289.695 127.862 2
 -3 0 -10 217.412 164.202 4
 -3 0 -10 193.779 209.96 2
 -3 0 -11 530.979 221.319 4
 -3 0 -11 703.957 276.462 2
 -3 0 -12 33.7172 136.29 4
 -3 0 -12 -28.3911 121.7 2
 -3 0 -13 4748.39 678.429 2
 -3 0 -13 5121.22 672.494 4
 -3 0 -14 6637.14 789.955 4
 -3 0 -14 6307.3 822.041 2
 -3 0 -15 601.97 313.263 2
 -3 0 -15 1389.03 370.926 4
 -3 0 -16 -38.1973 159.173 2
 -3 0 -16 -79.008 184.617 4
 -3 0 -17 -253.605 205.202 2
 -3 0 -17 8.13951 165.113 4
 -3 0 -18 628.27 285.055 2
 -3 0 -18 1133.94 445.905 4
 -3 0 -19 409.75 285.419 2
 -3 0 -19 1430.22 466.683 4
 -3 0 -20 -4.41683 157.261 2
 -3 0 -20 33.6669 164.071 4
 -3 0 -21 571.004 325.175 4
 -3 0 -22 1259.3 458.67 4
 3 1 -21 467.287 337.439 4
 3 1 -20 108.751 138.269 4
 3 1 -19 278.665 234.856 4
 3 1 -18 255.221 276.686 4
 3 1 -17 781.216 343.864 4
 3 1 -16 1646.91 454.296 4
 3 1 -15 2208.59 520.053 4
 3 1 -14 151.819 184.507 4
 3 1 -13 6150.27 789.171 4
 3 1 -12 1907.62 427.364 4
 3 1 -11 481.527 196.267 4
 3 1 -10 137.1 131.944 4
 3 1 -9 18951.6 1175.33 4
 -3 -1 8 21423.8 1013.56 2
 3 1 -8 22530.6 1224.92 4
 -3 -1 7 31616.4 1263.87 2
 3 1 -7 29767.1 1514.22 3
 3 1 -7 29095.6 1355.04 4
 3 1 -6 231.229 103.991 5
 -3 -1 6 532.348 168.165 2
 3 1 -6 522.821 194.084 4
 3 1 -6 204.983 114.044 3
 3 1 -5 39153.4 1444.77 5
 3 1 -5 40168.7 1732.02 3
 -3 -1 5 39865.1 1490.66 2
 3 1 -4 11272.3 632.181 5
 3 1 -4 11765.9 858.145 3
 -3 -1 4 12160.2 769.46 2
 3 1 -3 93.3851 77.4374 5
 3 1 -3 275.953 180.829 3
 -3 -1 3 134.003 72.9034 2
 3 1 -2 17190.8 653.673 5
 3 1 -2 17998 1050.61 3
 -3 -1 2 18831.6 1016.43 2
 3 1 -1 18154.4 583.999 5
 3 1 -1 18924.2 1065.5 3
 -3 -1 1 18878.5 1030.99 2
 3 1 0 67985.8 2295.81 3
 -3 -1 0 70325.3 2371.92 1
 3 1 0 66680.6 1549.41 4
 -3 -1 0 72298.9 2322.97 2
 -3 -1 -1 24188.9 1244.46 1
 3 1 1 25692 1260.55 3
 3 1 1 23897.8 648.706 4
 -3 -1 -1 24716.7 1246.8 2
 3 1 2 47241.9 1818.03 3
 3 1 2 44690.9 1136.98 4
 -3 -1 -2 48463.6 1863.84 2
 -3 -1 -3 12445.2 455.07 5
 -3 -1 -3 13599.9 514.013 4
 3 1 3 12909.7 517.248 4
 -3 -1 -3 14980.5 967.093 2
 3 1 4 268.725 95.3657 4
 -3 -1 -4 432.323 93.0125 5
 -3 -1 -4 274.108 180.039 2
 -3 -1 -4 284.587 71.4471 4
 -3 -1 -5 6290.74 409.826 5
 -3 -1 -5 6049.47 410.399 4
 -3 -1 -5 6043.5 636.569 2
 -3 -1 -6 1402.93 334.182 2
 -3 -1 -6 1282.24 200.975 5
 -3 -1 -6 1120.5 196.266 4
 -3 -1 -7 1593.2 244.489 5
 -3 -1 -7 1525.82 333.695 2
 -3 -1 -7 1429.47 237.873 4
 -3 -1 -8 4987.49 472.452 5
 -3 -1 -8 5445.38 505.932 4
 -3 -1 -9 -113.589 109.576 4
 -3 -1 -10 674.452 202.175 4
 -3 -1 -11 10023.5 825.268 4
 -3 -1 -12 61.2987 103.011 4
 -3 -1 -13 359.49 206.919 4
 -3 -1 -14 1388.66 324.174 4
 -3 -1 -15 1652.51 399.362 4
 -3 -1 -16 1423 392.589 4
 -3 -1 -17 40.5546 183.017 4
 -3 -1 -18 1273.2 372.786 4
 -3 -1 -19 199.666 152.168 4
 -3 -1 -20 476.939 283.356 4
 -3 -1 -21 -287.896 279.283 4
 -3 -1 -22 -373.344 251.874 2
 -3 -1 -22 13.1137 126.888 4
 3 2 -20 101.636 180.286 4
 3 2 -19 13.4933 194.352 4
 3 2 -18 1337.9 444.835 4
 3 2 -17 1104.27 423.798 4
 3 2 -16 446.681 312.134 4
 3 2 -15 974.58 389.875 4
 3 2 -14 1288.97 382.602 4
 3 2 -13 10428.3 1061.94 4
 3 2 -12 7465.78 858.517 4
 3 2 -11 6790.73 769.029 4
 3 2 -10 19509.7 984.283 2
 -3 -2 10 21674.6 1349.57 5
 -3 -2 9 24496.9 1386.53 5
 3 2 -9 23472.5 1089.92 2
 -3 -2 8 6336.4 647.216 5
 -3 -2 8 7328.43 497.894 2
 3 2 -8 7421.01 714.255 3
 -3 -2 8 6396.79 618.919 1
 3 2 -8 5980.44 513.747 2
 -3 -2 7 9908.93 777.555 5
 3 2 -7 9965.87 816.668 3
 -3 -2 7 9846.72 774.987 1
 3 2 -7 9483.95 660.605 2
 -3 -2 7 10372.9 612.468 2
 -3 -2 6 25499.8 1256.22 5
 3 2 -6 28200.4 1418.27 3
 -3 -2 6 26612.3 1337.12 1
 3 2 -6 26405.2 1178.31 2
 -3 -2 6 28076.2 1105.6 2
 -3 -2 5 39870.9 1548.27 5
 3 2 -5 39879.2 1538.14 5
 -3 -2 5 40484.6 1708.6 1
 3 2 -5 40396.3 1731.89 3
 3 2 -5 38508.8 1505.99 2
 -3 -2 5 41276.5 1459.6 2
 -3 -2 4 39890.8 1471.26 5
 3 2 -4 40118.2 1467.19 5
 -3 -2 4 42651.9 1752.36 1
 3 2 -4 39895.8 1703.04 3
 3 2 -4 39576.2 1530.67 2
 -3 -2 4 41345.4 1508.56 2
 -3 -2 3 18688.2 862.56 5
 3 2 -3 18216.6 858.417 5
 -3 -2 3 20254.4 1151 1
 3 2 -3 18114.8 1069.66 3
 3 2 -3 18912.4 992.232 2
 -3 -2 3 21041.7 1007.11 2
 -3 -2 2 78480.3 2168.67 5
 3 2 -2 83114 2630.41 3
 3 2 -2 79570.8 2156.1 5
 -3 -2 2 82701.2 2716.96 1
 -3 -2 2 84005.6 2490.43 2
 -3 -2 1 46205.5 1876.62 1
 3 2 -1 44968.3 1336.12 5
 3 2 -1 45954.2 1783.15 3
 -3 -2 1 48881.4 1749.14 2
 -3 -2 1 45026.4 1350.48 5
 -3 -2 0 2025.61 196.493 5
 -3 -2 0 2087.61 324.051 2
 3 2 0 2290.34 359.413 3
 -3 -2 0 2551.8 408.766 1
 3 2 0 2273.74 230.003 4
 -3 -2 -1 32588.5 1509.73 1
 -3 -2 -1 30624 939.177 5
 3 2 1 30369.6 1410.34 3
 3 2 1 30926.4 1014.83 4
 -3 -2 -1 33566.5 1442.69 2
 -3 -2 -2 9411.07 764.293 1
 -3 -2 -2 9397.96 432.111 5
 3 2 2 9165.57 479.544 4
 -3 -2 -2 10468.4 768.388 2
 -3 -2 -3 68141.1 2375.87 1
 -3 -2 -3 65782.9 1798.42 4
 3 2 3 65014.5 1801.72 4
 -3 -2 -3 69086.1 2378.82 2
 -3 -2 -4 -46.8242 115.51 1
 -3 -2 -4 197.528 77.7415 4
 3 2 4 45.5478 51.65 4
 -3 -2 -5 16894.8 1029.35 1
 -3 -2 -5 14964 730.912 4
 3 2 5 13986.9 722.508 4
 -3 -2 -6 32685.8 1514.35 1
 -3 -2 -6 32892.2 1236.69 4
 3 2 6 31695.5 1259.2 4
 -3 -2 -7 57116.4 2110.42 1
 3 2 7 53070.8 1874.69 4
 -3 -2 -7 56816.8 1860.98 4
 -3 -2 -8 522.332 209.45 1
 -3 -2 -8 909.172 217.771 4
 -3 -2 -9 9313.09 753.267 1
 -3 -2 -9 9482.49 724.526 4
 -3 -2 -10 3545.06 461.312 4
 -3 -2 -10 3472.46 444.542 1
 -3 -2 -11 7962.45 741.942 4
 -3 -2 -12 3747.88 521.839 4
 -3 -2 -13 4191.64 575.726 4
 -3 -2 -14 12400.5 1070.05 4
 -3 -2 -15 1862.83 427.748 4
 -3 -2 -16 72.1242 195.054 4
 -3 -2 -17 62.308 117.236 4
 -3 -2 -18 2067.84 518.371 4
 -3 -2 -19 1139.37 422.201 4
 -3 -2 -20 240.335 250.925 4
 -3 -2 -21 -461.772 279.238 4
 -3 -2 -22 -86.1798 302.472 4
 -3 -2 -23 -492.905 307.436 4
 3 3 -20 -23.4477 148.863 4
 3 3 -19 542.925 327.46 4
 3 3 -18 24.1044 166.26 4
 3 3 -17 2115.85 568.879 4
 3 3 -16 420.208 246.25 4
 3 3 -15 858.633 316.271 4
 3 3 -14 468.1 201.685 4
 -3 -3 13 1616.92 422.153 5
 -3 -3 12 364.173 178.274 5
 -3 -3 11 61.6227 120.234 5
 -3 -3 11 -50.313 100.474 1
 -3 -3 10 1931.41 419.96 5
 -3 -3 10 1917.06 349.202 1
 3 3 -10 2443.86 437.107 3
 -3 -3 9 15675.6 1163.24 5
 -3 -3 9 15736.3 1032.19 1
 3 3 -9 15520.2 1088.5 3
 -3 -3 8 13838.3 628.867 2
 -3 -3 8 13684.9 966.775 1
 3 3 -8 13456.2 984.189 3
 -3 -3 8 13851 1029.12 5
 -3 -3 7 41726.7 1807.83 5
 -3 -3 7 40444.1 1772.71 1
 3 3 -7 37747.5 1734.24 3
 -3 -3 7 39874.6 1274.97 2
 -3 -3 6 4739.1 552.175 5
 -3 -3 6 5208.31 579.871 1
 3 3 -6 5342.95 580.653 3
 -3 -3 6 4981.29 388.534 2
 -3 -3 5 20171.3 1112.16 5
 3 3 -5 20643.2 1163.24 3
 -3 -3 5 22400.4 953.282 2
 -3 -3 5 20730.7 1206.29 1
 -3 -3 4 21466 1101.23 5
 3 3 -4 22822 1210.96 3
 -3 -3 4 22579.7 998.5 2
 -3 -3 4 24031.6 1294.38 1
 -3 -3 3 15670.5 866.208 5
 3 3 -3 14457.1 839.333 5
 3 3 -3 14518.6 926.914 3
 -3 -3 3 15266.8 824.141 2
 -3 -3 3 15228.2 1007.62 1
 -3 -3 2 96.4259 82.2836 5
 -3 -3 2 152.309 112.75 2
 3 3 -2 -81.0145 118.538 3
 3 3 -2 90.1818 74.3775 5
 -3 -3 2 174.72 130.086 1
 -3 -3 1 11246 647.64 5
 3 3 -1 10957.5 652.02 5
 3 3 -1 10695.7 765.362 3
 -3 -3 1 12052.8 767.356 2
 -3 -3 1 11996.8 883.335 1
 -3 -3 0 115550 3006.16 5
 3 3 0 120264 3408.72 3
 3 3 0 120140 3109.27 4
 -3 -3 0 122029 3369.51 2
 -3 -3 0 120531 3576.95 1
 -3 -3 -1 71398.7 2008.76 5
 3 3 1 68802.4 2058.62 4
 -3 -3 -1 73996.3 2404.23 2
 -3 -3 -1 73032.7 2523.13 1
 -3 -3 -2 43.7241 42.2638 5
 -3 -3 -2 124.974 130.192 1
 3 3 2 5.76258 45.1845 4
 -3 -3 -3 14109.8 688.076 5
 3 3 3 14055.4 742.305 4
 -3 -3 -3 14387.7 975.728 1
 -3 -3 -4 61039.8 1871.95 4
 3 3 4 58377.8 1866.52 4
 -3 -3 -4 58398.1 2206.01 1
 -3 -3 -5 78343.9 2294.49 4
 3 3 5 76544.7 2316.52 4
 -3 -3 -5 77753 2667.06 1
 -3 -3 -6 5513.62 497.134 4
 3 3 6 4845.44 475.362 4
 -3 -3 -6 5914.25 616.835 1
 -3 -3 -7 5389.04 503.859 4
 -3 -3 -7 4442.38 539.673 1
 -3 -3 -8 11876.4 808.593 4
 -3 -3 -8 13868.9 965.072 1
 -3 -3 -9 73363.9 2444.93 4
 -3 -3 -9 68648.8 2504.42 1
 -3 -3 -10 3808.44 507.526 1
 -3 -3 -10 4299.35 518.15 4
 -3 -3 -11 33967.7 1622.57 1
 -3 -3 -11 37490.9 1722.96 4
 -3 -3 -12 18901.1 1218.32 4
 -3 -3 -12 16101.3 1063.54 1
 -3 -3 -13 3827.96 497.354 1
 -3 -3 -13 5100.21 645.417 4
 -3 -3 -14 2108.83 432.961 4
 -3 -3 -14 1912.29 346.948 1
 -3 -3 -15 935.58 326.19 4
 -3 -3 -16 7930.86 929.873 4
 -3 -3 -17 4975.7 750.05 4
 -3 -3 -18 124.136 106.516 4
 -3 -3 -19 2004.94 521.093 4
 -3 -3 -20 3285.55 673.297 4
 -3 -3 -21 304.414 234.701 4
 -3 -3 -22 94.8045 150.467 4
 -3 -3 -23 437.553 306.971 4
 3 4 -19 76.0286 231.822 4
 3 4 -18 1013.47 393.666 4
 3 4 -17 438.55 360.407 4
 3 4 -16 836.942 366.696 4
 -3 -4 15 1463.94 433.136 5
 -3 -4 14 995.694 374.302 5
 -3 -4 13 278.112 194.751 5
 3 4 -13 275.14 178.116 3
 -3 -4 12 26.2079 132.937 5
 3 4 -12 116.366 89.347 3
 -3 -4 12 -35.5044 63.9293 1
 -3 -4 11 4804.34 577.417 1
 -3 -4 11 4469.04 695.932 5
 3 4 -11 4967.92 620.282 3
 -3 -4 10 2814.81 517.197 5
 -3 -4 10 3235.4 485.38 1
 3 4 -10 2740.85 446.654 3
 -3 -4 9 5601.85 709.424 5
 3 4 -9 3874.09 530.414 3
 -3 -4 9 6237.13 669.211 1
 -3 -4 8 1098.74 325.17 5
 3 4 -8 909.842 257.205 3
 -3 -4 8 1524.04 333.09 1
 -3 -4 7 11573.6 503.271 2
 -3 -4 7 12468.6 980.733 5
 3 4 -7 12227.9 906.256 3
 -3 -4 7 11662.5 912.501 1
 -3 -4 6 895.991 253.059 5
 -3 -4 6 500.884 182.694 1
 3 4 -6 328.62 175.012 3
 -3 -4 6 593.268 125.082 2
 -3 -4 5 406.84 198.943 5
 3 4 -5 280.423 146.853 3
 -3 -4 5 168.146 68.1766 2
 -3 -4 5 591.479 191.753 1
 3 4 -4 2904.28 403.824 3
 -3 -4 4 2746.95 396.919 5
 -3 -4 4 2909.54 320.676 2
 -3 -4 3 742.217 199.724 5
 -3 -4 3 477.225 139.538 2
 3 4 -3 214.084 98.7261 3
 -3 -4 2 15316.7 903.785 5
 3 4 -2 13130.1 864.341 3
 -3 -4 2 16679.2 874.482 2
 -3 -4 1 17793.1 962.113 5
 3 4 -1 17816.6 1003.97 3
 -3 -4 1 18857.6 987.724 2
 -3 -4 0 1327.79 247.029 5
 -3 -4 0 2156.85 335.331 2
 -3 -4 -1 12729.1 765.311 5
 -3 -4 -2 6970.89 543.868 5
 -3 -4 -3 17804.7 906.873 5
 -3 -4 -4 630.968 144.471 5
 -3 -4 -4 624.517 168.278 4
 -3 -4 -5 1178.71 254.601 4
 -3 -4 -6 31115.4 1379.72 4
 -3 -4 -7 92659.8 2854.38 4
 -3 -4 -8 32.9297 95.3063 4
 -3 -4 -9 12653.4 919.586 4
 -3 -4 -9 12464.1 957.366 1
 -3 -4 -10 18163.9 1131.06 4
 -3 -4 -10 15489.5 1072.69 1
 -3 -4 -11 28647.8 1509.79 4
 -3 -4 -11 24919.8 1399.59 1
 -3 -4 -12 4498.38 612.294 4
 -3 -4 -12 4243.11 550.792 1
 -3 -4 -13 3213.46 550.141 4
 -3 -4 -13 2674.67 453.441 1
 -3 -4 -14 11867.6 941.076 1
 -3 -4 -14 13456.1 1117.6 4
 -3 -4 -15 7696.7 747.768 1
 -3 -4 -15 8265.93 922.985 4
 -3 -4 -16 681.872 342.667 4
 -3 -4 -16 273.783 154.46 1
 -3 -4 -17 3804.68 659.582 4
 -3 -4 -18 8748.6 1050.61 4
 -3 -4 -19 1369.59 440.186 4
 -3 -4 -20 194.951 239.388 4
 -3 -4 -21 206.391 150.52 4
 -3 -4 -22 2522.08 614.029 4
 -3 -4 -23 1230.68 475.743 4
 -3 -5 17 813.449 327.16 5
 3 5 -17 1363.44 527.901 4
 -3 -5 16 -417.611 279.45 5
 -3 -5 15 276.152 270.304 5
 -3 -5 14 441.422 211.599 5
 -3 -5 13 128.114 126.99 5
 -3 -5 12 673.107 234.363 1
 -3 -5 12 548.672 305.107 5
 3 5 -12 189.447 117.699 3
 -3 -5 11 -29.572 147.994 5
 3 5 -11 103.932 76.4722 3
 -3 -5 11 157.794 153.381 1
 -3 -5 10 4675.56 720.42 5
 3 5 -10 5511.07 627.74 3
 -3 -5 10 4875.82 626.827 1
 -3 -5 9 8157.41 904.889 5
 3 5 -9 8681.78 777.09 3
 -3 -5 9 8941.89 837.348 1
 -3 -5 8 164.122 131.044 5
 3 5 -8 102.109 107.872 3
 -3 -5 8 187.969 133.481 1
 -3 -5 7 468.183 186.148 5
 3 5 -7 660.803 201.514 3
 -3 -5 6 -47.119 126.085 5
 3 5 -6 196.262 148.872 3
 -3 -5 6 6.95036 18.0776 2
 -3 -5 5 8367.58 798.029 5
 3 5 -5 8116.71 665.229 3
 -3 -5 5 7509.3 456.614 2
 -3 -5 4 1237.2 275.169 5
 -3 -5 4 1273.65 207.427 2
 3 5 -4 1580 283.22 3
 -3 -5 3 606.891 149.673 2
 -3 -5 3 1124.07 265.336 5
 3 5 -3 631.832 201.74 3
 -3 -5 2 515.732 155.491 2
 -3 -5 2 582.04 195.847 5
 3 5 -2 350.327 125.255 3
 -3 -5 1 3770.31 461.503 5
 -3 -5 0 85.1733 69.6541 5
 -3 -5 -1 85.5007 95.094 5
 -3 -5 -2 27.6397 88.5989 5
 -3 -5 -3 1201.3 253.404 5
 -3 -5 -4 1245.19 301.268 5
 -3 -5 -5 3322.9 447.208 4
 -3 -5 -5 3033.88 408.792 5
 -3 -5 -6 2088.84 347.999 4
 -3 -5 -7 2041.84 376.954 4
 -3 -5 -8 234.661 169.044 4
 -3 -5 -9 30431.3 1573.18 4
 -3 -5 -10 5998.26 668.917 4
 -3 -5 -11 5885.93 678.015 4
 -3 -5 -12 2009.2 437.415 4
 -3 -5 -13 1296.79 313.871 1
 -3 -5 -13 1038.22 322.658 4
 -3 -5 -14 877.798 273.623 1
 -3 -5 -14 704.423 263.854 4
 -3 -5 -15 264.478 148.325 1
 -3 -5 -15 203.424 183.924 4
 -3 -5 -16 2027.09 469.536 4
 -3 -5 -16 1680.3 371.8 1
 -3 -5 -17 2447.6 538.099 4
 -3 -5 -18 2038.61 518.376 4
 -3 -5 -19 -121.914 179.7 4
 -3 -5 -20 4346.55 783.715 4
 -3 -5 -21 506.955 265.299 4
 -3 -5 -22 477.415 321.55 4
 -3 -6 16 608.437 354.387 5
 -3 -6 15 -227.033 230.578 5
 -3 -6 14 1033.51 404.724 5
 -3 -6 13 3859.91 744.223 5
 -3 -6 12 1072.63 389.974 5
 -3 -6 11 148.024 123.362 5
 -3 -6 11 141.244 90.1484 1
 -3 -6 10 1912.03 472.152 5
 -3 -6 9 8551.74 988.245 5
 -3 -6 8 -192.529 237.034 5
 3 6 -8 266.998 139.041 3
 3 6 -7 3208.78 415.451 3
 -3 -6 7 3667.34 611.152 5
 3 6 -6 2753.8 376.138 3
 -3 -6 6 2649.55 502.731 5
 -3 -6 5 303.435 177.288 5
 -3 -6 5 548.961 117.126 2
 3 6 -5 554.925 168.348 3
 -3 -6 4 26.9105 33.7642 2
 -3 -6 4 -16.0802 121.264 5
 3 6 -4 55.2085 63.7754 3
 -3 -6 3 2812.12 479.876 5
 -3 -6 3 2951.85 339.776 2
 -3 -6 2 3896.5 551.615 5
 -3 -6 2 4265.86 440.771 2
 -3 -6 1 6535.8 697.482 5
 -3 -6 0 795.22 237.453 5
 -3 -6 -1 1298.53 309.27 5
 -3 -6 -2 3024.05 449.477 5
 -3 -6 -3 -35.5865 115.77 5
 -3 -6 -4 675.341 214.423 5
 -3 -6 -5 10858.3 861.463 5
 -3 -6 -6 82.8557 114.439 5
 -3 -6 -6 216.371 156.377 4
 -3 -6 -7 19172.1 1238.9 4
 -3 -6 -8 1296.86 321.926 4
 -3 -6 -9 90.1205 145.899 4
 -3 -6 -10 1081.48 307.638 4
 -3 -6 -11 6915.04 781.511 4
 -3 -6 -12 784.463 255.051 4
 -3 -6 -13 3563 593.164 4
 -3 -6 -14 1793.85 429.247 4
 -3 -6 -15 2488.5 529.696 4
 -3 -6 -16 2707.52 496.606 1
 -3 -6 -16 3516.29 638.47 4
 -3 -6 -17 18.7861 97.0975 1
 -3 -6 -17 -134.909 197.411 4
 -3 -6 -18 -2.07931 105.493 4
 -3 -6 -19 -88.1405 248.753 4
 -3 -6 -20 201.43 191.854 4
 -3 -6 -21 144.928 170.88 4
 -3 -6 -22 545.921 274.65 4
 -3 -7 14 2208.45 600.564 5
 -3 -7 13 527.284 352.468 5
 -3 -7 12 1047.59 438.141 5
 -3 -7 11 5475.83 875.738 5
 -3 -7 10 1188.07 408.637 5
 -3 -7 9 481.783 257.744 5
 -3 -7 8 2860.5 589.684 5
 -3 -7 7 9888.42 1046.75 5
 -3 -7 6 3282 591.374 5
 -3 -7 5 546.224 215.754 5
 -3 -7 4 546.333 196.697 5
 -3 -7 3 20372.6 1410.31 5
 -3 -7 3 19121.1 938.352 2
 -3 -7 2 7392.92 810.389 5
 -3 -7 1 5665.86 696.877 5
 -3 -7 0 2642.18 460.078 5
 -3 -7 -1 11506.3 981.611 5
 -3 -7 -2 7077.01 762.087 5
 -3 -7 -3 1822.61 366.462 5
 -3 -7 -4 8705.91 842.433 5
 -3 -7 -5 4865.43 610.836 5
 -3 -7 -6 1564.65 347.912 5
 -3 -7 -7 486.553 212.753 5
 -3 -7 -7 618.98 302.104 4
 -3 -7 -8 5255.51 690.433 4
 -3 -7 -9 17182.9 1297.74 4
 -3 -7 -10 1729.24 421.486 4
 -3 -7 -11 -96.9125 202.357 4
 -3 -7 -12 -33.8381 110.017 4
 -3 -7 -13 1690.34 426.962 4
 -3 -7 -14 135.55 108.08 4
 -3 -7 -15 -97.0588 118.865 4
 -3 -7 -16 214.559 178.127 4
 -3 -7 -17 694.173 318.141 4
 -3 -7 -18 4456.1 786.452 4
 -3 -7 -19 1506.58 489.169 4
 -3 -7 -20 1432.52 459.333 4
 -3 -7 -21 1060.59 443.384 4
 -3 -8 13 156.915 161.236 5
 -3 -8 12 827.276 390.463 5
 -3 -8 11 388.517 219.221 5
 -3 -8 10 681.223 341.553 5
 -3 -8 9 4181.17 763.298 5
 -3 -8 8 2666.99 603.063 5
 -3 -8 7 -126.09 185.875 5
 -3 -8 6 1543.99 437.744 5
 -3 -8 5 4360.08 714.298 5
 -3 -8 4 1392.4 383.711 5
 -3 -8 3 666.893 235.493 5
 -3 -8 2 4441.9 672.525 5
 -3 -8 1 19308.2 1414.44 5
 -3 -8 0 8611.11 928.589 5
 -3 -8 -1 1955.64 411.478 5
 -3 -8 -2 20835.2 1455.26 5
 -3 -8 -3 15055.4 1204.35 5
 -3 -8 -4 2701.48 487.792 5
 -3 -8 -5 -115.801 204.174 5
 -3 -8 -6 4778.42 656.997 5
 -3 -8 -7 21242.9 1445.24 5
 -3 -8 -8 3211.38 555.558 5
 -3 -8 -8 3158.13 592.308 4
 -3 -8 -9 2315.16 526.422 4
 -3 -8 -10 13746.4 1227.03 4
 -3 -8 -11 12671.9 1190.32 4
 -3 -8 -12 376.743 208.421 4
 -3 -8 -13 33.0068 117.543 4
 -3 -8 -14 -90.2945 198.341 4
 -3 -8 -15 3527.48 687.976 4
 -3 -8 -16 1845.72 482.966 4
 -3 -8 -17 353.427 263.31 4
 -3 -8 -18 70.3226 184.583 4
 -3 -8 -19 65.0047 276.279 4
 -3 -8 -20 332.737 163.954 4
 -3 -9 10 -166.275 280.923 5
 -3 -9 9 566.524 285.808 5
 -3 -9 8 25.6475 204.836 5
 -3 -9 7 -77.2607 184.514 5
 -3 -9 6 210.413 234.238 5
 -3 -9 5 2000.58 503.464 5
 -3 -9 4 416.98 237.276 5
 -3 -9 3 1802.68 482.63 5
 -3 -9 2 2925.71 582.941 5
 -3 -9 1 117.048 135.255 5
 -3 -9 0 323.221 181.129 5
 -3 -9 -1 3328.32 604.815 5
 -3 -9 -2 5461.45 788.978 5
 -3 -9 -3 3295.96 588.072 5
 -3 -9 -4 390.678 206.188 5
 -3 -9 -5 341.84 194.827 5
 -3 -9 -6 -322.115 207.716 5
 -3 -9 -7 61.3332 164.11 5
 -3 -9 -8 7916.23 946.497 5
 -3 -9 -9 4352.54 691.13 5
 -3 -9 -10 -152.265 230.366 5
 -3 -9 -10 -153.05 207.642 4
 -3 -9 -11 311.893 266.759 4
 -3 -9 -12 697.259 280.043 4
 -3 -9 -13 3027.66 626.286 4
 -3 -9 -14 288.061 311.885 4
 -3 -9 -15 794.786 411.715 4
 -3 -9 -16 233.498 267.813 4
 -3 -9 -17 360.379 229.424 4
 -3 -9 -18 396.041 227.723 4
 -3 -10 8 3.58443 161.165 5
 -3 -10 7 213.834 141.283 5
 -3 -10 6 624.175 286.902 5
 -3 -10 5 86.051 246.154 5
 -3 -10 4 104.11 159.645 5
 -3 -10 3 815.363 332.844 5
 -3 -10 2 4174.37 735.145 5
 -3 -10 1 196.315 177.85 5
 -3 -10 0 2187.49 540.088 5
 -3 -10 -1 861.935 333.378 5
 -3 -10 -2 185.812 201.709 5
 -3 -10 -3 434.94 266.616 5
 -3 -10 -4 998.114 400.539 5
 -3 -10 -5 857.914 336.543 5
 -3 -10 -6 1072.72 385.849 5
 -3 -10 -7 362.304 228.749 5
 -3 -10 -8 1361.75 421.911 5
 -3 -10 -9 1076.71 344.761 5
 -3 -10 -10 559.025 303.213 5
 -3 -10 -11 1550.34 458.061 5
 -3 -10 -12 242.081 204.877 5
 -3 -10 -12 519.757 348.728 4
 -3 -10 -13 1013.73 445.564 4
 -3 -10 -14 432.053 294.298 4
 -3 -10 -15 817.152 374.003 4
 -3 -10 -16 330.141 243.982 4
 -3 -11 4 429.566 317.115 5
 -3 -11 3 25.9675 188.542 5
 -3 -11 2 316.573 243.913 5
 -3 -11 1 256.044 255.201 5
 -3 -11 0 136.636 130.735 5
 -3 -11 -1 786.28 373.473 5
 -3 -11 -2 1507.2 505.354 5
 -3 -11 -3 2761.49 656.455 5
 -3 -11 -4 2641.44 629.381 5
 -3 -11 -5 373.537 281.88 5
 -3 -11 -6 -178.35 247.125 5
 -3 -11 -7 2638.03 607.795 5
 -3 -11 -8 872.427 352.128 5
 -3 -11 -9 -586.759 304.698 5
 -3 -11 -10 110.424 136.86 5
 -3 -11 -11 3381.42 692.141 5
 -3 -11 -12 1412.55 476.231 5
 -3 -11 -13 -424.625 271.881 5
 -3 -11 -14 115.192 158.391 5
 -3 -12 -3 394.677 274.568 5
 -3 -12 -4 438.13 248.939 5
 -3 -12 -5 -63.3191 173.189 5
 -3 -12 -6 130.743 248.297 5
 -3 -12 -7 -90.4204 174.327 5
 -3 -12 -8 1111.83 465.919 5
 4 -10 -12 -160.322 193.566 5
 4 -10 -11 -173.306 239.414 5
 4 -10 -10 291.876 264.329 5
 4 -10 -9 -53.3149 156.447 5
 4 -10 -8 -64.1815 166.696 5
 4 -10 -7 -242.364 288.676 5
 4 -10 -6 134.071 187.393 5
 4 -10 -5 -216.099 261.52 5
 4 -10 -4 -389.54 256.056 5
 4 -10 -3 221.176 236.467 5
 4 -10 -2 590.375 310.994 5
 4 -10 -1 -124.727 170.242 5
 4 -10 0 255.183 192.966 5
 4 -9 -14 -356.848 259.663 3
 4 -9 -13 281.75 252.473 5
 4 -9 -13 96.6139 123.438 3
 4 -9 -12 76.2709 129.87 5
 4 -9 -12 -328.478 240.378 3
 4 -9 -11 107.773 181.827 5
 4 -9 -11 25.4222 139.985 3
 4 -9 -10 -107.701 166.701 5
 4 -9 -10 444.153 275.825 3
 4 -9 -9 140.253 201.618 5
 4 -9 -8 -119.081 153.141 5
 4 -9 -7 -58.7941 126.615 5
 4 -9 -6 1341.47 426.787 5
 4 -9 -5 882.184 369.343 5
 4 -9 -4 93.044 150.527 5
 4 -9 -3 -31.0336 167.024 5
 4 -9 -2 284.652 229.463 5
 4 -9 -1 10.9486 152.956 5
 4 -9 0 44.3959 156.465 5
 4 -9 1 345.107 252.593 5
 4 -9 2 291.452 191.924 5
 -4 9 -2 350.259 200.857 2
 4 -9 3 436.499 257.18 5
 -4 9 -3 55.0225 187.161 2
 4 -9 4 225.599 205.128 5
 -4 9 -4 917.059 353.986 2
 4 -9 5 -55.9744 144.077 5
 4 -9 6 -258.429 224.32 5
 4 -8 -15 801.79 353.961 3
 4 -8 -14 -195.382 195.033 3
 4 -8 -13 -53.959 154.559 3
 4 -8 -12 662.393 335.136 3
 4 -8 -11 340.145 227.377 5
 4 -8 -11 598.756 288.639 4
 4 -8 -11 891.183 379.272 3
 4 -8 -10 270.854 143.565 5
 4 -8 -10 353.185 222.007 3
 4 -8 -9 68.2344 187.188 5
 4 -8 -9 -315.305 216.398 3
 4 -8 -8 852.257 322.435 5
 4 -8 -8 1257.42 426.398 3
 4 -8 -7 343.095 183.165 5
 4 -8 -7 -65.814 182.126 3
 4 -8 -6 215.224 190.528 5
 4 -8 -6 187.982 118.23 3
 4 -8 -5 392.748 215.065 3
 4 -8 -5 108.884 163.628 5
 4 -8 -4 1208.94 389.213 5
 4 -8 -4 673.95 273.43 3
 4 -8 -3 378.922 163.346 5
 4 -8 -2 8.19395 150.797 5
 -4 8 2 -7.38282 145.732 2
 4 -8 -1 725.095 288.389 5
 -4 8 1 904.487 343.456 2
 4 -8 0 -214.204 218.379 5
 -4 8 0 17.8502 135.91 2
 4 -8 1 129.671 106.038 5
 -4 8 -1 52.357 113.957 2
 4 -8 2 346.853 168.449 5
 -4 8 -2 119.196 181.787 2
 4 -8 3 16.8866 142.878 5
 -4 8 -3 376.68 247.507 2
 4 -8 4 461.575 296.031 5
 -4 8 -4 671.187 301.936 2
 4 -8 5 451.823 238.57 5
 -4 8 -5 540.756 287.96 2
 4 -8 6 -23.1036 127.601 5
 -4 8 -6 331.265 244.537 2
 4 -8 7 378.159 248.098 5
 4 -8 8 252.036 244.694 5
 4 -8 9 51.6906 146.561 5
 4 -7 -16 767.936 332.811 4
 4 -7 -15 111.333 137.597 4
 4 -7 -14 -33.8316 183.088 3
 4 -7 -14 267.511 230.916 4
 4 -7 -13 -20.7769 110.238 3
 4 -7 -13 -62.8161 150.141 4
 4 -7 -12 75.5824 131.591 3
 4 -7 -12 55.1027 148.842 4
 4 -7 -11 734.852 342.58 3
 4 -7 -11 462.428 250.388 4
 4 -7 -10 149.542 247.254 3
 4 -7 -10 -113.377 119.336 4
 4 -7 -9 -125.191 151.292 5
 4 -7 -9 -206.648 161.94 4
 4 -7 -9 72.3423 207.832 3
 4 -7 -8 103.85 149.976 5
 4 -7 -8 186.66 242.56 3
 4 -7 -7 576.371 243.088 5
 4 -7 -7 480.006 237.349 3
 4 -7 -6 1111.06 327.228 5
 4 -7 -6 1414.25 387.135 3
 4 -7 -5 1164.14 325.917 5
 4 -7 -5 1127.04 327.749 3
 4 -7 -4 128.843 161.378 5
 4 -7 -4 226.379 213.876 3
 -4 7 4 72.3122 121.639 2
 4 -7 -3 144.948 116.571 5
 4 -7 -3 334.015 218.898 3
 -4 7 3 461.917 260.365 2
 4 -7 -2 -52.7827 175.759 5
 4 -7 -2 -49.6828 123.898 3
 -4 7 2 -66.4002 166.598 2
 4 -7 -1 -43.5665 110.701 5
 4 -7 -1 205.228 146.922 3
 -4 7 1 -87.8832 151.094 2
 4 -7 0 49.0601 134.279 5
 4 -7 0 94.5922 104.692 3
 -4 7 0 352.012 223.056 2
 4 -7 1 220.796 166.897 3
 4 -7 1 -280.659 181.066 5
 -4 7 -1 -160.663 165.511 2
 4 -7 2 326.504 190.059 5
 -4 7 -2 816.385 302.381 2
 4 -7 3 81.2606 172.977 5
 -4 7 -3 360.559 196.064 2
 4 -7 4 -7.78258 133.897 5
 -4 7 -4 110.247 156.437 2
 4 -7 5 -43.1648 181.967 5
 -4 7 -5 -57.0058 174.265 2
 4 -7 6 339.98 245.95 5
 -4 7 -6 448.652 262.634 2
 4 -7 7 -13.4366 133.747 5
 -4 7 -7 255.603 208.521 2
 -4 7 -8 268.013 230.276 2
 4 -7 8 241.72 211.796 5
 4 -7 9 295.948 242.922 5
 4 -7 10 758.49 340.214 5
 4 -7 11 167.836 199.165 5
 4 -7 12 -100.352 168.49 5
 4 -6 -19 281.387 250.91 4
 4 -6 -18 963.491 401.108 4
 4 -6 -17 908.238 368.394 4
 4 -6 -16 -216.318 169.423 4
 4 -6 -15 745.953 318.892 4
 4 -6 -14 256.602 198.492 4
 4 -6 -13 2596.09 523.75 4
 4 -6 -12 572.342 279.949 3
 4 -6 -12 -69.0795 107.957 4
 4 -6 -11 111.776 192.607 3
 4 -6 -11 -37.8343 126.352 4
 4 -6 -10 1113.02 370.479 3
 4 -6 -10 1324.1 348.713 4
 4 -6 -9 1925.54 485.633 3
 4 -6 -9 1511.49 357.5 4
 4 -6 -8 -7.90785 160.268 3
 4 -6 -8 -8.03912 89.8381 4
 4 -6 -7 -138.686 173.797 5
 4 -6 -7 -167.029 112.802 3
 4 -6 -6 1951.49 406.918 5
 4 -6 -6 2014.38 459.392 3
 -4 6 6 2225.58 511.948 2
 -4 6 5 7889.76 923.204 2
 4 -6 -5 7399.36 765.42 5
 4 -6 -5 5574.35 759.647 3
 4 -6 -4 256.322 153.134 5
 4 -6 -4 624.512 252.86 3
 -4 6 4 797.101 320.763 2
 4 -6 -3 525.629 206.749 5
 4 -6 -3 897.421 311.642 3
 -4 6 3 903.299 305.341 2
 4 -6 -2 1796.41 367.103 5
 -4 6 2 1695.56 418.814 2
 4 -6 -2 1595.29 399.1 3
 4 -6 -1 2701.96 460.107 5
 -4 6 1 3311.23 584.062 2
 4 -6 -1 2704 485.965 3
 4 -6 0 116.651 135.011 5
 -4 6 0 701.385 292.67 2
 4 -6 0 598.653 241.849 3
 -4 6 -1 218.204 99.0932 2
 4 -6 1 -47.8473 135.391 5
 4 -6 1 271.894 208.569 3
 -4 6 -2 1922.42 469.328 2
 4 -6 2 2243.19 425.207 5
 4 -6 3 1639.33 374.869 5
 -4 6 -3 1754.12 439.155 2
 4 -6 4 517.755 221.03 5
 -4 6 -4 296.435 205.353 2
 -4 6 -5 1478.72 428.549 2
 4 -6 5 1028.5 331.463 5
 -4 6 -6 2980.22 582.075 2
 4 -6 6 1322.85 361.382 5
 -4 6 -7 -38.2218 115.121 2
 4 -6 7 -167.185 193.76 5
 4 -6 8 105.68 140.283 5
 -4 6 -8 54.0911 214.676 2
 4 -6 9 -43.2667 162.57 5
 -4 6 -9 328.99 218.624 2
 4 -6 10 344.813 241.398 5
 -4 6 -10 284.794 229.072 2
 4 -6 11 62.1157 147.8 5
 4 -6 12 -124.684 130.345 5
 4 -6 13 334.835 250.949 5
 4 -6 14 405.383 268.499 5
 4 -5 -20 307.693 239.605 4
 4 -5 -19 -552.821 296.631 4
 4 -5 -18 -536.367 285.326 4
 4 -5 -17 1193.59 402.898 4
 4 -5 -16 2621.68 583.533 4
 4 -5 -15 892.055 300.759 4
 4 -5 -14 234.561 186.285 4
 4 -5 -13 907.408 309.758 4
 4 -5 -12 1343.82 356.515 4
 4 -5 -11 1579.34 451.372 3
 4 -5 -11 1105.02 321.728 4
 4 -5 -10 -116.25 179.244 3
 4 -5 -10 -70.5587 127.674 4
 4 -5 -9 -94.8274 147.031 3
 4 -5 -9 -21.9326 78.8933 4
 4 -5 -8 2590.3 541.064 3
 4 -5 -8 1613.55 357.186 4
 -4 5 7 11542.3 1117.46 2
 4 -5 -7 12297.1 1154.1 3
 4 -5 -7 12069.8 936.42 4
 4 -5 -6 239.836 173.655 5
 4 -5 -6 189.371 224.592 3
 -4 5 6 41.4281 182.329 2
 4 -5 -5 2053.44 368.631 5
 -4 5 5 2514.31 519.932 2
 4 -5 -5 2789.58 520.279 3
 -4 5 4 3041.39 539.984 2
 4 -5 -4 2228.9 381.165 5
 4 -5 -4 2890.83 536.296 3
 4 -5 -3 5651.26 611.894 5
 4 -5 -3 5769.08 735.715 3
 -4 5 3 5618.29 757.64 2
 -4 5 2 2224.55 497.069 2
 4 -5 -2 2249.09 455.54 3
 4 -5 -2 2085.86 363.095 5
 -4 5 1 363.96 230.141 2
 4 -5 -1 20.2576 119.029 5
 4 -5 -1 163.214 100.212 3
 4 -5 0 6470.52 654.108 5
 4 -5 0 6272.94 731.552 3
 -4 5 0 7348.86 851.878 2
 4 -5 1 10276.3 844.044 5
 4 -5 1 13087.2 1047.57 3
 -4 5 -1 11242.6 1069.27 2
 -4 5 -2 1493.63 405.835 2
 4 -5 2 701.085 260.088 5
 4 -5 2 1127.43 319.275 3
 -4 5 -3 1347.26 362.853 2
 4 -5 3 1491.54 322.692 5
 4 -5 4 6082.48 684.342 5
 -4 5 -4 7352.9 864.85 2
 4 -5 5 3064.7 493.741 5
 -4 5 -5 3348.61 582.915 2
 4 -5 6 84.4872 95.5509 5
 -4 5 -6 371.137 211.43 2
 4 -5 7 180.139 156.239 5
 -4 5 -7 233.686 199.534 2
 4 -5 8 2737.36 516.958 5
 -4 5 -8 2803.41 549.399 2
 4 -5 9 1730.28 415.258 5
 -4 5 -9 3223.07 580.346 2
 4 -5 10 -98.2963 167.066 5
 -4 5 -10 259.883 223.815 2
 4 -5 11 1037.06 386.88 5
 -4 5 -11 640.834 287.92 2
 4 -5 12 1438.83 439.3 5
 -4 5 -12 711.343 261.331 2
 4 -5 13 442.485 307.788 5
 4 -5 14 9.60082 107.904 5
 -4 5 -14 200.119 187.558 4
 -4 5 -15 132.337 176.662 4
 4 -5 15 345.346 171.772 5
 4 -5 16 401.813 258.902 5
 4 -4 -21 -36.5934 268.353 4
 4 -4 -20 -584.709 311.583 4
 4 -4 -19 382.907 255.771 4
 4 -4 -18 1027.91 359.259 4
 4 -4 -17 270.647 211.039 4
 4 -4 -16 1708.77 464.345 4
 4 -4 -15 2676.53 540.755 4
 4 -4 -14 334.191 222.435 4
 4 -4 -13 218.814 177.361 4
 4 -4 -12 -17.9142 162.868 4
 4 -4 -11 620.059 295.46 3
 4 -4 -11 616.286 231.951 4
 4 -4 -10 3770.67 646.04 3
 4 -4 -10 3179.75 492.718 4
 4 -4 -9 674.128 312.248 3
 4 -4 -9 592.109 210.628 4
 4 -4 -8 67.979 118.619 3
 -4 4 8 451.077 267.396 2
 4 -4 -8 276.652 121.935 4
 -4 4 7 457.826 211.949 2
 4 -4 -7 170.243 168.589 3
 4 -4 -7 260.839 135.781 4
 -4 4 6 2053.54 437.645 2
 4 -4 -6 1589.34 418.208 3
 4 -4 -6 1140.08 246.305 4
 -4 4 5 4585.36 655.649 2
 4 -4 -5 4456.19 659.231 3
 -4 4 4 -32.5261 120.823 2
 4 -4 -4 32.6592 100.911 5
 -4 4 3 955.072 304.695 2
 4 -4 -3 783.011 201.979 5
 4 -4 -3 1043.63 301.397 3
 4 -4 -2 5108.33 511.072 5
 4 -4 -2 5635.85 701.848 3
 -4 4 2 4927.13 676.695 2
 4 -4 -1 5054.84 510.845 5
 4 -4 -1 6214.97 724.603 3
 -4 4 1 5240.76 701.828 2
 4 -4 0 80.9815 74.1213 5
 4 -4 0 3.48141 100.54 3
 -4 4 0 -122.984 188.164 2
 4 -4 1 941.465 219.645 5
 4 -4 1 1395.74 348.113 3
 -4 4 -1 1218.11 356.685 2
 4 -4 2 3195.53 417.308 5
 4 -4 2 3010.48 494.182 3
 -4 4 -2 3802.05 598.809 2
 4 -4 3 3448.5 446.179 5
 -4 4 -3 4640.18 645.655 2
 4 -4 4 4258.69 516.18 5
 -4 4 -4 5281.58 715.063 2
 4 -4 5 1885.65 351.623 5
 -4 4 -5 1838.91 463.676 2
 4 -4 6 8599.17 793.896 5
 -4 4 -6 8981.75 968.35 2
 4 -4 7 684.65 216.526 5
 -4 4 -7 1329.15 378.648 2
 4 -4 8 108.307 128.116 5
 -4 4 -8 434.821 253.194 2
 4 -4 9 285.58 173.407 5
 -4 4 -9 678.107 292.189 2
 4 -4 10 1864.6 416.239 5
 -4 4 -10 1885.81 461.964 2
 4 -4 11 1305.71 380.151 5
 -4 4 -11 1242.66 380.508 2
 4 -4 12 548.445 280.979 5
 -4 4 -12 114.135 145.639 2
 -4 4 -13 367.98 246.521 4
 4 -4 13 197.886 181.424 5
 -4 4 -13 146.816 147.549 2
 -4 4 -14 3017.57 606.386 4
 4 -4 14 3801.36 692.638 5
 -4 4 -14 2952.87 584.354 2
 4 -4 15 1302.85 451.185 5
 -4 4 -15 1774.92 524.131 4
 -4 4 -16 -102.812 132.005 4
 -4 4 -17 -60.4908 189.648 4
 -4 4 -18 -42.5221 216.736 4
 4 -3 -21 760.516 396 4
 4 -3 -20 873.009 385.76 4
 4 -3 -19 171.004 216.919 4
 4 -3 -18 789.95 327.15 4
 4 -3 -17 599.408 285.979 4
 4 -3 -16 1713.92 436.106 4
 4 -3 -15 674.208 258.086 4
 4 -3 -14 298.997 172.616 4
 4 -3 -13 705.989 222.793 4
 4 -3 -12 2139.61 417.367 4
 4 -3 -11 30.0249 75.0435 4
 4 -3 -10 3414.2 619.78 3
 4 -3 -10 3073.34 459.055 4
 4 -3 -9 14.5251 150.782 3
 -4 3 9 15.4651 100.069 2
 4 -3 -9 -52.1002 108.149 4
 -4 3 8 1883.74 426.76 2
 4 -3 -8 1391.82 392.242 3
 4 -3 -8 1037.89 230.471 4
 -4 3 7 6677.92 753.115 2
 4 -3 -7 6349.19 805.845 3
 4 -3 -7 6095.74 557.15 4
 -4 3 6 682.403 276.844 2
 4 -3 -6 785.893 273.129 3
 4 -3 -6 428.179 155.755 4
 -4 3 5 964.452 207.776 4
 -4 3 5 562.219 253.759 2
 4 -3 -5 1361.95 378.589 3
 4 -3 -5 979.644 205.759 4
 -4 3 4 599.058 256.07 2
 4 -3 -4 1302.49 358.559 3
 -4 3 4 769.273 159.371 4
 -4 3 3 278.971 166.439 2
 4 -3 -3 87.2029 51.4057 5
 4 -3 -3 69.698 143.719 3
 -4 3 3 18.7919 45.208 4
 4 -3 -2 2958.76 337.896 5
 -4 3 2 2072.75 439.02 2
 4 -3 -2 2465.87 479.497 3
 -4 3 2 2470.38 269.977 4
 4 -3 -1 307.413 122.48 5
 4 -3 -1 379.059 191.563 3
 -4 3 1 421.401 109.104 4
 -4 3 1 732.64 248.631 2
 4 -3 0 1909.25 266.286 5
 4 -3 0 1701.32 364.387 3
 -4 3 0 1673.66 214.125 4
 -4 3 0 1979.38 415.949 2
 4 -3 1 4313.15 410.81 5
 4 -3 1 4428.76 589.977 3
 -4 3 -1 4184.09 361.602 4
 -4 3 -1 4987.52 668.778 2
 4 -3 2 1015.26 200.664 5
 4 -3 2 1355.61 328.925 3
 -4 3 -2 1000.74 182.571 4
 -4 3 -2 1235.62 339.81 2
 4 -3 3 659.303 255.885 3
 4 -3 3 526.491 159.709 5
 -4 3 -3 615.817 152.95 4
 -4 3 -3 690.087 302.952 2
 4 -3 4 2261.6 332.009 5
 -4 3 -4 2395.92 488.784 2
 4 -3 5 -50.8899 63.1936 5
 -4 3 -5 -60.3905 153.362 2
 4 -3 6 93.791 106.879 5
 -4 3 -6 287.926 147.123 2
 4 -3 7 2762.42 419.585 5
 -4 3 -7 3383.12 555.499 2
 4 -3 8 31.8324 69.1662 5
 -4 3 -8 -260.766 229.153 2
 4 -3 9 488.406 190.966 5
 -4 3 -9 236.941 198.617 2
 -4 3 -10 -44.0437 136.09 4
 4 -3 10 -401.331 193.935 5
 -4 3 -10 8.85149 127.069 2
 -4 3 -11 119.669 134.328 4
 4 -3 11 -73.0767 86.9514 5
 -4 3 -12 1317.24 369.953 4
 4 -3 12 1288.4 344.954 5
 -4 3 -12 1978.57 488.085 2
 4 -3 13 49.941 133.411 5
 -4 3 -13 720.272 277.603 4
 -4 3 -13 1135.01 385.622 2
 -4 3 -14 435.953 272.304 4
 -4 3 -14 354.885 229.16 2
 -4 3 -15 268.451 173.663 4
 -4 3 -15 620.318 312.926 2
 -4 3 -16 230.204 169.112 4
 -4 3 -16 223.848 214.952 2
 -4 3 -17 702.473 328.046 4
 -4 3 -18 77.4837 185.445 4
 -4 3 -19 764.244 349.528 4
 4 -2 -21 706.276 344.218 4
 4 -2 -20 544.999 300.723 4
 4 -2 -19 6.17669 114.381 4
 4 -2 -18 537.805 277.279 4
 4 -2 -17 2621.56 575.929 4
 4 -2 -16 172.515 198.825 4
 4 -2 -15 483.474 262.778 4
 4 -2 -14 490.683 224.516 4
 4 -2 -13 3085.08 519.617 4
 4 -2 -12 3574.57 539.343 4
 4 -2 -11 95.7397 74.2534 4
 -4 2 10 5466.76 678.005 2
 4 -2 -10 5768.02 783.959 3
 4 -2 -10 5362.08 589.545 4
 -4 2 9 12075.2 995.792 2
 4 -2 -9 12056.8 1128.61 3
 4 -2 -9 12379.9 870.345 4
 -4 2 8 1638.12 371.715 2
 4 -2 -8 1598.4 393.843 3
 4 -2 -8 1331.85 263.425 4
 -4 2 7 1074.85 287.081 2
 4 -2 -7 1631.62 415.252 3
 4 -2 -7 902.105 197.658 4
 -4 2 6 2996.26 506.993 2
 4 -2 -6 3189.87 357.131 4
 4 -2 -6 3915.16 595.553 3
 4 -2 -5 9006.9 904.305 3
 4 -2 -5 8073.21 531.424 4
 -4 2 5 8062.17 531.742 4
 -4 2 5 8502.84 828.846 2
 -4 2 4 560.502 235.943 2
 -4 2 4 269.869 89.5324 4
 4 -2 -4 100.473 96.2627 3
 4 -2 -4 265.077 84.4928 4
 4 -2 -3 3348.36 524.931 3
 -4 2 3 1910.29 204.397 4
 -4 2 3 2380.78 425.392 2
 4 -2 -2 2224.66 239.842 5
 4 -2 -2 2977.75 497.397 3
 -4 2 2 2067.67 191.952 4
 -4 2 2 2379.8 449.275 2
 4 -2 -1 13569.1 611.526 5
 4 -2 -1 13856.6 1082.19 3
 -4 2 1 11743.1 466.838 4
 -4 2 1 14325 1104.68 2
 4 -2 0 121.59 46.3226 5
 4 -2 0 -38.1153 134.511 3
 -4 2 0 60.2616 32.0435 4
 4 -2 1 2239.11 230.101 5
 4 -2 1 2519.82 449.822 3
 -4 2 -1 2239.9 187.155 4
 -4 2 -1 2715.66 494.18 2
 4 -2 2 611.749 135.371 5
 4 -2 2 841.085 298.591 3
 -4 2 -2 313.436 113.314 2
 -4 2 -2 605.846 108.716 4
 4 -2 3 135.271 139.91 3
 4 -2 3 60.2817 76.9108 5
 -4 2 -3 141.68 142.442 2
 -4 2 -3 26.5014 43.1507 4
 4 -2 4 3983.13 373.47 5
 -4 2 -4 4879.39 658.708 2
 -4 2 -4 3848.05 356.385 5
 4 -2 5 929.266 198.198 5
 -4 2 -5 1060.78 202.505 5
 -4 2 -5 1115.64 335.337 2
 4 -2 6 1870.87 305.98 5
 -4 2 -6 1829.31 287.238 4
 -4 2 -6 1848.32 432.47 2
 -4 2 -7 114.9 69.0315 4
 4 -2 7 89.6648 86.0643 5
 -4 2 -7 118.148 123.526 2
 -4 2 -8 448.569 161.664 4
 4 -2 8 490.441 181.766 5
 -4 2 -8 932.361 322.223 2
 -4 2 -9 871.051 233.365 4
 4 -2 9 776.178 242.458 5
 -4 2 -9 842.718 286.039 2
 -4 2 -10 -84.6732 129.791 4
 -4 2 -10 -15.5796 192.555 2
 4 -2 10 -13.0287 110.828 5
 -4 2 -11 114.372 128.751 4
 -4 2 -11 -118.657 166.278 2
 -4 2 -12 944.55 284.237 4
 -4 2 -12 761.696 304.125 2
 -4 2 -13 1645.15 419.254 4
 -4 2 -13 1220.51 392.617 2
 -4 2 -14 211.405 145.591 2
 -4 2 -14 442.504 227.545 4
 -4 2 -15 2283.15 530.182 4
 -4 2 -15 2349.58 543.734 2
 -4 2 -16 280.586 194.073 4
 -4 2 -16 530.748 298.592 2
 -4 2 -17 217.051 172.117 4
 -4 2 -17 -92.517 195.829 2
 -4 2 -18 172.73 140.709 4
 -4 2 -19 158.293 180.428 4
 -4 2 -20 265.1 141.591 4
 4 -1 -21 112.431 176.063 4
 4 -1 -20 506.355 326.884 4
 4 -1 -19 1546.9 486.58 4
 4 -1 -18 103.141 201.223 4
 4 -1 -17 246.755 169.36 4
 4 -1 -16 1549.33 439.295 4
 4 -1 -15 5816.53 783.456 4
 4 -1 -14 3241.4 568.181 4
 4 -1 -13 2252.09 455.126 4
 4 -1 -12 9538.93 894.092 4
 4 -1 -11 9120.25 833.998 4
 4 -1 -10 534.359 212.623 3
 -4 1 10 499.994 233.891 2
 4 -1 -10 556.461 205.388 4
 -4 1 9 323.855 204.065 2
 4 -1 -9 598.033 257.212 3
 4 -1 -9 -9.83638 90.8634 4
 -4 1 8 17905.3 1162.53 2
 4 -1 -8 16845 1305.64 3
 4 -1 -8 17150.4 985.473 4
 -4 1 7 40984.6 1864.87 2
 4 -1 -7 42205.9 2122.15 3
 4 -1 -7 42146.3 1563.28 4
 4 -1 -6 22406.6 1095.46 5
 4 -1 -6 24053.9 1539.29 3
 4 -1 -6 24721.7 1045.79 4
 -4 1 6 26759.4 1435.95 2
 -4 1 5 189.881 135.112 2
 4 -1 -5 -81.2742 65.9906 5
 4 -1 -5 72.2447 208.981 3
 4 -1 -5 205.318 99.6463 4
 4 -1 -4 14708.4 716.139 5
 4 -1 -4 14057.8 1118.13 3
 4 -1 -4 14923.4 628.663 4
 -4 1 4 16405.1 1107.16 2
 4 -1 -3 25693.8 909.324 5
 4 -1 -3 30082.3 1650.14 3
 4 -1 -3 24423 761.304 4
 -4 1 3 29559.2 1522.16 2
 4 -1 -2 1132.07 136.939 5
 4 -1 -2 1486.47 150.371 5
 4 -1 -2 1749.23 404.725 3
 -4 1 2 1513.96 376.613 2
 4 -1 -1 3290.48 184.746 5
 4 -1 -1 4180.04 575.404 3
 -4 1 1 4483.43 596.698 2
 4 -1 0 17795.6 1192.99 3
 -4 1 0 17699.8 1215.12 2
 4 -1 1 26026.7 1492.83 3
 -4 1 -1 28565.8 1606.18 2
 4 -1 2 18153.4 1222.31 3
 -4 1 -2 17470 1250.22 2
 4 -1 3 93.6694 149.789 3
 -4 1 -3 -216.069 163.017 2
 -4 1 -3 49.4715 26.5605 4
 -4 1 -3 107.405 39.9749 4
 -4 1 -4 11316.4 525.231 5
 -4 1 -4 10999.4 518.535 4
 -4 1 -4 14205.9 1141.44 2
 -4 1 -5 7392.08 466.696 5
 -4 1 -5 7540.57 479.827 4
 -4 1 -5 7577.39 824.092 2
 -4 1 -6 9888.84 616.07 5
 -4 1 -6 10119.2 627.281 4
 -4 1 -6 10284.2 979.718 2
 -4 1 -7 2031.46 292.371 5
 -4 1 -7 1768.33 410.524 2
 -4 1 -7 2429.6 330.176 4
 -4 1 -8 486.94 167.187 4
 -4 1 -8 874.986 314.507 2
 -4 1 -9 1384.06 294.861 4
 -4 1 -9 1152.17 350.229 2
 -4 1 -10 5670.38 630.546 4
 -4 1 -10 6489.75 824.594 2
 -4 1 -11 72.2583 118.903 4
 -4 1 -11 71.476 197.44 2
 -4 1 -12 1324.31 311.004 4
 -4 1 -12 1572.09 421.524 2
 -4 1 -13 795.547 278.284 4
 -4 1 -13 557.489 289.964 2
 -4 1 -14 1005.86 327.036 4
 -4 1 -14 1020.18 356.031 2
 -4 1 -15 2635.73 552.473 4
 -4 1 -15 2589.48 558.934 2
 -4 1 -16 139.247 112.264 4
 -4 1 -16 240.674 219.649 2
 -4 1 -17 -166.033 263.93 2
 -4 1 -17 -16.1979 124.062 4
 -4 1 -18 447.034 244.134 2
 -4 1 -18 406.193 221.045 4
 -4 1 -19 119.978 152.638 2
 -4 1 -19 -259.68 217.022 4
 -4 1 -20 -65.4819 152.429 4
 -4 1 -21 -100.284 166.457 4
 4 0 -21 251.572 232.674 4
 4 0 -20 -0.86126 239.132 4
 4 0 -19 -64.1891 186.565 4
 4 0 -18 353.176 242.883 4
 4 0 -17 3340.72 656.169 4
 4 0 -16 1007.85 322.904 4
 4 0 -15 -32.829 183.613 4
 4 0 -14 145.915 133.507 4
 4 0 -13 5207.14 695.512 4
 4 0 -12 5587.97 687.563 4
 4 0 -11 124.273 109.524 3
 4 0 -11 -99.6338 113.098 4
 -4 0 10 10549.8 841.106 2
 4 0 -10 11032.7 1055.39 3
 4 0 -10 9903.08 838.8 4
 4 0 -9 39729 2078.89 3
 -4 0 9 37175.3 1691.13 2
 4 0 -9 38701.1 1696.62 4
 -4 0 8 14366.7 979.509 2
 4 0 -8 14366.4 1174.88 3
 4 0 -8 13479.6 879.787 4
 4 0 -7 3848.45 433.516 4
 4 0 -7 4568.76 639.833 3
 -4 0 7 5280.89 581.699 2
 4 0 -6 32503.1 1333.36 5
 4 0 -6 35129.1 1852.64 3
 4 0 -6 31844.9 1268.8 4
 -4 0 6 33408.4 1576.88 2
 4 0 -5 30845.1 1205.81 5
 4 0 -5 34086.3 1815.94 3
 4 0 -5 32430.8 1171.38 4
 -4 0 5 33172.4 1577.48 2
 4 0 -4 4028.1 338.959 5
 4 0 -4 4408.32 605.761 3
 4 0 -4 4936.73 343.116 4
 -4 0 4 5176.41 594.648 2
 4 0 -3 17521.6 664.016 5
 4 0 -3 20449.2 1318.38 3
 4 0 -3 17336.7 600.227 4
 -4 0 3 20057.5 1225.98 2
 4 0 -2 39300.9 1894.26 3
 -4 0 2 38422.2 1799.41 2
 4 0 -1 94400 3259.94 3
 -4 0 1 97667.2 3242.79 2
 4 0 0 7760.38 776.492 3
 -4 0 0 8955.3 832.744 2
 4 0 1 6504.48 701.679 3
 -4 0 -1 5682.49 676.586 2
 4 0 2 15634.7 1122.78 3
 -4 0 -2 15783.9 1147.73 2
 -4 0 -3 26268.3 1532.86 2
 -4 0 -4 17544.2 580.222 4
 -4 0 -4 16853.6 538.226 5
 -4 0 -4 20503.6 1335.86 2
 -4 0 -5 669.917 117.678 5
 -4 0 -5 421.087 258.47 2
 -4 0 -5 700.725 121.521 4
 -4 0 -6 21170 855.109 5
 -4 0 -6 20948.9 883.773 4
 -4 0 -6 23073.3 1484.52 2
 -4 0 -7 18190.9 870.023 5
 -4 0 -7 19125.7 911.739 4
 -4 0 -7 20313.4 1423.44 2
 -4 0 -8 17577.7 937.728 4
 -4 0 -8 20478.3 1426.36 2
 -4 0 -8 16722.8 901.321 5
 -4 0 -9 389.56 251.092 2
 -4 0 -9 13.9646 61.4011 4
 -4 0 -10 20980.3 1172.71 4
 -4 0 -10 21798.5 1553.38 2
 -4 0 -11 1891.07 469.74 2
 -4 0 -11 1667.61 339.986 4
 -4 0 -12 2571.95 540.881 2
 -4 0 -12 3184.33 484.756 4
 -4 0 -13 2390.06 526.712 2
 -4 0 -13 2083.09 406.503 4
 -4 0 -14 1606.21 453.121 2
 -4 0 -14 1131.92 329.004 4
 -4 0 -15 4969.44 809.281 2
 -4 0 -15 6837.92 829.267 4
 -4 0 -16 1737.06 497.978 2
 -4 0 -16 1087.72 367.431 4
 -4 0 -17 358.398 239.231 2
 -4 0 -17 -203.085 274.072 4
 -4 0 -18 165.784 151.018 2
 -4 0 -18 545.983 285.324 4
 -4 0 -19 357.462 295.615 2
 -4 0 -19 202.947 203.61 4
 -4 0 -20 1281.96 468.824 2
 -4 0 -20 599.188 312.66 4
 -4 0 -21 290.888 245.72 2
 -4 0 -21 129.377 177.493 4
 -4 0 -22 254.254 260.227 4
 4 1 -20 -925.553 394.859 4
 4 1 -19 461.889 241.996 4
 4 1 -18 579.889 297.172 4
 4 1 -17 357.881 275.82 4
 4 1 -16 -134.837 157.697 4
 4 1 -15 204.391 211.895 4
 4 1 -14 414.543 216.896 4
 4 1 -13 2644.07 520.436 4
 4 1 -12 257.185 139.695 4
 4 1 -12 453.294 241.167 3
 4 1 -11 271.469 172.358 4
 4 1 -11 436.211 205.278 3
 4 1 -10 521.305 214.638 4
 -4 -1 10 380.345 167.719 2
 4 1 -10 989.344 310.624 3
 4 1 -9 1200.77 287.636 4
 -4 -1 9 731.588 204.6 2
 4 1 -9 1504.44 384.876 3
 -4 -1 8 6078.33 591.388 2
 4 1 -8 6853.52 793.734 3
 4 1 -8 6722.33 639.42 4
 4 1 -7 5595.3 724.608 3
 4 1 -7 5422.55 542.784 4
 -4 -1 7 6085.24 594.968 2
 4 1 -6 7606.48 824.736 3
 4 1 -6 7856.11 599.277 5
 4 1 -6 7349.04 593.663 4
 -4 -1 6 7264.04 657.443 2
 4 1 -5 2949.48 330.687 5
 4 1 -5 3165.1 507.455 3
 4 1 -5 2961.82 340.13 4
 -4 -1 5 2905.31 424.629 2
 4 1 -4 2034.74 249.255 4
 4 1 -4 1563.01 216.854 5
 4 1 -4 1546.84 358.814 3
 -4 -1 4 1633.78 346.897 2
 4 1 -3 21648.1 813.794 5
 4 1 -3 22464.6 1387.4 3
 4 1 -3 22246 833.42 4
 -4 -1 3 22558.3 1279.06 2
 4 1 -2 496.211 83.1013 4
 4 1 -2 391.876 79.1108 5
 4 1 -2 126.176 101.796 3
 -4 -1 2 471.133 176.019 2
 4 1 -1 3620.08 523.774 3
 -4 -1 1 3039.65 468.054 2
 4 1 0 9045.26 823.39 3
 -4 -1 0 9250.54 820.175 2
 4 1 1 19381 1250.83 3
 -4 -1 -1 20560 1275.62 2
 4 1 2 14216.5 1049.73 3
 -4 -1 -2 14247.7 1054.08 2
 -4 -1 -3 1620.8 347.882 2
 -4 -1 -4 11605.5 475.855 4
 -4 -1 -4 13221.5 1047.24 2
 -4 -1 -5 31294.8 967.653 5
 -4 -1 -5 33086.5 1051.87 4
 -4 -1 -5 35275 1808.7 2
 -4 -1 -6 21238.1 841.132 5
 -4 -1 -6 22034.1 892.116 4
 -4 -1 -6 21176.7 1410.44 2
 -4 -1 -7 39.681 171.531 2
 -4 -1 -7 47.1529 48.6062 5
 -4 -1 -7 164.498 96.3253 4
 -4 -1 -8 1899.61 413.276 2
 -4 -1 -8 1950.99 282.47 5
 -4 -1 -8 2438.66 327.405 4
 -4 -1 -9 16408.9 953.833 4
 -4 -1 -9 16348.1 1294.93 2
 -4 -1 -10 16332.4 1007.23 4
 -4 -1 -10 16248.9 1326.45 2
 -4 -1 -11 170.093 121.388 2
 -4 -1 -11 28.3754 89.7455 4
 -4 -1 -12 9076.7 828.849 4
 -4 -1 -12 8939.3 996.48 2
 -4 -1 -13 5718.44 682.805 4
 -4 -1 -13 6096.37 872.549 2
 -4 -1 -14 1143.07 401.58 2
 -4 -1 -14 2069.3 423.765 4
 -4 -1 -15 250.777 248.436 2
 -4 -1 -15 119.014 107.701 4
 -4 -1 -16 2590.81 586.703 2
 -4 -1 -16 2049.19 472.164 4
 -4 -1 -17 1324.45 443.269 2
 -4 -1 -17 2050.22 488.708 4
 -4 -1 -18 392.141 294.971 2
 -4 -1 -18 1271.68 396.504 4
 -4 -1 -19 132.588 203.162 2
 -4 -1 -19 30.4524 212.072 4
 -4 -1 -20 -58.6328 209.56 2
 -4 -1 -20 501.579 296.379 4
 -4 -1 -21 79.8375 189.362 2
 -4 -1 -21 769.095 368.243 4
 -4 -1 -22 -510.405 263.682 2
 -4 -1 -22 294.335 243.629 4
 4 2 -20 544.384 328.635 4
 4 2 -19 235.867 219.531 4
 4 2 -18 621.713 323.414 4
 4 2 -17 672.248 338.866 4
 4 2 -16 -154.727 158.053 4
 4 2 -15 908.254 340.356 4
 4 2 -15 607.859 287.054 3
 4 2 -14 -197.104 218.356 4
 4 2 -14 -25.5198 169.997 3
 4 2 -13 -19.489 122.782 4
 4 2 -13 353.44 223.745 3
 4 2 -12 -168.039 190.517 4
 4 2 -12 21.7908 114.55 3
 4 2 -11 308.102 172.893 4
 4 2 -11 115.54 108.779 3
 4 2 -10 253.413 131.01 4
 4 2 -10 70.1358 84.6537 3
 -4 -2 10 352.291 147.758 2
 4 2 -9 1787.59 369.578 4
 -4 -2 9 1767.59 299.003 2
 4 2 -9 1759.52 420.371 3
 4 2 -8 2848.14 509.635 3
 4 2 -8 3263.03 469.757 4
 -4 -2 8 2972.78 377.816 2
 4 2 -7 5344.41 683.709 3
 -4 -2 7 4167.37 466.539 2
 4 2 -6 986.376 289.196 3
 -4 -2 6 1260.32 263.252 2
 4 2 -5 1392.79 240.62 5
 4 2 -5 1258.22 333.122 3
 -4 -2 5 1497.19 290.831 2
 -4 -2 5 1364.95 244.733 5
 -4 -2 4 224.021 117.897 5
 -4 -2 4 256.473 173.223 1
 4 2 -4 152.399 55.1781 5
 4 2 -4 321.471 214.472 3
 -4 -2 4 198.851 145.535 2
 -4 -2 3 29207.8 1139.51 5
 4 2 -3 32130.8 1678.9 3
 -4 -2 3 31062.2 1642.87 1
 4 2 -3 30593.9 1139.03 5
 -4 -2 3 31479.2 1491.41 2
 -4 -2 2 512.232 110.016 5
 4 2 -2 413.136 102.231 5
 4 2 -2 564.738 236.895 3
 -4 -2 2 743.937 290.183 1
 -4 -2 2 490.315 161.625 2
 -4 -2 1 7219.43 401.276 5
 4 2 -1 7210.78 726.613 3
 -4 -2 1 8045.78 792.152 1
 4 2 -1 7913.22 453.961 4
 -4 -2 1 8108.53 744.662 2
 -4 -2 0 2237.76 184.889 5
 4 2 0 2801.62 455.056 3
 -4 -2 0 2832.44 433.577 2
 4 2 0 2838.7 243.005 4
 -4 -2 0 3244.99 525.333 1
 -4 -2 -1 3499.18 200.941 5
 4 2 1 4177.37 560.186 3
 -4 -2 -1 4453.61 602.471 1
 4 2 1 3757.85 268.261 4
 -4 -2 -1 4731.82 578.695 2
 -4 -2 -2 1463.6 118.344 5
 4 2 2 1895.53 372.891 3
 -4 -2 -2 1899.35 374.133 2
 -4 -2 -2 1736.65 375.102 1
 4 2 2 1618.92 177.297 4
 -4 -2 -3 1525.51 352.768 2
 4 2 3 1856.39 199.591 4
 -4 -2 -3 1594.58 352.473 1
 -4 -2 -3 1602.66 140.406 5
 -4 -2 -4 7841.67 382.904 5
 -4 -2 -4 8321.72 806.002 1
 -4 -2 -4 8615.41 477.856 4
 4 2 4 7492.33 460.47 4
 -4 -2 -4 8103.01 812.224 2
 -4 -2 -5 12220.4 579.619 5
 -4 -2 -5 14218.7 1059.53 1
 -4 -2 -5 12613.6 636.731 4
 4 2 5 11938.7 648.447 4
 -4 -2 -5 13992.7 1107.93 2
 4 2 6 1287.88 216.034 4
 -4 -2 -6 1658.58 217.434 5
 -4 -2 -6 1239.76 305.976 2
 -4 -2 -6 1270.59 321.085 1
 -4 -2 -6 1422.43 217.252 4
 -4 -2 -7 6532.73 496.819 5
 -4 -2 -7 6633.52 514.078 4
 4 2 7 6455.88 534.317 4
 -4 -2 -7 8093.93 855.93 2
 -4 -2 -8 41636.3 1545.54 5
 -4 -2 -8 41833.1 1577.53 4
 -4 -2 -8 42052.1 2147.29 2
 -4 -2 -9 2226.85 503.362 2
 -4 -2 -9 2900.04 382.707 4
 -4 -2 -10 16002.4 1000.25 4
 -4 -2 -10 16129.4 1326.12 2
 -4 -2 -11 341.428 208.715 2
 -4 -2 -11 1254.15 288.946 4
 -4 -2 -12 6134.35 657.946 4
 -4 -2 -13 5289.19 629.513 4
 -4 -2 -14 -0.46233 151.916 4
 -4 -2 -15 3853.17 612.064 4
 -4 -2 -16 3463.65 613.117 4
 -4 -2 -17 398.765 234.589 4
 -4 -2 -18 1328.22 400.649 4
 -4 -2 -19 1506.05 500.213 2
 -4 -2 -19 846.636 355.4 4
 -4 -2 -20 -99.0785 163.14 2
 -4 -2 -20 481.104 333.003 4
 -4 -2 -21 188.685 260.03 2
 -4 -2 -21 167.821 262.585 4
 -4 -2 -22 -360.85 281.815 2
 -4 -2 -22 146.208 193.851 4
 4 3 -19 2086.14 623.904 4
 4 3 -18 1058.83 445.356 4
 4 3 -18 620.771 284.796 3
 4 3 -17 -0.85485 191.471 4
 4 3 -17 33.8343 115.612 3
 4 3 -16 271.985 308.729 4
 4 3 -16 -56.4216 110.073 3
 4 3 -15 1559.97 467.853 4
 4 3 -15 1764.25 467.768 3
 4 3 -14 2516.65 574.913 4
 4 3 -14 1675.75 425.509 3
 4 3 -13 3056.19 591.824 4
 4 3 -13 2608.86 529.029 3
 4 3 -12 252.677 221.709 4
 4 3 -12 89.8375 119.181 3
 4 3 -11 1245.77 361.222 3
 -4 -3 10 527.113 227.407 5
 4 3 -10 373.709 164.162 3
 -4 -3 9 84.4441 82.6442 5
 -4 -3 9 203.281 102.16 2
 4 3 -9 230.826 171.179 3
 -4 -3 8 2517.64 419.875 5
 4 3 -8 2990.45 521.994 3
 -4 -3 8 2679.59 469.5 1
 -4 -3 8 2622.06 339.517 2
 -4 -3 7 61.2833 48.4465 2
 -4 -3 7 -14.3631 77.0777 5
 4 3 -7 162.65 104.77 3
 -4 -3 6 592.682 183.483 5
 -4 -3 6 798.803 258.801 1
 4 3 -6 477.609 202.462 3
 -4 -3 6 656.554 171.633 2
 -4 -3 5 18425 1056.24 5
 4 3 -5 18149 1247.82 3
 -4 -3 5 21125.5 1353.28 1
 -4 -3 5 18500.1 1044.06 2
 -4 -3 4 1682.84 285.615 5
 4 3 -4 2080.66 389.485 3
 -4 -3 4 1632.36 308.182 2
 -4 -3 4 2278.29 425.805 1
 -4 -3 3 178.368 96.0464 5
 4 3 -3 265.732 117.281 5
 4 3 -3 263.019 142.272 3
 -4 -3 3 318.94 126.296 2
 -4 -3 3 159.774 139.839 1
 -4 -3 2 1560.86 253.931 5
 4 3 -2 1687.7 342.271 3
 4 3 -2 1516.33 229.677 5
 -4 -3 2 1889.99 347.005 2
 -4 -3 2 1794.74 376.378 1
 -4 -3 1 8326.61 547.308 5
 -4 -3 1 9674.5 900.85 1
 4 3 -1 8576.48 811.571 3
 4 3 -1 8682.62 584.743 4
 -4 -3 1 9121.99 769.71 2
 -4 -3 0 934.543 167.605 5
 -4 -3 0 996.103 265.554 2
 4 3 0 759.093 237.674 3
 -4 -3 0 840.702 277.373 1
 4 3 0 1075.7 187.358 4
 4 3 1 2063.96 392.928 3
 -4 -3 -1 1501.1 307.32 2
 -4 -3 -1 1457 194.795 5
 -4 -3 -1 2536.62 463.586 1
 4 3 1 1511.43 219.514 4
 -4 -3 -2 2479.83 247.904 5
 -4 -3 -2 2991.04 461.442 2
 -4 -3 -2 3559.12 555.64 1
 4 3 2 2165.57 263.273 4
 -4 -3 -3 32292.1 1104.93 5
 -4 -3 -3 34505.9 1790.65 1
 4 3 3 33154.6 1227.82 4
 -4 -3 -3 35476.8 1746.31 2
 -4 -3 -4 22342.6 886.443 5
 -4 -3 -4 24552 1482.03 1
 4 3 4 21977.6 982.664 4
 -4 -3 -4 25406 1478.36 2
 -4 -3 -5 522.026 246.8 2
 -4 -3 -5 378.647 109.846 4
 -4 -3 -5 624.83 235.796 1
 4 3 5 361.102 122.296 4
 -4 -3 -6 16802.2 1199.1 1
 -4 -3 -6 16394.7 870.041 4
 4 3 6 15829.5 874.392 4
 -4 -3 -6 16509.3 1231.28 2
 -4 -3 -7 5464.35 664.686 1
 -4 -3 -7 4798.76 469.043 4
 -4 -3 -8 5849.08 691.633 1
 -4 -3 -8 5253.64 515.423 4
 -4 -3 -9 1821.99 386.961 1
 -4 -3 -9 1746.94 305.195 4
 -4 -3 -10 20906.3 1354.7 1
 -4 -3 -10 21663 1202.17 4
 -4 -3 -11 7786.81 807.915 1
 -4 -3 -11 8550.67 761.244 4
 -4 -3 -12 1379.94 331.99 1
 -4 -3 -12 1554.51 345.229 4
 -4 -3 -13 280.514 176.608 4
 -4 -3 -14 5585.75 697.324 4
 -4 -3 -15 3654.64 585.703 4
 -4 -3 -16 44.5115 137.249 4
 -4 -3 -17 40.3708 142.868 4
 -4 -3 -18 3728.98 666.224 4
 -4 -3 -19 2302.38 561.716 4
 -4 -3 -20 274.059 217.686 4
 -4 -3 -21 702.76 299.475 4
 -4 -3 -22 421.243 332.858 4
 4 4 -18 756.318 422.222 4
 4 4 -17 1685.19 535.023 4
 4 4 -16 3763.46 771.786 4
 4 4 -15 2534.55 606.853 4
 4 4 -15 2497.65 533.856 3
 4 4 -14 597.458 313.035 4
 4 4 -14 337.298 217.899 3
 -4 -4 13 5205.56 800.153 5
 4 4 -13 4782.43 727.373 3
 -4 -4 12 3543.72 625.543 5
 4 4 -12 4104.38 652.282 3
 -4 -4 11 1001.12 341.924 5
 -4 -4 11 477.431 209.186 1
 4 4 -11 1192.98 346.383 3
 -4 -4 10 1415.17 357.407 5
 -4 -4 10 2446.76 457.378 1
 4 4 -10 2343.62 465.235 3
 -4 -4 9 8835.93 912.945 5
 -4 -4 9 9471.59 912.747 1
 4 4 -9 9231.56 922.87 3
 -4 -4 8 10109.5 934.845 5
 -4 -4 8 10456.9 969.008 1
 4 4 -8 10622.1 979.93 3
 -4 -4 8 10378.5 613.225 2
 -4 -4 7 1599.51 348.379 5
 4 4 -7 2247.86 433.737 3
 -4 -4 7 1312.2 358.939 1
 -4 -4 7 1576.64 243.059 2
 -4 -4 6 5274.94 616.028 5
 -4 -4 6 4887.96 653.793 1
 4 4 -6 5263.55 645.166 3
 -4 -4 6 4817.77 460.772 2
 -4 -4 5 3437.48 470.12 5
 -4 -4 5 4033.93 599.77 1
 4 4 -5 3452.17 522.655 3
 -4 -4 5 3217.1 394.111 2
 -4 -4 4 5175.47 670.051 1
 -4 -4 4 4223.99 501.857 5
 4 4 -4 4037.93 550.457 3
 -4 -4 4 4963.13 514.452 2
 -4 -4 3 10969.1 794.777 5
 4 4 -3 11142.5 914.12 3
 -4 -4 3 12552.9 861.352 2
 -4 -4 3 12025.2 1034.12 1
 -4 -4 2 737.572 181.654 5
 -4 -4 2 1031.96 245.745 2
 4 4 -2 524.184 194.936 3
 -4 -4 2 459.132 218.045 1
 -4 -4 1 11141.7 734.73 5
 4 4 -1 11276.4 925.8 3
 -4 -4 1 11777.7 881.877 2
 -4 -4 1 12252.7 1046.21 1
 -4 -4 0 7092.09 558.782 5
 4 4 0 7570.78 742.716 3
 -4 -4 0 8456.14 753.281 2
 -4 -4 0 9782.22 918.051 1
 -4 -4 -1 10440 674.703 5
 -4 -4 -1 10885.9 888.18 2
 -4 -4 -1 11636.2 1012.94 1
 -4 -4 -2 1188.77 296.071 2
 -4 -4 -2 960.3 197.915 5
 -4 -4 -2 1291.33 346.626 1
 -4 -4 -3 9753.83 641.164 5
 -4 -4 -3 10228.8 890.599 2
 -4 -4 -3 10044.8 928.101 1
 -4 -4 -4 4027.76 397.286 5
 -4 -4 -4 3574.76 556.042 1
 -4 -4 -5 9155.69 624.205 5
 -4 -4 -5 10023.1 720.015 4
 -4 -4 -5 11170.2 1002.9 1
 -4 -4 -6 5944.85 551.667 4
 -4 -4 -6 6082.49 732.334 1
 -4 -4 -7 2390.75 462.295 1
 -4 -4 -7 2298.72 343.147 4
 -4 -4 -8 40729.1 2029.2 1
 -4 -4 -8 39605.9 1674.6 4
 -4 -4 -9 10217.5 965.634 1
 -4 -4 -9 10709.7 829.448 4
 -4 -4 -10 2153.11 447.54 1
 -4 -4 -10 2716.33 423.274 4
 -4 -4 -11 407.244 194.775 1
 -4 -4 -11 526.69 234.54 4
 -4 -4 -12 5142.81 682.343 1
 -4 -4 -12 5675.44 669.344 4
 -4 -4 -13 9577.66 925.662 1
 -4 -4 -13 9106.26 879.661 4
 -4 -4 -14 4816.88 649.291 1
 -4 -4 -14 3856.93 587.158 4
 -4 -4 -15 126.69 192.748 1
 -4 -4 -15 359.031 223.737 4
 -4 -4 -16 7973.09 916.181 4
 -4 -4 -17 7290.04 911.095 4
 -4 -4 -18 444.12 288.698 4
 -4 -4 -19 546.484 276.84 4
 -4 -4 -20 701.811 321.117 4
 -4 -4 -21 991.852 356.067 4
 -4 -4 -22 792.622 342.158 4
 4 5 -17 427.768 343.973 4
 4 5 -16 594.374 364.793 4
 -4 -5 15 623.21 349.304 5
 -4 -5 14 1340.79 441.071 5
 -4 -5 13 2765.88 617.342 5
 -4 -5 12 523.846 250.975 5
 4 5 -12 590.457 237.257 3
 -4 -5 11 3956.75 678.39 5
 4 5 -11 3853.71 602.829 3
 -4 -5 11 3315.56 567.03 1
 -4 -5 10 7293.21 886.211 5
 -4 -5 10 6968.75 814.065 1
 4 5 -10 5598.2 720.747 3
 -4 -5 9 320.374 221.373 5
 -4 -5 9 471.857 215.49 1
 4 5 -9 641.284 253.613 3
 -4 -5 8 4192.66 611.7 1
 -4 -5 8 4142.62 611.898 5
 4 5 -8 3513.05 558.769 3
 -4 -5 7 2578.12 506.61 1
 -4 -5 7 2033.94 440.648 5
 4 5 -7 3066.5 509.861 3
 -4 -5 6 3069.58 504.791 5
 4 5 -6 3566.98 522.977 3
 -4 -5 6 3469.22 577.971 1
 -4 -5 6 3350.46 357.773 2
 -4 -5 5 6631.82 717.848 5
 4 5 -5 6028.33 668.971 3
 -4 -5 5 6512.51 548.599 2
 -4 -5 5 7057.43 831.519 1
 -4 -5 4 423.63 163.746 5
 4 5 -4 611.284 211.878 3
 -4 -5 4 406.187 167.067 2
 -4 -5 4 800.205 325.599 1
 -4 -5 3 9295.36 785.977 5
 4 5 -3 8577.12 799.213 3
 -4 -5 3 8557.5 690.197 2
 -4 -5 3 8572.17 902.089 1
 -4 -5 2 19118.9 1131.98 5
 4 5 -2 19003.7 1208.11 3
 -4 -5 2 19990.1 1134.02 2
 -4 -5 2 19971.5 1402.98 1
 -4 -5 1 4374.07 501.794 5
 -4 -5 1 4280.33 516.564 2
 -4 -5 1 5003.14 677.066 1
 -4 -5 0 14892.2 946.605 5
 -4 -5 0 17050.6 1097.03 2
 -4 -5 0 16514 1254.63 1
 -4 -5 -1 11131.6 795.582 5
 -4 -5 -1 11994.1 942.441 2
 -4 -5 -1 10842.9 1009.49 1
 -4 -5 -2 3164.64 402.462 5
 -4 -5 -2 3005.34 459.836 2
 -4 -5 -2 3742.47 575.398 1
 -4 -5 -3 9062.26 689.378 5
 -4 -5 -3 9078.91 908.945 1
 -4 -5 -4 1400.62 267.363 5
 -4 -5 -4 1196.22 339.972 1
 -4 -5 -5 4260.52 458.457 5
 -4 -5 -5 3937.92 593.937 1
 -4 -5 -6 4057.27 464.715 5
 -4 -5 -6 4696.17 542.737 4
 -4 -5 -6 4459.15 641.332 1
 -4 -5 -7 873.404 321.476 1
 -4 -5 -7 471.295 189.047 4
 -4 -5 -8 4249.78 537.983 4
 -4 -5 -8 3321.92 565.92 1
 -4 -5 -9 9306.22 823.283 4
 -4 -5 -9 9996.53 981.198 1
 -4 -5 -10 6688.97 708.55 4
 -4 -5 -10 5489.78 727.946 1
 -4 -5 -11 69.1949 78.753 4
 -4 -5 -11 27.3431 115.164 1
 -4 -5 -12 599.396 227.535 4
 -4 -5 -12 1148.04 381.869 1
 -4 -5 -13 569.723 278.23 1
 -4 -5 -13 218.201 182.683 4
 -4 -5 -14 3812.67 611.667 1
 -4 -5 -14 4199.5 630.142 4
 -4 -5 -15 671.926 292.444 1
 -4 -5 -15 618.671 283.911 4
 -4 -5 -16 192.848 186.918 4
 -4 -5 -16 84.0416 143.325 1
 -4 -5 -17 137.472 146.199 4
 -4 -5 -18 628.53 287.424 4
 -4 -5 -19 3421.56 659.137 4
 -4 -5 -20 -3.7497 159.76 4
 -4 -5 -21 848.673 373.293 4
 -4 -5 -22 1410.72 476.151 4
 -4 -6 16 -76.2666 299.469 5
 -4 -6 15 2493.04 627.364 5
 -4 -6 14 882.797 399.094 5
 -4 -6 13 -233.675 274.867 5
 -4 -6 12 703.587 341.395 5
 -4 -6 11 2321.11 564.826 5
 -4 -6 11 2373.94 491.71 1
 -4 -6 10 1604.2 417.356 1
 -4 -6 10 1530.5 418.472 5
 -4 -6 9 -4.19919 180.552 5
 -4 -6 9 -21.1661 120.331 1
 -4 -6 8 1300.41 379.789 5
 4 6 -8 1815.37 390.386 3
 -4 -6 8 1709.42 425.752 1
 -4 -6 7 2342.6 475.149 5
 4 6 -7 2417.7 421.21 3
 -4 -6 7 2711.21 524.065 1
 -4 -6 6 578.594 250.189 5
 4 6 -6 725.961 244.836 3
 -4 -6 6 886.559 329.77 1
 -4 -6 5 102.695 153.263 5
 4 6 -5 58.0168 118.89 3
 -4 -6 5 -23.1083 93.1028 1
 -4 -6 4 4282.06 597.096 5
 4 6 -4 4160.22 538.967 3
 -4 -6 4 3922.77 636.013 1
 -4 -6 4 3909.03 435.186 2
 -4 -6 3 6425.18 706.343 5
 4 6 -3 6729.95 677.784 3
 -4 -6 3 6414.59 584.35 2
 -4 -6 2 648.585 194.449 2
 -4 -6 2 441.605 136.06 5
 -4 -6 1 1427.74 300.385 2
 -4 -6 1 1151.13 287.551 5
 -4 -6 0 6517.37 675.969 5
 -4 -6 0 6513.39 668.688 2
 -4 -6 -1 6390.55 661.657 5
 -4 -6 -1 8375.5 777.04 2
 -4 -6 -2 3584.07 481.504 5
 -4 -6 -3 12761.7 924.894 5
 -4 -6 -4 755.307 206.44 5
 -4 -6 -5 87.5484 83.9652 5
 -4 -6 -6 18.6457 95.3598 5
 -4 -6 -7 6939.15 684.685 5
 -4 -6 -7 6893.64 728.35 4
 -4 -6 -8 9747.53 882.992 4
 -4 -6 -9 211.786 135.07 4
 -4 -6 -10 4117.48 586.787 4
 -4 -6 -10 3956.47 636.446 1
 -4 -6 -11 3596.61 614.858 1
 -4 -6 -11 4188.91 610.337 4
 -4 -6 -12 1165.53 366.385 1
 -4 -6 -12 1538.23 387.819 4
 -4 -6 -13 -200.338 149.282 1
 -4 -6 -13 170.804 96.6129 4
 -4 -6 -14 167.843 164.478 1
 -4 -6 -14 -45.8995 148.724 4
 -4 -6 -15 192.525 102.329 4
 -4 -6 -15 586.662 261.092 1
 -4 -6 -16 1382.18 374.303 1
 -4 -6 -16 1633.92 412.33 4
 -4 -6 -17 1579.56 402.81 1
 -4 -6 -17 1339.11 388.867 4
 -4 -6 -18 91.0685 145.174 4
 -4 -6 -19 188.117 166.794 4
 -4 -6 -20 108.746 170.102 4
 -4 -6 -21 215.343 256.877 4
 -4 -7 14 872.42 414.557 5
 -4 -7 13 871.637 359.762 5
 -4 -7 12 2836.02 669.679 5
 -4 -7 11 326.413 187.896 5
 -4 -7 10 264.436 274.969 5
 -4 -7 10 353.418 213.868 1
 -4 -7 9 4675.63 784.205 5
 -4 -7 9 4952.17 744.563 1
 -4 -7 8 1243.93 346.845 5
 -4 -7 8 2979.27 569.265 1
 -4 -7 7 2073.87 497.64 5
 -4 -7 7 2172.91 465.894 1
 -4 -7 6 7.49179 177.185 5
 -4 -7 5 8360.75 937.824 5
 -4 -7 4 16212.3 1279.46 5
 -4 -7 3 5491.11 702.243 5
 -4 -7 2 4733.61 656.007 5
 -4 -7 2 5417.16 569.652 2
 -4 -7 1 15916.7 1184.64 5
 -4 -7 1 14571 1007.45 2
 -4 -7 0 631.864 234.805 5
 -4 -7 0 694.74 219.927 2
 -4 -7 -1 -662.806 239.02 5
 -4 -7 -2 2446.99 435.674 5
 -4 -7 -3 19552.1 1271.16 5
 -4 -7 -4 10623.9 915.826 5
 -4 -7 -5 7618.32 772.018 5
 -4 -7 -6 351.92 135.938 5
 -4 -7 -7 3687.13 533.657 5
 -4 -7 -8 -2.5749 74.8141 5
 -4 -7 -8 17.137 131.122 4
 -4 -7 -9 1092.09 332.366 4
 -4 -7 -10 755.764 254.362 4
 -4 -7 -11 311.536 206.489 4
 -4 -7 -12 2726.72 530.455 4
 -4 -7 -13 706.951 294.034 4
 -4 -7 -14 1562.91 424.14 4
 -4 -7 -14 1217.07 375.185 1
 -4 -7 -15 169.281 167.333 1
 -4 -7 -15 279.953 238.732 4
 -4 -7 -16 168.772 146.305 1
 -4 -7 -16 -55.2529 159.838 4
 -4 -7 -17 -323 224.401 4
 -4 -7 -17 252.138 190.588 1
 -4 -7 -18 163.275 151.492 4
 -4 -7 -19 630.083 367.51 4
 -4 -7 -20 2.48408 147.218 4
 -4 -7 -21 41.7583 140.479 4
 -4 -8 12 97.9083 172.736 5
 -4 -8 11 1195.87 434.311 5
 -4 -8 10 1526.51 539.648 5
 -4 -8 9 40.0977 149.524 5
 -4 -8 9 545.094 249.244 1
 -4 -8 8 3.6168 152.212 5
 -4 -8 7 1604.06 457.717 5
 -4 -8 6 6772.95 908.921 5
 -4 -8 5 3723.53 638.983 5
 -4 -8 4 230.52 245.774 5
 -4 -8 3 4503.04 702.36 5
 -4 -8 2 3637.89 615.18 5
 -4 -8 1 4149.67 649.162 5
 -4 -8 0 804.114 283.764 5
 -4 -8 -1 14564 1201.52 5
 -4 -8 -2 8790.34 907.187 5
 -4 -8 -3 624.742 162.464 5
 -4 -8 -4 -68.7438 208.161 5
 -4 -8 -5 7564.79 840.303 5
 -4 -8 -6 12456.9 1079.58 5
 -4 -8 -7 30.9664 90.9856 5
 -4 -8 -8 743.956 225.004 5
 -4 -8 -9 7211.69 832.238 5
 -4 -8 -10 9308.2 953.547 5
 -4 -8 -10 9068.76 1019.22 4
 -4 -8 -11 235.659 122.481 4
 -4 -8 -12 2371.66 499.709 4
 -4 -8 -13 713.309 355.9 4
 -4 -8 -14 2388.09 566.636 4
 -4 -8 -15 1158.18 376.471 4
 -4 -8 -16 1604.04 456.262 4
 -4 -8 -16 1548.47 448.62 1
 -4 -8 -17 2941.81 621.509 1
 -4 -8 -17 3550.67 701.057 4
 -4 -8 -18 851.61 359.957 4
 -4 -8 -19 9.85781 199.048 4
 -4 -9 10 1009.51 411.512 5
 -4 -9 9 513.637 225.334 5
 -4 -9 8 25.0564 181.25 5
 -4 -9 7 132.295 224.867 5
 -4 -9 6 200.997 176.648 5
 -4 -9 5 1166.01 369.353 5
 -4 -9 4 1001.67 346.384 5
 -4 -9 3 2298.38 534.599 5
 -4 -9 2 803.226 326.368 5
 -4 -9 1 3644.49 645.471 5
 -4 -9 0 827.48 301.313 5
 -4 -9 -1 -26.6601 161.68 5
 -4 -9 -2 1281.58 372.733 5
 -4 -9 -3 4720.75 717.589 5
 -4 -9 -4 5631.57 767.057 5
 -4 -9 -5 9139.67 999.74 5
 -4 -9 -6 -36.5059 180.898 5
 -4 -9 -7 7362.48 895.64 5
 -4 -9 -8 3353.61 600.237 5
 -4 -9 -9 338.057 225.464 5
 -4 -9 -10 952.946 350.628 5
 -4 -9 -11 2248.23 520.13 5
 -4 -9 -11 2713.8 582.276 4
 -4 -9 -12 6984.97 898.817 5
 -4 -9 -12 7091.2 940.622 4
 -4 -9 -13 1424.96 405.81 4
 -4 -9 -14 1340.33 456.168 4
 -4 -9 -15 3545.04 705.033 4
 -4 -9 -16 2598.29 615.563 4
 -4 -9 -17 222.836 175.835 4
 -4 -9 -18 847.901 399.488 4
 -4 -10 7 112.547 232.785 5
 -4 -10 6 -65.6137 235.635 5
 -4 -10 5 -139.273 165.885 5
 -4 -10 4 281.349 267.427 5
 -4 -10 3 -436.501 335.968 5
 -4 -10 2 802.297 324.907 5
 -4 -10 1 305.462 185.927 5
 -4 -10 0 236.615 189.857 5
 -4 -10 -1 10.1963 139.993 5
 -4 -10 -2 366.172 215.074 5
 -4 -10 -3 503.645 238.316 5
 -4 -10 -4 -87.7259 162.1 5
 -4 -10 -5 137.42 161.822 5
 -4 -10 -6 -201.164 249.597 5
 -4 -10 -7 776.362 354.83 5
 -4 -10 -8 310.453 194.689 5
 -4 -10 -9 219.128 129.109 5
 -4 -10 -10 1577.14 456.679 5
 -4 -10 -11 377.843 177.921 5
 -4 -10 -12 113.031 121.522 5
 -4 -10 -13 -51.7346 241.606 5
 -4 -10 -13 -51.9663 220.323 4
 -4 -10 -14 68.2036 185.577 5
 -4 -10 -14 248.321 297.827 4
 -4 -10 -15 429.822 240.984 4
 -4 -10 -16 -11.1546 133.464 4
 -4 -11 3 -232.667 340.223 5
 -4 -11 2 -81.5758 210.238 5
 -4 -11 1 -205.064 204.043 5
 -4 -11 0 -179.815 238.278 5
 -4 -11 -1 315.727 253.831 5
 -4 -11 -2 147.859 182.495 5
 -4 -11 -3 118.212 201.757 5
 -4 -11 -4 -176.475 168.958 5
 -4 -11 -5 872.395 329.802 5
 -4 -11 -6 1223.09 449.557 5
 -4 -11 -7 365.474 214.392 5
 -4 -11 -8 232.966 206.265 5
 -4 -11 -9 54.7904 224.929 5
 -4 -11 -10 364.067 317.604 5
 -4 -11 -11 -154.956 181.909 5
 -4 -11 -12 -108.827 194.04 5
 -4 -11 -13 643.437 321.435 5
 -4 -11 -14 103.377 143.978 5
 -4 -12 -4 -536.146 306.804 5
 -4 -12 -5 602.887 362.228 5
 -4 -12 -6 28.1256 221.306 5
 -4 -12 -7 1136.9 442.69 5
 5 -8 -12 12.8528 169.523 3
 5 -8 -11 199.012 143.063 3
 5 -8 -10 -400.889 266.676 3
 5 -8 -9 696.957 324.983 3
 5 -8 -8 260.177 219.931 3
 5 -8 -7 422.024 256.665 3
 5 -8 -6 177.641 116.289 3
 5 -8 -5 66.2275 146.124 3
 -5 8 3 350.691 299.381 2
 -5 8 2 268.636 244.46 2
 -5 8 1 1153.38 410.337 2
 -5 8 0 825.933 410.95 2
 -5 8 -1 -502.281 283.672 2
 -5 8 -2 52.1814 130.075 2
 -5 8 -3 1021.11 420.708 2
 -5 8 -4 289.497 221.101 2
 -5 8 -5 85.3403 156.035 2
 -5 8 -6 497.317 279.848 2
 5 -7 -13 -423.786 284.832 3
 5 -7 -12 553.387 310.247 3
 5 -7 -11 356.49 254.515 3
 5 -7 -10 579.132 368.481 3
 5 -7 -9 -521.857 288.031 3
 5 -7 -8 121.504 168.354 3
 5 -7 -7 159.727 156.994 3
 5 -7 -6 846.702 362.134 3
 -5 7 6 530.655 303.782 2
 5 -7 -5 108.394 106.786 3
 -5 7 5 231.061 224.768 2
 5 -7 -4 717.408 325.889 3
 -5 7 4 372.358 302.952 2
 5 -7 -3 311.854 258.184 3
 -5 7 3 -80.3626 149.873 2
 5 -7 -2 797.983 285.846 3
 -5 7 2 401.593 293.124 2
 5 -7 -1 437.736 247.517 3
 -5 7 1 91.5964 170.92 2
 5 -7 0 646.478 291.828 3
 -5 7 0 910.95 382.109 2
 -5 7 -1 593.24 269.048 2
 -5 7 -2 2162.05 557.089 2
 -5 7 -3 24.8704 132.521 2
 -5 7 -4 1161.42 415.33 2
 -5 7 -5 289.273 223.949 2
 -5 7 -6 631.984 333.256 2
 -5 7 -7 217.885 225.232 2
 -5 7 -8 -557.193 289.172 2
 5 -6 -14 375.181 341.137 3
 5 -6 -13 197.044 229.969 3
 5 -6 -12 -122.686 233.016 3
 5 -6 -11 331.778 175.88 3
 5 -6 -10 420.521 244.102 3
 5 -6 -9 626.041 317.503 3
 5 -6 -8 580.697 306.331 3
 5 -6 -7 209.269 234.368 3
 -5 6 7 126.556 132.843 2
 5 -6 -6 31.5931 204.635 3
 -5 6 6 36.8301 168.995 2
 5 -6 -5 857.287 344.602 3
 -5 6 5 233.673 176.714 2
 5 -6 -4 891.925 415.235 3
 -5 6 4 251.827 191.384 2
 5 -6 -3 501.71 268.565 3
 -5 6 3 876.343 358.715 2
 -5 6 2 477.438 272.474 2
 5 -6 -2 -7.28259 170.438 3
 -5 6 1 451.139 252.654 2
 5 -6 -1 665.907 311.605 3
 -5 6 0 490.291 290.592 2
 5 -6 0 854.899 316.042 3
 -5 6 -1 -173.593 201.797 2
 5 -6 1 -161.952 154.486 3
 -5 6 -2 -389.091 268.679 2
 -5 6 -3 -93.1941 176.26 2
 -5 6 -4 447.061 280.855 2
 -5 6 -5 340.825 258.844 2
 -5 6 -6 288.992 192.518 2
 -5 6 -7 109.819 141.004 2
 -5 6 -8 -18.5272 163.601 2
 -5 6 -9 -446.27 260.867 2
 -5 6 -10 227.505 135.924 2
 5 -5 -15 5.46974 176.663 3
 5 -5 -14 1218.9 486.343 3
 5 -5 -13 556.018 349.987 3
 5 -5 -12 273.574 246.987 3
 5 -5 -11 468.801 278.934 3
 5 -5 -10 355.939 259.706 3
 5 -5 -9 767.906 370.623 3
 -5 5 9 236.824 171.919 2
 5 -5 -8 277.192 237.303 3
 -5 5 8 492.064 328.362 2
 5 -5 -7 727.501 347.04 3
 -5 5 7 338.701 270.067 2
 -5 5 6 1513.52 416.807 2
 5 -5 -6 1345.46 435.654 3
 -5 5 5 2847.52 591.611 2
 5 -5 -5 1419.46 413.988 3
 -5 5 4 90.9328 187.133 2
 5 -5 -4 70.3772 132.826 3
 -5 5 3 77.5337 196.034 2
 5 -5 -3 -187.894 194.644 3
 -5 5 2 1000.77 385.757 2
 5 -5 -2 165.022 108.145 3
 -5 5 1 313.502 196.693 2
 5 -5 -1 234.137 202.231 3
 -5 5 0 -3.85698 131.251 2
 5 -5 0 409.332 260.67 3
 -5 5 -1 354.506 201.654 2
 5 -5 1 121.176 186.059 3
 -5 5 -2 1642.25 455.886 2
 5 -5 2 2087.7 485.113 3
 -5 5 -3 2511.67 561.425 2
 -5 5 -4 161.068 158.861 2
 -5 5 -5 93.6379 150.153 2
 -5 5 -6 624.493 314.548 2
 -5 5 -7 750.211 282.046 2
 -5 5 -8 726.726 292.857 2
 -5 5 -9 165.889 134.078 2
 -5 5 -10 251.842 206.394 2
 -5 5 -11 264.625 117.83 2
 -5 5 -12 89.4112 140.655 2
 5 -4 -16 1305.38 429.646 3
 5 -4 -15 555.113 324.771 3
 5 -4 -14 300.287 266.028 3
 5 -4 -13 893.703 358.138 3
 5 -4 -12 2813.39 666.796 3
 5 -4 -11 1306.62 441.778 3
 5 -4 -10 45.4901 203.125 3
 5 -4 -9 4552.18 789.798 3
 -5 4 9 4318.22 726.597 2
 -5 4 8 13149.7 1242.75 2
 5 -4 -8 13615.8 1344.42 3
 -5 4 7 700.985 293.345 2
 5 -4 -7 1435.06 424.19 3
 -5 4 6 40.9421 145.564 2
 5 -4 -6 238.973 268.665 3
 -5 4 5 1274.94 437.06 2
 5 -4 -5 1727.89 442.935 3
 -5 4 4 4547.94 711.872 2
 5 -4 -4 5552.77 799.912 3
 -5 4 3 993.423 333.242 2
 5 -4 -3 882.741 329.528 3
 -5 4 2 -33.6213 149.234 2
 5 -4 -2 162.834 176.044 3
 -5 4 1 2822.27 557.921 2
 5 -4 -1 2194.7 491.538 3
 5 -4 0 7553.4 904.061 3
 -5 4 0 7166.25 894.801 2
 5 -4 1 368.671 207.28 3
 -5 4 -1 543.17 315.431 2
 5 -4 2 -144.248 155.939 3
 -5 4 -2 139.552 121.512 2
 -5 4 -3 -131.33 116.972 2
 -5 4 -4 1470.54 427.886 2
 -5 4 -5 1255.86 379.94 2
 -5 4 -6 1765.74 477.497 2
 -5 4 -7 147.777 233.306 2
 -5 4 -8 1350.53 398.849 2
 -5 4 -9 844.146 309.705 2
 -5 4 -10 368.204 254.199 2
 -5 4 -11 -628.177 304.911 2
 -5 4 -12 263.29 204.527 2
 -5 4 -13 1060.2 410.882 2
 -5 4 -14 849.387 360.728 2
 5 -3 -16 205.666 182.814 3
 5 -3 -15 -166.346 247.364 3
 5 -3 -14 2866.38 679.157 3
 5 -3 -13 2484.21 625.341 3
 5 -3 -12 494.889 266.29 3
 5 -3 -11 3311.7 673.983 3
 5 -3 -10 3176.26 647.812 3
 -5 3 10 2062 517.161 2
 -5 3 9 322.414 208.379 2
 5 -3 -9 698.132 314.831 3
 -5 3 8 2103.55 481.727 2
 5 -3 -8 3542.8 668.569 3
 -5 3 7 6528.43 852.073 2
 5 -3 -7 7453.83 980.331 3
 -5 3 6 9527.56 995.141 2
 5 -3 -6 8981.73 1044.57 3
 5 -3 -5 3114.13 367.769 5
 -5 3 5 3687.48 627.198 2
 5 -3 -5 3511.93 640.826 3
 -5 3 4 401.12 254.256 2
 5 -3 -4 547.469 156.739 5
 5 -3 -4 856.719 372.815 3
 5 -3 -3 6519.37 859.268 3
 -5 3 3 6905.82 836.245 2
 5 -3 -2 7157.72 880.637 3
 -5 3 2 7750.13 903.018 2
 5 -3 -1 189.4 203.944 3
 -5 3 1 802.975 333.736 2
 5 -3 0 4045.22 649.477 3
 -5 3 0 3939.57 671.573 2
 5 -3 1 2539.41 524.526 3
 -5 3 -1 2285.19 519.716 2
 5 -3 2 6418.71 802.082 3
 -5 3 -2 5843.54 823.084 2
 -5 3 -3 2388.89 539.325 2
 -5 3 -4 620.018 323.328 2
 -5 3 -5 2977.19 596.245 2
 -5 3 -6 4111.22 705.082 2
 -5 3 -7 1737.48 476.66 2
 -5 3 -8 432.601 247.488 2
 -5 3 -9 15.3193 118.073 2
 -5 3 -10 803.692 320.526 2
 -5 3 -11 996.469 359.879 2
 -5 3 -12 409.075 280.705 2
 -5 3 -13 344.604 269.179 2
 -5 3 -14 988.992 391.106 2
 -5 3 -15 160.536 196.719 2
 -5 3 -16 544.519 349.712 2
 5 -2 -17 313.664 322.23 3
 5 -2 -16 -226.901 288.707 3
 5 -2 -15 1930.25 569.663 3
 5 -2 -14 -78.5719 194.237 3
 5 -2 -13 219.555 236.613 3
 5 -2 -12 348.687 235.189 3
 5 -2 -11 478.644 240.85 3
 -5 2 11 432.314 213.739 2
 5 -2 -10 -201.487 113.331 3
 -5 2 10 -113.591 117.014 2
 -5 2 9 2816.25 534.313 2
 5 -2 -9 3041.88 626.668 3
 -5 2 8 10139.2 999.249 2
 5 -2 -8 9909.18 1119.28 3
 -5 2 7 3724.25 608.863 2
 5 -2 -7 3704.34 684.292 3
 -5 2 6 10.8392 112.044 2
 5 -2 -6 -46.7716 138.316 3
 -5 2 5 1359 385.906 2
 5 -2 -5 1151.11 377.744 3
 -5 2 4 4320.7 662.202 2
 5 -2 -4 3849.3 337.003 5
 5 -2 -4 4624.77 721.841 3
 5 -2 -3 1434.05 183.81 5
 5 -2 -3 1490.48 406.53 3
 -5 2 3 1901.02 458.288 2
 5 -2 -2 305.982 227.866 3
 -5 2 2 201.866 204.909 2
 5 -2 -1 3636.05 605.815 3
 -5 2 1 3521.52 596.587 2
 5 -2 0 11049 1064.48 3
 -5 2 0 10990.9 1088.44 2
 5 -2 1 904.158 335.136 3
 -5 2 -1 790.634 314.429 2
 5 -2 2 868.051 331.329 3
 -5 2 -2 1098.54 361.384 2
 -5 2 -3 1372.64 387.852 2
 -5 2 -4 4444.93 695.423 2
 -5 2 -5 1087.28 362.514 2
 -5 2 -6 -9.44186 156.865 2
 -5 2 -7 688.824 287.548 2
 -5 2 -8 5919.04 860.434 2
 -5 2 -9 2228.54 556.792 2
 -5 2 -10 1250.72 423.63 2
 -5 2 -11 1396.87 432.904 2
 -5 2 -12 592.082 319.904 2
 -5 2 -13 1204.51 422.15 2
 -5 2 -14 -8.80004 151.54 2
 -5 2 -15 -123.657 193.635 2
 -5 2 -16 572.559 316.845 2
 -5 2 -17 383.296 266.862 2
 -5 2 -18 510.814 310.051 2
 5 -1 -17 -50.0361 221.32 3
 5 -1 -16 547.233 342.46 3
 5 -1 -15 1309.5 464.838 3
 5 -1 -14 -31.2897 166.873 3
 5 -1 -13 4028.93 778.407 3
 5 -1 -12 2061.39 533.249 3
 5 -1 -11 2062.44 525.888 3
 -5 1 11 2425.59 471.704 2
 5 -1 -11 2408.59 411.09 4
 -5 1 10 256.994 177.535 2
 5 -1 -10 53.8753 110.814 3
 5 -1 -10 104.219 105.429 4
 -5 1 9 245.257 190.359 2
 5 -1 -9 304.038 181.331 3
 5 -1 -9 115.701 80.2613 4
 -5 1 8 563.469 264.662 2
 5 -1 -8 931.511 317.944 3
 5 -1 -8 362.436 86.4203 4
 -5 1 7 5.25298 102.834 2
 5 -1 -7 -268.259 219.734 3
 5 -1 -7 -18.4981 84.0496 4
 -5 1 6 333.034 187.248 2
 5 -1 -6 143.603 164.931 3
 5 -1 -6 176.074 80.9935 4
 -5 1 5 2288.1 459.936 2
 5 -1 -5 2939.17 578.424 3
 5 -1 -4 27381.4 1785.03 3
 -5 1 4 23649.1 1515.62 2
 5 -1 -3 398.695 235.781 3
 -5 1 3 248.845 257.01 2
 5 -1 -2 4381.57 669.647 3
 -5 1 2 3897.16 614.969 2
 5 -1 -1 -18.6616 119.243 3
 -5 1 1 262.447 223.937 2
 5 -1 0 1638.88 397.539 3
 -5 1 0 2275.01 464.207 2
 5 -1 1 889.163 293.161 3
 -5 1 -1 885.916 284.942 2
 5 -1 2 1701.71 449.998 3
 -5 1 -2 1045.68 325.746 2
 -5 1 -3 7373.24 880.997 2
 -5 1 -4 4845.89 744.4 2
 -5 1 -5 265.392 250.212 2
 -5 1 -6 7289.56 929.178 2
 -5 1 -7 5695.38 827.497 2
 -5 1 -8 284.55 242.46 2
 -5 1 -9 564.581 289.789 2
 -5 1 -10 1239.29 422.948 2
 -5 1 -11 1689.24 471.844 2
 -5 1 -12 1135.7 411.019 2
 -5 1 -13 191.856 200.857 2
 -5 1 -14 1179.8 417.317 2
 -5 1 -15 118.689 157.665 2
 -5 1 -16 234.005 210.402 2
 -5 1 -17 -554.794 316.155 2
 -5 1 -18 -186.511 211.762 2
 -5 1 -19 109.678 449.683 2
 5 0 -18 300.399 205.954 3
 5 0 -17 170.658 173.614 3
 5 0 -16 1371.33 451.521 3
 5 0 -15 2650.12 650.312 3
 5 0 -14 988.492 392.288 3
 5 0 -14 1155.3 343.019 4
 5 0 -13 36.4417 147.86 3
 5 0 -13 76.979 140.851 4
 5 0 -12 378.488 278.075 3
 5 0 -12 162.13 123.257 4
 5 0 -11 524.119 296.463 3
 -5 0 11 677.585 265.926 2
 5 0 -11 1020.81 281.154 4
 -5 0 10 517.05 240.818 2
 5 0 -10 208.353 179.986 3
 5 0 -10 472.674 176.826 4
 -5 0 9 174.084 179.374 2
 5 0 -9 397.672 279.012 3
 5 0 -9 293.993 147.396 4
 -5 0 8 1772.34 390.23 2
 5 0 -8 2498.99 536.676 3
 5 0 -8 2370.53 345.468 4
 5 0 -7 12224.4 1185.35 3
 5 0 -7 11642.4 724.94 4
 -5 0 7 12079.5 1019.94 2
 -5 0 6 4046.96 591.5 2
 5 0 -6 3675.94 629.994 3
 5 0 -6 3066.77 318.795 4
 5 0 -5 8749.78 980.659 3
 5 0 -5 9381.93 492.554 4
 -5 0 5 9567.85 899.524 2
 5 0 -4 2558.68 545.895 3
 5 0 -4 2195.29 155.97 4
 -5 0 4 2701.18 489.218 2
 5 0 -3 11608.7 1119.44 3
 -5 0 3 11881.9 1053.48 2
 5 0 -2 6802.75 824.593 3
 -5 0 2 6652.44 791.661 2
 5 0 -1 9238.49 950.755 3
 -5 0 1 11213.3 1031.92 2
 5 0 0 5780.91 736.512 3
 -5 0 0 5533.16 730.348 2
 5 0 1 12671.6 1145.14 3
 -5 0 -1 12291.1 1119.05 2
 5 0 2 22488.7 1513.3 3
 -5 0 -2 21880.9 1522.09 2
 -5 0 -3 2753.43 539.228 2
 -5 0 -4 4218.38 676.989 2
 -5 0 -5 8532.79 957.968 2
 -5 0 -6 17632.5 1432.05 2
 -5 0 -7 2909.77 595.333 2
 -5 0 -8 11434 1170.87 2
 -5 0 -9 11821 765.546 4
 -5 0 -9 14043.9 1303.07 2
 -5 0 -10 2122.16 521.586 2
 -5 0 -11 -104.567 226.898 2
 -5 0 -12 926.615 363.251 2
 -5 0 -13 3346.05 690.291 2
 -5 0 -14 3388.41 713.68 2
 -5 0 -15 210.371 235.197 2
 -5 0 -16 78.6466 250.972 2
 -5 0 -17 1256.72 488.883 2
 -5 0 -18 109.102 178.979 2
 -5 0 -19 237.409 221.532 2
 -5 0 -20 184.659 220.19 2
 5 1 -18 1018.92 391.891 3
 5 1 -17 704.297 345.683 3
 5 1 -16 327.65 102.958 3
 5 1 -15 248.415 256.493 3
 5 1 -15 -145.212 233.949 4
 5 1 -14 1751.83 509.255 3
 5 1 -14 2535.77 516.88 4
 5 1 -13 2744.16 615.115 3
 5 1 -13 3209.5 540.247 4
 5 1 -12 445.728 241.251 3
 5 1 -12 589.93 218.35 4
 5 1 -11 188.135 233.264 3
 -5 -1 11 146.176 118.148 2
 5 1 -11 -100.007 83.9311 4
 -5 -1 10 2332.53 410.838 2
 5 1 -10 2155.17 508.294 3
 5 1 -10 1511.44 337.305 4
 -5 -1 9 925.906 282.24 2
 5 1 -9 1225.1 376.068 3
 5 1 -9 935.852 249.748 4
 -5 -1 8 180.011 140.247 2
 5 1 -8 353.7 237.841 3
 5 1 -8 174.984 109.687 4
 -5 -1 7 794.115 229.734 2
 5 1 -7 1233.25 391.447 3
 5 1 -7 1038.53 216.442 4
 5 1 -6 49.4052 119.037 3
 -5 -1 6 212.373 126.264 2
 5 1 -6 -12.7552 80.2547 4
 5 1 -5 1987.74 456.299 3
 -5 -1 5 1831.55 367.649 2
 5 1 -5 1992.88 255.904 4
 5 1 -4 31378.3 1870.26 3
 5 1 -4 27669.8 963.812 4
 -5 -1 4 31227.1 1691.41 2
 5 1 -3 264.821 209.653 3
 -5 -1 3 922.507 309.934 2
 5 1 -3 581.443 81.669 4
 5 1 -2 3446.31 596.53 3
 -5 -1 2 3183.79 527.981 2
 5 1 -1 4425.24 669.321 3
 -5 -1 1 4199.51 605.773 2
 5 1 0 8987.19 937.716 3
 -5 -1 0 8865.71 919.269 2
 5 1 1 1707.65 426.838 3
 -5 -1 -1 1518.4 421.071 2
 5 1 2 249.37 212.396 3
 -5 -1 -2 1087.36 329.778 2
 -5 -1 -3 11375.6 1074.81 2
 -5 -1 -4 25072.9 1650.19 2
 -5 -1 -5 14587.2 1261.26 2
 -5 -1 -6 5799.45 351.04 4
 -5 -1 -6 6813.38 877.263 2
 -5 -1 -7 17739.8 778.172 4
 -5 -1 -7 17963.8 1450.47 2
 -5 -1 -8 3465.93 648.85 2
 -5 -1 -8 2131.49 274.032 4
 -5 -1 -9 16.1786 171.354 2
 -5 -1 -9 16.7536 70.7662 4
 -5 -1 -10 964.649 391.88 2
 -5 -1 -10 969.642 225.638 4
 -5 -1 -11 8814.2 734.354 4
 -5 -1 -11 8536.54 1049.59 2
 -5 -1 -12 9127.06 789.85 4
 -5 -1 -12 8747.89 1081.78 2
 -5 -1 -13 2232.59 582.587 2
 -5 -1 -13 2083.09 398.508 4
 -5 -1 -14 1217.11 455.07 2
 -5 -1 -14 1191.32 309.731 4
 -5 -1 -15 3946.3 777.325 2
 -5 -1 -16 1439.18 485.83 2
 -5 -1 -17 222.315 267.902 2
 -5 -1 -18 1365.36 465.015 2
 -5 -1 -19 1772.33 540.654 2
 -5 -1 -20 1602.11 545.857 2
 5 2 -18 -547.629 308.666 3
 5 2 -17 143.48 182.336 3
 5 2 -16 1228.78 407.97 4
 5 2 -16 818.307 358.13 3
 5 2 -15 2809.07 588.807 4
 5 2 -15 1650.24 517.216 3
 5 2 -14 249.547 153.961 4
 5 2 -14 580.934 291.746 3
 5 2 -13 -180.129 163.617 4
 5 2 -13 -68.9924 139.654 3
 5 2 -12 4068.52 637.671 4
 5 2 -12 4948.91 820.141 3
 5 2 -11 795.452 280.591 4
 5 2 -11 437.122 263.981 3
 5 2 -10 917.189 295.508 4
 -5 -2 10 520.066 199.081 2
 5 2 -10 426.88 272.259 3
 5 2 -9 1362.04 300.064 4
 -5 -2 9 1082.91 283.535 2
 5 2 -9 1683.51 454.457 3
 5 2 -8 1368.55 292.034 4
 -5 -2 8 1560.7 335.12 2
 5 2 -8 1900.58 475.115 3
 -5 -2 7 544.64 186.896 2
 5 2 -7 606.424 195.255 4
 5 2 -7 845.182 334.34 3
 5 2 -6 51.684 55.9622 4
 5 2 -6 120.944 122.636 3
 -5 -2 6 -33.836 135.635 2
 5 2 -5 224.597 101.769 4
 5 2 -5 102.945 98.1147 3
 -5 -2 5 139.548 88.8954 2
 5 2 -4 5893.93 767.983 3
 5 2 -4 5483.19 455.746 4
 -5 -2 4 7204.36 761.108 2
 5 2 -3 577.727 125.431 4
 5 2 -3 1318.72 364.138 3
 -5 -2 3 984.669 272.535 2
 5 2 -2 112.524 60.5036 4
 5 2 -2 -54.3236 105.921 3
 -5 -2 2 147.911 104.696 2
 5 2 -1 136.939 42.4281 4
 5 2 -1 175.935 186.382 3
 -5 -2 1 88.3297 117.013 2
 5 2 -1 124.221 50.8348 4
 5 2 0 3809.11 620.175 3
 -5 -2 0 4021.74 603.254 2
 5 2 1 51.3892 105.065 3
 -5 -2 -1 184.098 117.012 2
 -5 -2 -2 4805.22 674.397 2
 -5 -2 -3 580.23 254.02 2
 -5 -2 -4 2411.34 498.194 2
 -5 -2 -5 92.4308 153.395 2
 -5 -2 -6 2388.88 192.72 5
 -5 -2 -6 3088.89 576.059 2
 -5 -2 -6 2777.05 272.566 4
 -5 -2 -7 57.4388 134.372 2
 -5 -2 -7 29.7138 33.7029 4
 -5 -2 -8 6677.96 525.317 4
 -5 -2 -8 6394.39 858.687 2
 -5 -2 -9 3099.67 593.432 2
 -5 -2 -9 3488.44 399.404 4
 -5 -2 -10 820.766 295.585 2
 -5 -2 -10 1130.56 234.198 4
 -5 -2 -11 230.997 184.663 2
 -5 -2 -11 292.032 157.017 4
 -5 -2 -12 694.569 375.55 2
 -5 -2 -12 719.343 219.633 4
 -5 -2 -13 2019.2 536.971 2
 -5 -2 -13 2517.65 429.795 4
 -5 -2 -14 2377.07 602.886 2
 -5 -2 -14 3073.2 503.733 4
 -5 -2 -15 506.143 285.402 2
 -5 -2 -15 1241.51 330.97 4
 -5 -2 -16 371.65 312.967 2
 -5 -2 -16 -65.0194 124.745 4
 -5 -2 -17 4116.18 836.296 2
 -5 -2 -18 1822.96 549.916 2
 -5 -2 -19 -83.2029 173.671 2
 -5 -2 -20 16.9119 186.988 2
 5 3 -18 -253.79 183.171 3
 5 3 -17 -271.626 222.619 3
 5 3 -16 1798.64 528.727 4
 5 3 -16 986.955 371.483 3
 5 3 -15 513.705 280.253 4
 5 3 -15 274.248 164.853 3
 5 3 -14 -34.4777 110.675 4
 5 3 -14 -43.7684 122.628 3
 5 3 -13 940.58 353.094 4
 5 3 -13 1018.18 380.297 3
 5 3 -12 3014.38 580.992 4
 5 3 -12 2333.61 553.281 3
 5 3 -11 2123.62 456.799 4
 5 3 -11 2165.07 529.521 3
 5 3 -10 331.153 179.674 4
 5 3 -10 732.544 289.202 3
 5 3 -9 2255.59 433.586 4
 5 3 -9 1998.52 490.866 3
 5 3 -8 84.5472 128.09 4
 -5 -3 8 87.6994 88.3131 2
 5 3 -8 330.439 223.946 3
 5 3 -7 555.397 268.38 3
 -5 -3 7 498.057 179.308 2
 5 3 -6 130.829 160.137 3
 -5 -3 6 249.943 181.212 2
 5 3 -5 513.092 200.245 3
 -5 -3 5 590.806 204.201 2
 -5 -3 4 6527.76 552.125 5
 5 3 -4 6932.36 828.97 3
 -5 -3 4 7772.76 884.643 1
 -5 -3 4 7159.38 737.925 2
 -5 -3 3 535.535 243.412 1
 -5 -3 3 279.848 101.853 5
 5 3 -3 438.806 179.19 3
 -5 -3 3 465.132 180.647 2
 -5 -3 2 1383.31 369.704 1
 -5 -3 2 1784.82 240.973 5
 5 3 -2 1833.1 407.088 3
 -5 -3 2 2173.51 417.976 2
 -5 -3 1 1764.3 215.531 5
 5 3 -1 2221.6 467.908 3
 -5 -3 1 2270.23 443.308 2
 -5 -3 1 2756.88 536.703 1
 -5 -3 0 372.939 90.4871 5
 5 3 0 356.462 226.347 3
 -5 -3 0 280.171 186.408 2
 -5 -3 0 546.839 239.657 1
 -5 -3 -1 1347.23 150.743 5
 5 3 1 1238.46 348.227 3
 -5 -3 -1 1554.14 372.633 2
 -5 -3 -1 2527.69 499.772 1
 -5 -3 -2 783.83 104.846 5
 -5 -3 -2 950.817 297.226 1
 -5 -3 -2 463.124 256.573 2
 -5 -3 -3 244.063 58.6754 5
 -5 -3 -3 318.174 186.086 2
 -5 -3 -3 402.203 278.113 1
 -5 -3 -4 4565.65 287.298 5
 -5 -3 -4 5489.49 739.216 1
 -5 -3 -4 6271.12 772.435 2
 -5 -3 -5 10508.8 504.605 5
 -5 -3 -5 10428.3 1033.93 1
 -5 -3 -5 12741.3 1153.68 2
 -5 -3 -6 23.6924 205.006 2
 -5 -3 -6 14.8133 32.3348 5
 -5 -3 -6 -7.64967 136.16 1
 -5 -3 -7 247.461 239.431 2
 -5 -3 -7 101.601 81.8151 4
 -5 -3 -7 43.2826 148.462 1
 -5 -3 -8 2124.15 481.9 2
 -5 -3 -8 1416.52 251.447 4
 -5 -3 -9 1730.12 467.166 2
 -5 -3 -9 2144.32 324.503 4
 -5 -3 -10 202.639 130.873 2
 -5 -3 -10 40.8522 51.6127 4
 -5 -3 -11 229.753 152.575 2
 -5 -3 -11 479.989 165.397 4
 -5 -3 -12 726.683 287.129 2
 -5 -3 -12 748.403 218.509 4
 -5 -3 -13 4242.23 798.784 2
 -5 -3 -13 4219.73 578.576 4
 -5 -3 -14 624.713 336.901 2
 -5 -3 -14 1000.13 284.819 4
 -5 -3 -15 192.241 164.471 2
 -5 -3 -15 302.237 132.329 4
 -5 -3 -16 651.553 351.768 2
 -5 -3 -16 568.104 231.565 4
 -5 -3 -17 215.018 220.988 2
 -5 -3 -17 83.4662 98.5923 4
 -5 -3 -18 512.443 299.197 2
 -5 -3 -18 511.627 318.246 4
 -5 -3 -19 56.1752 164.525 2
 -5 -3 -20 697.583 408.965 2
 5 4 -16 412.081 268.492 4
 5 4 -15 960.517 383.735 4
 5 4 -15 574.555 296.329 3
 5 4 -14 3913.53 754.261 4
 5 4 -14 4415.74 771.818 3
 5 4 -13 4280.61 747.415 4
 5 4 -13 4816.31 798.166 3
 5 4 -12 813.413 338.656 4
 5 4 -12 81.1342 154.981 3
 5 4 -11 3321.37 636.706 3
 5 4 -10 6628.21 892.088 3
 -5 -4 9 5193.6 683.12 5
 5 4 -9 5611.06 800.707 3
 -5 -4 8 1917.64 400.707 5
 5 4 -8 1594.13 411.875 3
 -5 -4 8 2218.72 493.947 1
 -5 -4 7 1219.71 299.198 5
 -5 -4 7 898.709 340.626 1
 5 4 -7 1130.93 326.444 3
 -5 -4 7 1488.91 294.624 2
 -5 -4 6 18245.9 1166.36 5
 5 4 -6 18861.8 1421.37 3
 -5 -4 6 19068.9 1452.09 1
 -5 -4 6 17679.9 1094.22 2
 -5 -4 5 12238.3 908.68 5
 5 4 -5 13246.4 1156.57 3
 -5 -4 5 12584.2 1172.12 1
 -5 -4 5 13413.8 977.292 2
 -5 -4 4 621.664 186.69 5
 -5 -4 4 1019.82 353.118 1
 5 4 -4 877.793 299.033 3
 -5 -4 4 428.378 206.845 2
 -5 -4 3 7464.47 629.113 5
 5 4 -3 7469.1 854.294 3
 -5 -4 3 8015.92 930.743 1
 -5 -4 3 8819.82 827.173 2
 -5 -4 2 10327 713.426 5
 5 4 -2 10267.4 1002.05 3
 -5 -4 2 9270.12 1009.7 1
 -5 -4 2 10871.8 936.104 2
 -5 -4 1 796.364 173.661 5
 5 4 -1 858.037 312.483 3
 -5 -4 1 1430.87 354.353 2
 -5 -4 1 1185.24 366.382 1
 5 4 0 370.933 268.34 3
 -5 -4 0 127.483 72.7125 5
 -5 -4 0 134.33 176.855 2
 -5 -4 0 186.488 229.774 1
 -5 -4 -1 1274.83 213.414 5
 -5 -4 -1 1309.63 351.879 2
 -5 -4 -1 1110 348.393 1
 -5 -4 -2 12345.2 670.241 5
 -5 -4 -2 13270 1208.39 1
 -5 -4 -2 13925.7 1151.8 2
 -5 -4 -3 2370.85 270.395 5
 -5 -4 -3 2828.56 517.479 2
 -5 -4 -3 3487.97 621.436 1
 -5 -4 -4 64.0747 121.758 2
 -5 -4 -4 -1.41633 57.8488 5
 -5 -4 -4 -219.039 182.352 1
 -5 -4 -5 147.59 198.683 2
 -5 -4 -5 272.829 102.582 5
 -5 -4 -5 247.36 126.382 1
 -5 -4 -6 1263.82 403.023 2
 -5 -4 -6 781.447 171.019 5
 -5 -4 -6 1075.95 357.819 1
 -5 -4 -7 86.7942 168.991 1
 -5 -4 -7 146.314 182.667 2
 -5 -4 -7 37.6104 48.4599 5
 -5 -4 -7 115.977 142.903 4
 -5 -4 -8 1181.92 403.481 2
 -5 -4 -8 837.085 354.066 1
 -5 -4 -8 692.665 175.729 4
 -5 -4 -9 -148.795 135.49 2
 -5 -4 -9 46.499 97.8823 1
 -5 -4 -9 0.318 55.9075 4
 -5 -4 -10 3.3959 115.534 2
 -5 -4 -10 10.9115 93.7855 4
 -5 -4 -10 205.112 169.947 1
 -5 -4 -11 1209.77 375.004 1
 -5 -4 -11 1556.4 331.522 4
 -5 -4 -12 259.293 212.948 1
 -5 -4 -12 -26.7115 146.352 4
 -5 -4 -13 7.94364 127.117 4
 -5 -4 -14 -53.9633 101.743 4
 -5 -4 -15 1189.05 332.913 4
 -5 -4 -16 1720.47 417.023 4
 -5 -4 -17 663.351 320.736 4
 -5 -4 -18 986.097 337.397 4
 -5 -4 -19 312.577 256.414 4
 5 5 -16 998.908 420.976 4
 5 5 -15 1541.97 489.429 4
 5 5 -14 159.824 183.159 4
 -5 -5 12 3337.64 628.275 5
 -5 -5 11 7079.63 891.677 5
 5 5 -11 6561.68 883.119 3
 -5 -5 11 7094.03 883.917 1
 -5 -5 10 77.3419 129.923 5
 -5 -5 10 316.826 191.147 1
 5 5 -10 361.495 226.426 3
 -5 -5 9 2004.37 461.526 5
 5 5 -9 1649.57 421.784 3
 -5 -5 9 2372.49 514.387 1
 -5 -5 8 7251.2 824.125 5
 5 5 -8 6605.34 838.961 3
 -5 -5 8 8337.77 965.316 1
 -5 -5 7 12420.5 1050.96 5
 5 5 -7 11679.1 1099.69 3
 -5 -5 7 13103.9 1234.76 1
 -5 -5 6 423.237 183.754 5
 5 5 -6 419.001 179.243 3
 -5 -5 6 245.329 189.572 1
 -5 -5 5 3361.98 493.178 5
 5 5 -5 3907.42 611.731 3
 -5 -5 5 4584.56 731.889 1
 -5 -5 5 3550.53 474.391 2
 -5 -5 4 25252 1415.24 5
 -5 -5 4 28040.3 1836.14 1
 5 5 -4 27366.9 1686.72 3
 -5 -5 4 27054.6 1430.95 2
 -5 -5 3 24486.1 1336.43 5
 -5 -5 3 24342.7 1714.81 1
 5 5 -3 23349.9 1554.94 3
 -5 -5 3 26399.8 1467.1 2
 -5 -5 2 -75.9849 145.116 5
 5 5 -2 54.1877 180.983 3
 -5 -5 2 313.917 234.763 1
 -5 -5 2 17.9183 127.323 2
 -5 -5 1 11645.6 829.174 5
 -5 -5 1 11621.5 1171.01 1
 -5 -5 1 12436.8 1012.69 2
 -5 -5 0 28739.1 1873.37 1
 -5 -5 0 26083.8 1273.46 5
 -5 -5 0 30129.9 1670.9 2
 -5 -5 -1 3375.68 405.841 5
 -5 -5 -1 3623.98 645.441 1
 -5 -5 -1 3856.57 584.213 2
 -5 -5 -2 774.737 331.841 1
 -5 -5 -2 611.007 289.404 2
 -5 -5 -2 572.398 132.193 5
 -5 -5 -3 7052.45 911.946 1
 -5 -5 -3 7434.13 599.638 5
 -5 -5 -3 8324.75 901.619 2
 -5 -5 -4 35819.5 2133.17 1
 -5 -5 -4 37824.4 1512.67 5
 -5 -5 -4 39297.8 2109.44 2
 -5 -5 -5 30115.5 1938.3 1
 -5 -5 -5 30075 1319.15 5
 -5 -5 -5 31167 1886.43 2
 -5 -5 -6 3225.96 601.035 2
 -5 -5 -6 2898.67 564.802 1
 -5 -5 -6 2546.36 365.313 5
 -5 -5 -7 3763.27 441.543 5
 -5 -5 -7 4378.91 710.771 1
 -5 -5 -7 4411.13 697.528 2
 -5 -5 -8 11284.9 1152.47 1
 -5 -5 -8 10175.8 757.64 5
 -5 -5 -8 10872.6 860.14 4
 -5 -5 -9 655.798 260.435 1
 -5 -5 -9 1068.98 255.799 4
 -5 -5 -10 310.846 172.03 1
 -5 -5 -10 108.392 66.95 4
 -5 -5 -11 -134.879 144.812 4
 -5 -5 -11 -20.8035 132.588 1
 -5 -5 -12 4195.56 584.496 4
 -5 -5 -12 3838.07 664.965 1
 -5 -5 -13 5470.92 798.989 1
 -5 -5 -13 6590.96 764.384 4
 -5 -5 -14 997.368 371.276 1
 -5 -5 -14 671.306 248.356 4
 -5 -5 -15 1448.33 431.37 1
 -5 -5 -15 1102.96 298.421 4
 -5 -5 -16 2458.29 505.027 4
 -5 -5 -16 3067.24 588.68 1
 -5 -5 -17 930.727 353.395 4
 -5 -5 -18 91.1571 174.467 4
 -5 -5 -19 529.203 269.861 4
 -5 -5 -20 -69.7072 136.111 4
 5 6 -15 -79.1401 149.022 4
 -5 -6 14 495.664 322.396 5
 -5 -6 13 412.31 255.312 5
 -5 -6 12 331.263 223.319 5
 -5 -6 11 444.798 205.447 5
 -5 -6 10 1585.27 455.302 1
 -5 -6 10 2102.53 520.155 5
 -5 -6 9 1404.41 412.181 5
 -5 -6 9 1152.63 378.914 1
 -5 -6 8 894.873 313.694 5
 -5 -6 8 661.743 323.428 1
 -5 -6 7 6.90152 149.459 5
 5 6 -7 194.105 182.396 3
 -5 -6 7 94.6854 152.425 1
 -5 -6 6 5648.36 733.005 5
 5 6 -6 5177.69 713.116 3
 -5 -6 6 5764.07 857.981 1
 -5 -6 5 10343.1 1138.58 1
 -5 -6 5 10613.3 983.416 5
 5 6 -5 9757.59 971.814 3
 -5 -6 4 3288.59 620.367 1
 -5 -6 4 2703.84 471.309 5
 5 6 -4 3296.27 553.683 3
 -5 -6 3 4738.76 762.569 1
 5 6 -3 3921.95 600.052 3
 -5 -6 3 3809.88 548.452 5
 -5 -6 3 3466.78 495.814 2
 -5 -6 2 4888.25 597.652 5
 -5 -6 2 5242.8 631.32 2
 -5 -6 2 5616 840.142 1
 -5 -6 1 1050.71 217.919 5
 -5 -6 1 1654.59 361.284 2
 -5 -6 1 2046.41 520.174 1
 -5 -6 0 1100.43 300.242 2
 -5 -6 0 418.718 143.449 5
 -5 -6 0 1274.35 427.918 1
 -5 -6 -1 1982.43 414.307 2
 -5 -6 -1 1924.86 346.459 5
 -5 -6 -1 1820.26 460.87 1
 -5 -6 -2 14640.5 981.878 5
 -5 -6 -2 16171.8 1244.46 2
 -5 -6 -2 13828 1302.18 1
 -5 -6 -3 9038.46 753.487 5
 -5 -6 -3 11781.6 1080.41 2
 -5 -6 -3 9651.83 1081.47 1
 -5 -6 -4 1647.72 447.388 2
 -5 -6 -4 1619.5 297.33 5
 -5 -6 -4 1690.13 478.052 1
 -5 -6 -5 557.22 176.477 5
 -5 -6 -5 1175.78 390.705 2
 -5 -6 -5 1042.61 359.494 1
 -5 -6 -6 12032.2 880.994 5
 -5 -6 -6 11470.5 1180.58 1
 -5 -6 -7 2487.49 396.773 5
 -5 -6 -7 2824.43 598.205 1
 -5 -6 -8 165.477 114.54 5
 -5 -6 -8 607.732 298.753 1
 -5 -6 -9 1032.57 355.096 1
 -5 -6 -9 1575.01 342.719 5
 -5 -6 -9 1231.25 318.688 4
 -5 -6 -10 7789.26 804.275 4
 -5 -6 -10 6794.72 923.396 1
 -5 -6 -11 8242.29 1020.52 1
 -5 -6 -11 6896.51 781.22 4
 -5 -6 -12 197.071 117.488 1
 -5 -6 -12 -77.4842 145.727 4
 -5 -6 -13 3319.25 643.015 1
 -5 -6 -13 2870.17 511.214 4
 -5 -6 -14 1706.11 457.966 1
 -5 -6 -14 1656.43 413.969 4
 -5 -6 -15 2005.23 477.425 4
 -5 -6 -15 1892.09 513.385 1
 -5 -6 -16 127.14 128.046 1
 -5 -6 -16 -153.336 204.735 4
 -5 -6 -17 1813.69 449.954 4
 -5 -6 -18 1798.46 492.711 4
 -5 -6 -19 136.334 170.507 4
 -5 -6 -20 -474.763 272.59 4
 -5 -7 13 104.787 169.257 5
 -5 -7 12 -468.752 277.816 5
 -5 -7 11 -158.832 187.563 5
 -5 -7 10 -193.593 181.29 5
 -5 -7 10 243.438 158.79 1
 -5 -7 9 -294.387 209.042 5
 -5 -7 9 27.2393 173.16 1
 -5 -7 8 -225.601 199.163 5
 -5 -7 8 117.091 172.418 1
 -5 -7 7 398.509 242.305 1
 -5 -7 7 840.497 321.068 5
 -5 -7 6 -151.483 221.727 5
 -5 -7 6 214.973 220.13 1
 -5 -7 5 97.2169 142.664 5
 -5 -7 5 179.835 164.85 1
 -5 -7 4 401.856 247.148 5
 -5 -7 4 227.721 198.867 1
 -5 -7 3 1887 423.477 5
 -5 -7 3 1477.68 450.113 1
 -5 -7 2 893.42 248.014 5
 -5 -7 2 2085.84 522.179 1
 -5 -7 1 448.403 139.9 5
 -5 -7 1 686.676 222.379 2
 -5 -7 1 573.066 279.137 1
 -5 -7 0 648.196 242.616 2
 -5 -7 0 473.879 195.962 5
 -5 -7 0 1291.83 422.149 1
 -5 -7 -1 311.884 197.624 2
 -5 -7 -1 146.866 73.1278 5
 -5 -7 -1 15.6055 157.835 1
 -5 -7 -2 317.948 223.11 2
 -5 -7 -2 183.53 127.345 5
 -5 -7 -2 124.86 204.577 1
 -5 -7 -3 303.944 123.006 2
 -5 -7 -3 338.246 153.847 5
 -5 -7 -3 123.6 161.783 1
 -5 -7 -4 2627.59 451.43 5
 -5 -7 -4 2545.68 566.351 1
 -5 -7 -4 2426.24 505.591 2
 -5 -7 -5 8326.74 794.661 5
 -5 -7 -5 7499.44 970.028 1
 -5 -7 -6 6713.97 716.311 5
 -5 -7 -6 5942.28 878.304 1
 -5 -7 -7 -128.145 193.843 5
 -5 -7 -7 -130.992 189.863 1
 -5 -7 -8 5884.86 664.966 5
 -5 -7 -8 5579.32 840.317 1
 -5 -7 -9 3053.55 499.46 5
 -5 -7 -9 4280.79 753.358 1
 -5 -7 -10 8.44533 115.181 5
 -5 -7 -10 130.449 151.944 4
 -5 -7 -10 419.973 285.316 1
 -5 -7 -11 -218.241 163.16 4
 -5 -7 -11 63.1383 143.371 1
 -5 -7 -12 2029.61 446.498 4
 -5 -7 -12 1927.22 511.706 1
 -5 -7 -13 3754.92 651.131 4
 -5 -7 -13 3039.51 634.163 1
 -5 -7 -14 874.767 371.66 1
 -5 -7 -14 963.968 321.748 4
 -5 -7 -15 853.836 321.61 1
 -5 -7 -15 331.603 167.53 4
 -5 -7 -16 1482.83 450.712 1
 -5 -7 -16 2512.35 549.136 4
 -5 -7 -17 1310.47 423.555 1
 -5 -7 -17 923.717 320.036 4
 -5 -7 -18 114.001 170.66 4
 -5 -7 -19 1839.1 495.804 4
 -5 -7 -20 -180.207 188.97 4
 -5 -8 11 460.18 325.624 5
 -5 -8 10 829.668 359.422 5
 -5 -8 9 -356.464 238.078 1
 -5 -8 9 516.816 253.386 5
 -5 -8 8 -68.4761 136.55 5
 -5 -8 8 477.256 311.919 1
 -5 -8 7 146.369 185.673 5
 -5 -8 7 75.5446 209.082 1
 -5 -8 6 448.128 312.502 5
 -5 -8 6 -51.5403 200.206 1
 -5 -8 5 2016.07 493.627 5
 -5 -8 5 2185.37 550.824 1
 -5 -8 4 1760.12 438.913 5
 -5 -8 4 1846.98 496.832 1
 -5 -8 3 308.707 222.242 5
 -5 -8 3 484.46 290.73 1
 -5 -8 2 197.86 156.721 5
 -5 -8 2 320.261 164.774 1
 -5 -8 1 12.0448 96.8055 5
 -5 -8 1 132.222 159.107 1
 -5 -8 0 1128.73 327.916 5
 -5 -8 0 1125.87 391.033 1
 -5 -8 -1 2300.47 461.765 2
 -5 -8 -1 1912.19 415.5 5
 -5 -8 -1 3271.84 658.241 1
 -5 -8 -2 714.851 273.012 2
 -5 -8 -2 839.455 289.391 5
 -5 -8 -3 1275.27 311.678 5
 -5 -8 -3 985.816 319.939 2
 -5 -8 -4 8943.36 906.094 5
 -5 -8 -5 5039.96 679.658 5
 -5 -8 -6 235.752 157.798 5
 -5 -8 -7 759.423 246.288 5
 -5 -8 -7 64.7535 189.007 1
 -5 -8 -8 4537.52 652.987 5
 -5 -8 -8 2898.68 634.908 1
 -5 -8 -9 4702.14 675.615 5
 -5 -8 -9 4834.93 811.277 1
 -5 -8 -10 82.7124 120.736 5
 -5 -8 -10 -238.352 216.189 1
 -5 -8 -11 3156.57 562.881 5
 -5 -8 -11 3632.4 619.807 4
 -5 -8 -11 2545.04 599.829 1
 -5 -8 -12 3525.59 597.528 5
 -5 -8 -12 3550.84 728.407 1
 -5 -8 -12 4138.41 678.26 4
 -5 -8 -13 2172.63 518.367 4
 -5 -8 -13 1107.4 383.586 1
 -5 -8 -14 -71.896 193.077 4
 -5 -8 -14 -373.655 279.998 1
 -5 -8 -15 1201.04 403.882 4
 -5 -8 -15 663.52 305.909 1
 -5 -8 -16 905.597 412.242 1
 -5 -8 -16 875.928 347.16 4
 -5 -8 -17 334.714 232.594 1
 -5 -8 -17 207.436 198.928 4
 -5 -8 -18 -89.3704 144.511 4
 -5 -8 -19 209.516 184.279 4
 -5 -9 9 -225.038 240.794 5
 -5 -9 8 538.052 293.517 5
 -5 -9 8 1445.07 511.152 1
 -5 -9 7 1528.73 490.923 5
 -5 -9 7 1273.95 486.932 1
 -5 -9 6 -87.2766 191.106 5
 -5 -9 6 57.2253 134.58 1
 -5 -9 5 458.072 310.646 5
 -5 -9 5 159.237 229.951 1
 -5 -9 4 1601.74 435.608 5
 -5 -9 4 745.344 348.045 1
 -5 -9 3 1902.81 478.707 5
 -5 -9 3 1493.73 476.346 1
 -5 -9 2 714.218 278.219 5
 -5 -9 1 62.7378 114.516 5
 -5 -9 0 675.542 275.607 5
 -5 -9 -1 2225.79 491.547 5
 -5 -9 -2 1832.15 431.891 5
 -5 -9 -3 890.813 327.371 5
 -5 -9 -4 -152.066 190.824 5
 -5 -9 -5 1165.63 369.567 5
 -5 -9 -6 5448.05 744.168 5
 -5 -9 -7 2164.86 454.663 5
 -5 -9 -8 291.25 215.939 5
 -5 -9 -9 1925.87 460.757 5
 -5 -9 -10 1656.48 409.68 5
 -5 -9 -11 906.911 322.315 5
 -5 -9 -12 17.1751 118.003 5
 -5 -9 -12 -69.5559 117.284 1
 -5 -9 -13 1171.45 384.482 5
 -5 -9 -13 825.276 344.563 4
 -5 -9 -13 1036.33 421.295 1
 -5 -9 -14 2926.11 585.542 5
 -5 -9 -14 2615.48 648.753 1
 -5 -9 -14 2560.63 595.783 4
 -5 -9 -15 1528.46 506.689 1
 -5 -9 -15 1335.16 416.815 4
 -5 -9 -16 94.3941 131.723 4
 -5 -9 -16 39.2862 139.555 1
 -5 -9 -17 663.125 332.175 4
 -5 -9 -17 751.718 382.3 1
 -5 -10 6 2020.86 578.947 5
 -5 -10 5 1624.35 495.295 5
 -5 -10 5 1776.32 538.917 1
 -5 -10 4 616.205 310.07 5
 -5 -10 3 -132.33 258.081 5
 -5 -10 2 2471.13 568.762 5
 -5 -10 1 1450.78 458.853 5
 -5 -10 0 -104.078 167.835 5
 -5 -10 -1 -608.412 285.216 5
 -5 -10 -2 1125.87 372.41 5
 -5 -10 -3 2442.51 539.453 5
 -5 -10 -4 1326.45 385.177 5
 -5 -10 -5 -216.572 238.763 5
 -5 -10 -6 3428.02 643.733 5
 -5 -10 -7 1629.99 435.062 5
 -5 -10 -8 395.147 223.339 5
 -5 -10 -9 94.4247 174.475 5
 -5 -10 -10 603.755 290.627 5
 -5 -10 -11 1179.62 377.625 5
 -5 -10 -12 1419.02 424.38 5
 -5 -10 -14 193.305 216.878 1
 -5 -10 -15 384.613 272.34 4
 -5 -11 2 1642.51 500.669 5
 -5 -11 1 72.7963 123.306 5
 -5 -11 0 853.984 350.497 5
 -5 -11 -1 2691.36 594.012 5
 -5 -11 -2 336.981 218.532 5
 -5 -11 -3 -514.494 284.894 5
 -5 -11 -4 727.387 330.074 5
 -5 -11 -5 256.884 199.462 5
 -5 -11 -6 139.307 159.854 5
 -5 -11 -7 200.475 236.39 5
 -5 -11 -8 1324.51 416.725 5
 -5 -11 -9 414.794 186.694 5
 -5 -11 -10 -64.3452 126.971 5
 6 -7 -8 299.521 142.579 3
 6 -7 -7 1.7756 117.035 3
 6 -7 -6 -139.711 197.832 3
 6 -7 -5 60.2829 140.095 3
 6 -7 -4 682.093 325.492 3
 6 -7 -3 -214.583 206.465 3
 6 -7 -2 751.982 380.466 3
 6 -7 -1 78.2831 119.606 3
 6 -6 -10 -4.75407 259.412 3
 6 -6 -9 -42.4999 179.49 3
 6 -6 -8 1734.44 542.854 3
 -6 6 8 765.407 352.351 2
 6 -6 -7 901.665 379.462 3
 -6 6 7 991.306 407.95 2
 6 -6 -6 -464.199 328.188 3
 -6 6 6 140.868 235.176 2
 6 -6 -5 -398.594 259.985 3
 -6 6 5 330.345 310.966 2
 6 -6 -4 375.388 252.897 3
 -6 6 4 736.062 355.338 2
 6 -6 -3 301.092 199.746 3
 -6 6 3 75.957 198.452 2
 6 -6 -2 241.007 224.094 3
 -6 6 2 323.343 260.177 2
 -6 6 1 379.823 269.387 2
 6 -6 -1 63.3251 112.491 3
 -6 6 0 93.5995 240.497 2
 6 -6 0 164.979 214.298 3
 -6 6 -1 928.715 393.123 2
 -6 6 -2 6.57611 159.258 2
 -6 6 -3 -532.414 311.283 2
 -6 6 -4 -380.71 268.696 2
 -6 6 -5 133.908 198.001 2
 -6 6 -6 -79.4467 154.18 2
 -6 6 -7 395.985 282.786 2
 -6 6 -8 -221.926 216.339 2
 6 -5 -11 -346.807 224.254 3
 6 -5 -10 55.4459 184.678 3
 6 -5 -9 143.647 232.644 3
 -6 5 9 173.595 207.607 2
 6 -5 -8 52.4194 161.697 3
 -6 5 8 502.985 299.002 2
 6 -5 -7 413.511 322.555 3
 -6 5 7 197.667 276.463 2
 6 -5 -6 41.125 226.694 3
 -6 5 6 -109.729 171.054 2
 -6 5 5 31.5709 133.229 2
 6 -5 -5 106.739 149.125 3
 -6 5 4 504.448 317.712 2
 6 -5 -4 785.232 362.057 3
 -6 5 3 -67.4706 170.538 2
 6 -5 -3 133.563 156.349 3
 -6 5 2 382.942 280.185 2
 6 -5 -2 987.727 350.083 3
 -6 5 1 155.357 176.981 2
 6 -5 -1 -850.979 347.328 3
 -6 5 0 40.9276 126.752 2
 6 -5 0 104.961 223.506 3
 -6 5 -1 282.319 279.34 2
 6 -5 1 -65.4885 156.819 3
 -6 5 -2 240.464 264.615 2
 -6 5 -3 -231.774 270.501 2
 -6 5 -4 -162.833 209.457 2
 -6 5 -5 -163.114 190.23 2
 -6 5 -6 92.0773 233.162 2
 -6 5 -7 539.157 285.57 2
 -6 5 -8 109.762 140.435 2
 -6 5 -9 164.58 196.837 2
 -6 5 -10 210.813 209.234 2
 -6 5 -11 -318.626 307.957 2
 6 -4 -12 599.099 344.735 3
 6 -4 -11 -27.003 212.17 3
 6 -4 -10 340.734 238.31 3
 -6 4 10 394.638 307.736 2
 6 -4 -9 395.31 294.903 3
 -6 4 9 142.321 202.506 2
 6 -4 -8 226.52 266.744 3
 -6 4 8 205.64 211.767 2
 -6 4 7 209.005 235.615 2
 6 -4 -7 1137.64 444.177 3
 -6 4 6 3546.52 685.214 2
 6 -4 -6 2881.65 647.437 3
 -6 4 5 1351.67 422.187 2
 6 -4 -5 1280.86 427.92 3
 -6 4 4 101.742 153.642 2
 6 -4 -4 142.745 205.554 3
 -6 4 3 344.3 241.077 2
 6 -4 -3 463.009 281.35 3
 -6 4 2 502.508 251.085 2
 6 -4 -2 939.724 346.579 3
 -6 4 1 341.366 210.334 2
 6 -4 -1 12.2479 165.683 3
 -6 4 0 263.37 225.758 2
 6 -4 0 -268.627 257.956 3
 6 -4 1 860.47 335.988 3
 -6 4 -1 565.955 262.549 2
 -6 4 -2 942.526 367.091 2
 -6 4 -3 -29.9484 218.33 2
 -6 4 -4 51.6416 199.278 2
 -6 4 -5 134.658 159.53 2
 -6 4 -6 -32.7813 226.39 2
 -6 4 -7 92.1268 218.731 2
 -6 4 -8 -328.052 323.366 2
 -6 4 -9 206.517 137.475 2
 -6 4 -10 -219.953 289.3 2
 -6 4 -11 79.4155 163.932 2
 -6 4 -12 257.11 243.282 2
 -6 4 -13 100.063 161.958 2
 6 -3 -13 368.1 407.77 3
 6 -3 -12 3086.52 745.801 3
 6 -3 -11 1810.92 592.048 3
 -6 3 11 1527.79 494.377 2
 6 -3 -10 -65.0844 226.628 3
 -6 3 10 79.9821 220.156 2
 6 -3 -9 490.451 264.396 3
 -6 3 9 464.22 236.331 2
 -6 3 8 1345.06 397.874 2
 6 -3 -8 1488.8 468.19 3
 -6 3 7 1026.01 348.628 2
 6 -3 -7 2029.9 596.154 3
 -6 3 6 324.623 256.115 2
 6 -3 -6 554.525 319.253 3
 -6 3 5 1115.24 397.982 2
 6 -3 -5 1470.22 453.507 3
 6 -3 -4 5895.77 894.998 3
 -6 3 4 6109.82 886.31 2
 -6 3 3 5264.82 799.208 2
 6 -3 -3 4843.29 801.483 3
 -6 3 2 48.8928 149.366 2
 6 -3 -2 -84.8579 148.433 3
 6 -3 -1 1034.98 390.235 3
 -6 3 1 1553.38 458.502 2
 6 -3 0 3931.84 716.06 3
 -6 3 0 2880.84 623.02 2
 6 -3 1 2666.54 584.534 3
 -6 3 -1 2421.66 544.063 2
 6 -3 2 140.416 205.673 3
 -6 3 -2 214.097 220.522 2
 -6 3 -3 693.328 306.375 2
 -6 3 -4 4083.92 749.523 2
 -6 3 -5 3740.9 741.989 2
 -6 3 -6 1102.69 374.73 2
 -6 3 -7 3283.1 699.371 2
 -6 3 -8 2364.99 611.438 2
 -6 3 -9 13.3455 220.584 2
 -6 3 -10 105.642 167.977 2
 -6 3 -11 -67.0683 255.909 2
 -6 3 -12 1033.16 412.717 2
 -6 3 -13 -498.294 311.339 2
 -6 3 -14 -122.47 242.48 2
 -6 3 -15 -104.199 180.65 2
 6 -2 -14 1158.25 469.638 3
 6 -2 -13 511.897 336.178 3
 6 -2 -12 111.856 173.087 3
 6 -2 -11 -252.122 251.449 3
 -6 2 11 357.154 215.265 2
 6 -2 -10 97.1792 129.735 3
 -6 2 10 561.406 301.396 2
 -6 2 9 -35.3321 123.946 2
 6 -2 -9 -368.739 313.962 3
 -6 2 8 268.694 222.112 2
 6 -2 -8 85.264 189.832 3
 -6 2 7 206.61 239.457 2
 6 -2 -7 83.6861 162.093 3
 -6 2 6 4984.84 775.62 2
 6 -2 -6 5964.67 915.09 3
 -6 2 5 2457.04 534.564 2
 6 -2 -5 2898.83 637.48 3
 -6 2 4 -89.4653 163.728 2
 6 -2 -4 -321.22 239.876 3
 6 -2 -3 1580.81 473.864 3
 -6 2 3 1235.63 396.561 2
 6 -2 -2 3023.7 629.74 3
 -6 2 2 3959.02 695.962 2
 6 -2 -1 1874.74 473.139 3
 -6 2 1 2234.18 507.307 2
 6 -2 0 202.314 143.356 3
 -6 2 0 457.801 261.014 2
 6 -2 1 1306.56 421.253 3
 -6 2 -1 1249.48 411.213 2
 6 -2 2 8629.26 1027.22 3
 -6 2 -2 7690.9 1000.54 2
 -6 2 -3 4998.49 825.33 2
 -6 2 -4 -275.086 245.878 2
 -6 2 -5 3035.57 646.113 2
 -6 2 -6 2544.39 609.178 2
 -6 2 -7 1513.27 448.274 2
 -6 2 -8 110.133 181.895 2
 -6 2 -9 2938.54 688.576 2
 -6 2 -10 1984.29 539.127 2
 -6 2 -11 488.545 276.892 2
 -6 2 -12 269.95 249.455 2
 -6 2 -13 853.351 448.086 2
 -6 2 -14 372.494 333.245 2
 -6 2 -15 585.968 345.675 2
 6 -1 -14 452.812 375.212 3
 6 -1 -13 -206.615 207.754 3
 6 -1 -12 -215.99 376.824 3
 -6 1 12 24.0939 87.1922 2
 6 -1 -11 -71.4683 259.494 3
 -6 1 11 19.3105 117.923 2
 -6 1 10 99.8643 196.006 2
 6 -1 -10 562.106 365.909 3
 -6 1 9 20.7608 99.2119 2
 6 -1 -9 -52.1931 119.003 3
 -6 1 8 70.0868 118.502 2
 6 -1 -8 613.351 349.245 3
 -6 1 7 -238.572 238.291 2
 6 -1 -7 73.4776 157.204 3
 -6 1 6 531.873 255.8 2
 6 -1 -6 693.846 291.26 3
 -6 1 5 124.84 143.004 2
 6 -1 -5 568.921 224.549 3
 6 -1 -4 1438.68 412.242 3
 -6 1 4 1551.42 427.073 2
 6 -1 -3 428.202 288.601 3
 -6 1 3 678.995 319.206 2
 6 -1 -2 529.777 284.681 3
 -6 1 2 384.063 227.064 2
 6 -1 -1 -13.5547 180.91 3
 -6 1 1 388.441 230.152 2
 6 -1 0 807.754 327.944 3
 -6 1 0 616.309 269.269 2
 6 -1 1 582.741 300.305 3
 -6 1 -1 684.327 260.177 2
 6 -1 2 171.159 145.211 3
 -6 1 -2 270.692 142.608 2
 -6 1 -3 -92.4474 242.664 2
 -6 1 -4 781.588 307.991 2
 -6 1 -5 6806.32 954.211 2
 -6 1 -6 885.11 316.288 2
 -6 1 -7 1466.16 454.886 2
 -6 1 -8 1152.09 395.382 2
 -6 1 -9 115.923 215.094 2
 -6 1 -10 -339.348 278.454 2
 -6 1 -11 391.511 355.142 2
 -6 1 -12 2297.88 618.19 2
 -6 1 -13 1473.17 511.142 2
 -6 1 -14 565.872 380.308 2
 -6 1 -15 597.788 303.77 2
 -6 1 -16 549.17 344.688 2
 6 0 -15 -187.438 244.723 3
 6 0 -14 1161.4 459.708 3
 6 0 -13 841.806 368.563 3
 6 0 -12 713.561 321.231 3
 -6 0 12 57.1693 138.623 2
 6 0 -11 194.427 206.021 3
 -6 0 11 159.731 174.839 2
 -6 0 10 237.156 277.977 2
 6 0 -10 142.393 158.741 3
 -6 0 9 -183.1 108.021 2
 6 0 -9 -150.156 215.977 3
 -6 0 8 1415.3 403.525 2
 6 0 -8 1021.65 412.913 3
 -6 0 7 2402.81 511.63 2
 6 0 -7 3446.44 678.206 3
 -6 0 6 159.295 118.077 2
 6 0 -6 79.467 164.931 3
 6 0 -5 3009.37 658.765 3
 -6 0 5 3942.93 652.112 2
 6 0 -4 818.202 332.208 3
 -6 0 4 611.433 267.767 2
 6 0 -3 473.402 199.834 3
 -6 0 3 178.024 155.837 2
 6 0 -2 527.355 275.328 3
 -6 0 2 82.9874 153.415 2
 6 0 -1 400.46 225.344 3
 -6 0 1 -14.9963 131.186 2
 6 0 0 1119.74 377.454 3
 -6 0 0 1439.94 448.981 2
 6 0 1 2538.49 530.929 3
 -6 0 -1 2648.16 542.05 2
 6 0 2 241.619 224.159 3
 -6 0 -2 63.2608 165.862 2
 -6 0 -3 1541.57 457.657 2
 -6 0 -4 4121.41 720.769 2
 -6 0 -5 480.132 310.116 2
 -6 0 -6 292.914 228.07 2
 -6 0 -7 374.247 263.105 2
 -6 0 -8 145.948 129.238 2
 -6 0 -9 -200.387 273.18 2
 -6 0 -10 -8.12623 156.205 2
 -6 0 -11 1455.2 478.061 2
 -6 0 -12 1299.94 462.66 2
 -6 0 -13 -33.6255 163.01 2
 -6 0 -14 29.2065 159.87 2
 -6 0 -15 533.031 369.168 2
 -6 0 -16 476.228 303.585 2
 -6 0 -17 36.1381 171.565 2
 6 1 -15 2091.76 605.856 3
 6 1 -14 1595.63 540.003 3
 6 1 -13 -738.437 362.861 3
 6 1 -12 1816.03 516.358 3
 6 1 -11 4905.44 882.717 3
 -6 -1 11 3165.67 524.167 2
 -6 -1 10 3223.23 537.36 2
 6 1 -10 2549.18 620.276 3
 -6 -1 9 206.231 141.631 2
 6 1 -9 409.788 333.408 3
 -6 -1 8 1265.66 345.364 2
 6 1 -8 1170.51 400.03 3
 6 1 -7 5057.24 836.308 3
 -6 -1 7 5011.21 706.776 2
 6 1 -6 6645.01 943.537 3
 -6 -1 6 7162.83 837.152 2
 6 1 -5 379.168 226.448 3
 -6 -1 5 274.912 196.036 2
 6 1 -4 3123.74 644.663 3
 -6 -1 4 3883.27 634.62 2
 6 1 -3 3856.34 694.871 3
 -6 -1 3 3535.69 652.192 2
 6 1 -2 7111.8 951.026 3
 -6 -1 2 5807.67 793.893 2
 6 1 -1 35.0311 185.107 3
 -6 -1 1 -30.9917 152.551 2
 6 1 0 1180.09 319.945 3
 -6 -1 0 1382.32 399.504 2
 6 1 1 3104.92 610.624 3
 -6 -1 -1 2333.53 515.491 2
 -6 -1 -2 573.287 299.655 2
 -6 -1 -3 1418.64 397.313 2
 -6 -1 -4 219.568 159.634 2
 -6 -1 -5 15629.7 1434.04 2
 -6 -1 -6 4948.07 824.832 2
 -6 -1 -7 2544.53 604.57 2
 -6 -1 -8 715.359 340.949 2
 -6 -1 -9 103.615 246.983 2
 -6 -1 -10 1179.03 415.742 2
 -6 -1 -11 1738.36 542.905 2
 -6 -1 -12 224.029 173.011 2
 -6 -1 -13 1609.29 521.065 2
 -6 -1 -14 4976.71 936.675 2
 -6 -1 -15 1152.48 468.706 2
 -6 -1 -16 842.886 358.594 2
 -6 -1 -17 651.715 410.215 2
 6 2 -15 -558.492 320.892 3
 6 2 -14 1770.52 592.384 3
 6 2 -13 2639.96 668.943 3
 6 2 -12 2658.72 659.647 3
 6 2 -11 1119.11 481.507 3
 6 2 -10 7835.17 1077.51 3
 -6 -2 9 3369.26 532.848 2
 6 2 -9 2466.01 594.286 3
 6 2 -8 8162.45 1074.91 3
 -6 -2 8 6987.56 795.751 2
 -6 -2 7 656.836 244.111 2
 6 2 -7 608.086 349.494 3
 6 2 -6 7459.46 1004.56 3
 -6 -2 6 8481.11 887.24 2
 6 2 -5 17955.4 1548.82 3
 -6 -2 5 20069.7 1411.99 2
 6 2 -4 6163.22 872.63 3
 -6 -2 4 7397.28 869.663 2
 6 2 -3 188.743 190.318 3
 -6 -2 3 256.144 176.016 2
 6 2 -2 9882.16 1099.91 3
 -6 -2 2 8608.58 959.694 2
 6 2 -1 3744.67 663.213 3
 -6 -2 1 4234.54 664.193 2
 6 2 0 1497.61 435.719 3
 -6 -2 0 654.474 245.069 2
 6 2 1 -233.981 206.867 3
 -6 -2 -1 -100.391 119.738 2
 -6 -2 -2 4825.24 754.377 2
 -6 -2 -3 9291.11 1053.86 2
 -6 -2 -4 14301 1352.99 2
 -6 -2 -5 279.977 304.69 2
 -6 -2 -6 763.579 330.612 2
 -6 -2 -7 -49.8577 123.18 2
 -6 -2 -8 1454.6 481.524 2
 -6 -2 -9 279.53 230.233 2
 -6 -2 -10 107.684 186.521 2
 -6 -2 -11 1533.01 484.922 2
 -6 -2 -12 5794.13 953.96 2
 -6 -2 -13 582.894 334.093 2
 -6 -2 -14 68.2607 208.426 2
 -6 -2 -15 330.819 329.231 2
 -6 -2 -16 1760.52 572.866 2
 -6 -2 -17 324.834 294.906 2
 6 3 -15 1371.77 486.11 3
 6 3 -14 1433.82 487.183 3
 6 3 -13 317.677 244.448 3
 6 3 -12 298.807 314.954 3
 6 3 -11 1583.12 499.341 3
 6 3 -10 2429.38 661.619 3
 6 3 -9 754.344 335.877 3
 6 3 -8 894.486 348.013 3
 6 3 -7 8271.32 1059.94 3
 -6 -3 7 7202.92 770.928 2
 6 3 -6 4746.65 786.597 3
 -6 -3 6 6088.06 713.473 2
 6 3 -5 -128.264 232.141 3
 -6 -3 5 181.797 119.694 2
 6 3 -4 7419.97 972.842 3
 -6 -3 4 7074.58 828.422 2
 6 3 -3 6265.58 877.25 3
 -6 -3 3 7101.17 817.779 2
 6 3 -2 3661.7 666.888 3
 -6 -3 2 3070.24 563.886 2
 6 3 -1 42.6818 131.326 3
 -6 -3 1 74.7408 114.424 2
 6 3 0 7521.62 950.272 3
 -6 -3 0 8257.29 960.336 2
 -6 -3 -1 6894.11 879.885 2
 -6 -3 -2 134.801 159.176 2
 -6 -3 -3 320.324 197.475 2
 -6 -3 -4 8935.94 1031.39 2
 -6 -3 -5 17931 1516.31 2
 -6 -3 -6 2265.22 525.635 2
 -6 -3 -7 230.195 153.025 2
 -6 -3 -8 1680.84 479.09 2
 -6 -3 -9 4613.15 800.694 2
 -6 -3 -10 598.181 316.112 2
 -6 -3 -11 -10.7016 239.253 2
 -6 -3 -12 -225.857 127.225 2
 -6 -3 -13 2493.2 639.542 2
 -6 -3 -14 2819.85 674.636 2
 -6 -3 -15 169.236 139.834 2
 -6 -3 -16 2230.11 649.603 2
 6 4 -14 1272.7 454.503 3
 6 4 -13 469.408 283.428 3
 6 4 -12 1118.38 423.937 3
 6 4 -11 -6.42671 184.937 3
 6 4 -10 -105.849 175.49 3
 6 4 -9 -82.2753 150.462 3
 6 4 -8 4544.09 772.976 3
 6 4 -7 2106.11 541.009 3
 6 4 -6 122.678 136.484 3
 6 4 -5 2722.17 589.443 3
 -6 -4 5 2921.58 501.11 2
 6 4 -4 11548.8 1220.74 3
 -6 -4 4 14075.2 1141.29 2
 6 4 -3 2313.91 523.382 3
 -6 -4 3 2464.74 487.135 2
 6 4 -2 214.175 110.369 3
 -6 -4 2 -169.841 200.169 2
 -6 -4 2 38.3493 146.592 1
 6 4 -1 435.646 223.908 3
 -6 -4 1 203.883 186.705 1
 -6 -4 1 63.0696 112.23 2
 -6 -4 0 1496.97 389.169 2
 -6 -4 0 816.376 283.091 1
 -6 -4 -1 2081.52 485.52 2
 -6 -4 -1 1724.87 472.556 1
 -6 -4 -2 448.375 250.151 1
 -6 -4 -2 397.697 236.322 2
 -6 -4 -3 4177.09 694.219 2
 -6 -4 -3 4304.35 751.767 1
 -6 -4 -4 13511.7 1315.95 1
 -6 -4 -4 14455.2 1347.39 2
 -6 -4 -5 3578.52 688.661 1
 -6 -4 -5 4435.19 737.974 2
 -6 -4 -6 38.3065 169.875 2
 -6 -4 -6 -110.6 205.615 1
 -6 -4 -7 1391.01 440.492 2
 -6 -4 -7 671.42 290.215 1
 -6 -4 -8 408.866 205.43 2
 -6 -4 -9 102.905 166.561 2
 -6 -4 -10 660.501 371.725 2
 -6 -4 -11 2763.2 647.766 2
 -6 -4 -12 3610.56 758.771 2
 -6 -4 -13 -233.474 265.578 2
 -6 -4 -14 369.345 325.903 2
 -6 -4 -15 320.816 318.45 2
 -6 -4 -16 270.132 228.262 2
 6 5 -10 975.242 354.002 3
 6 5 -9 2017.52 517.806 3
 6 5 -8 892.047 331.902 3
 6 5 -7 417.041 259.085 3
 -6 -5 7 613.012 305.278 1
 -6 -5 6 4831.61 825.502 1
 6 5 -6 5324.2 814.11 3
 6 5 -5 5230.66 802.592 3
 -6 -5 5 4994.82 810.744 1
 6 5 -4 445.977 275.493 3
 -6 -5 4 276.546 157.113 2
 -6 -5 4 729.099 364.46 1
 6 5 -3 132.494 208.83 3
 -6 -5 3 -171.803 177.166 2
 -6 -5 3 -1.43958 155.819 1
 6 5 -2 6184.28 852.579 3
 -6 -5 2 4909.48 814.788 1
 -6 -5 2 5786.07 747.517 2
 -6 -5 1 11655.8 1270.15 1
 -6 -5 1 11064.3 1075.45 2
 -6 -5 0 3878.68 630.896 2
 -6 -5 0 3816.3 726.389 1
 -6 -5 -1 38.899 157.106 1
 -6 -5 -1 107.31 135.968 2
 -6 -5 -2 6834.39 950.801 1
 -6 -5 -2 7728.56 928.963 2
 -6 -5 -3 10448.9 1182.87 1
 -6 -5 -3 10397.3 1119.52 2
 -6 -5 -4 2904.25 585.264 2
 -6 -5 -4 3307.79 671.918 1
 -6 -5 -5 2683.27 584.161 2
 -6 -5 -5 3064.55 644.571 1
 -6 -5 -6 10812.7 1224.47 1
 -6 -5 -6 10944.1 1212.99 2
 -6 -5 -7 10206.4 1173.7 1
 -6 -5 -7 11918.7 1275.1 2
 -6 -5 -8 1617.31 482.871 2
 -6 -5 -8 2148.15 559.475 1
 -6 -5 -9 1915.26 548.147 2
 -6 -5 -9 3044.47 663.561 1
 -6 -5 -10 6358.77 983.963 2
 -6 -5 -10 7168.06 981.123 1
 -6 -5 -11 2587.68 621.715 2
 -6 -5 -11 2958.13 625.969 1
 -6 -5 -12 1488.21 517.778 2
 -6 -5 -12 1077.22 367.335 1
 -6 -5 -13 494.924 277.045 2
 -6 -5 -14 2720.89 692.848 2
 -6 -5 -15 508.024 345.034 2
 -6 -5 -16 264.221 290.805 2
 -6 -6 9 280.369 151.518 1
 -6 -6 8 1408.78 469.915 1
 6 6 -7 1115.27 370.635 3
 -6 -6 7 361.686 226.742 1
 6 6 -6 -172.989 112.39 3
 -6 -6 6 43.6209 145.952 1
 -6 -6 5 708.838 313.766 1
 6 6 -5 1607.45 464.548 3
 -6 -6 4 5239.61 838.158 1
 6 6 -4 7176.39 905.633 3
 -6 -6 3 3187.69 694.252 1
 -6 -6 2 2245.11 465.706 2
 -6 -6 2 1354.82 434.552 1
 -6 -6 1 28.6839 121.436 2
 -6 -6 1 14.6328 173.365 1
 -6 -6 0 3067.23 554.034 2
 -6 -6 0 3393.94 684.861 1
 -6 -6 -1 6510.44 949.612 1
 -6 -6 -1 5899.69 802.793 2
 -6 -6 -2 4297.94 699.5 2
 -6 -6 -2 3056.13 671.482 1
 -6 -6 -3 -216.27 233.17 2
 -6 -6 -3 -66.9373 174.272 1
 -6 -6 -4 11637.3 1300.08 1
 -6 -6 -4 13087.3 1272.17 2
 -6 -6 -5 21067.5 1780.17 1
 -6 -6 -5 22570.2 1721.24 2
 -6 -6 -6 957.577 364.806 2
 -6 -6 -6 1326.79 449.939 1
 -6 -6 -7 1740.53 470.25 2
 -6 -6 -7 1393.64 436.131 1
 -6 -6 -8 3824.6 745.831 2
 -6 -6 -8 4528.91 809.701 1
 -6 -6 -9 9562.89 1191.2 1
 -6 -6 -9 10160.6 1219.19 2
 -6 -6 -10 4759.82 830.933 1
 -6 -6 -10 4426.27 817.187 2
 -6 -6 -11 1339.63 454.998 2
 -6 -6 -11 1320.04 424.355 1
 -6 -6 -12 7485.34 1114.86 2
 -6 -6 -12 8638.78 1118.49 1
 -6 -6 -13 6267.39 968.128 1
 -6 -6 -13 6176.94 1021.49 2
 -6 -6 -14 2270.01 577.529 1
 -6 -6 -14 1863.33 608.426 2
 -6 -6 -15 1063.92 437.264 1
 -6 -6 -15 460.912 340.517 2
 -6 -7 9 -229.837 209.434 1
 -6 -7 8 44.0853 165.387 1
 -6 -7 7 849.529 360.077 1
 -6 -7 6 2453.13 624.488 1
 -6 -7 5 145.971 167.078 1
 -6 -7 4 1322.95 438.609 1
 -6 -7 3 689.698 342.536 1
 -6 -7 2 1144.28 468.669 1
 -6 -7 1 279.075 213.259 1
 -6 -7 0 74.6288 168.726 1
 -6 -7 0 129.929 112.16 2
 -6 -7 -1 30.3605 173.832 1
 -6 -7 -1 465.756 200.654 2
 -6 -7 -2 3364.02 725.945 1
 -6 -7 -2 3861.95 669.995 2
 -6 -7 -3 2279.97 597.626 1
 -6 -7 -3 1967.53 489.49 2
 -6 -7 -4 345.426 217.255 1
 -6 -7 -4 295.631 200.235 2
 -6 -7 -5 1831.84 470.456 2
 -6 -7 -5 1392.68 480.641 1
 -6 -7 -6 2271.45 562.79 2
 -6 -7 -6 1770.53 518.068 1
 -6 -7 -7 2102.39 556.917 2
 -6 -7 -7 821.363 389.68 1
 -6 -7 -8 628.474 314.245 2
 -6 -7 -8 1706.79 554.336 1
 -6 -7 -9 790.583 345.133 2
 -6 -7 -9 1269.05 453.678 1
 -6 -7 -10 3253.74 727.238 1
 -6 -7 -10 1856.34 527.304 2
 -6 -7 -11 1536.89 501.728 1
 -6 -7 -11 1487.83 494.729 2
 -6 -7 -12 530.622 314.335 1
 -6 -7 -13 96.8312 130.86 1
 -6 -7 -14 1851.45 532.461 1
 -6 -7 -15 2290.96 581.28 1
 -6 -7 -16 956.089 388.949 1
 -6 -8 8 280.12 238.31 1
 -6 -8 7 451.059 353.78 1
 -6 -8 6 187.997 116.811 1
 -6 -8 5 325.759 243.34 1
 -6 -8 4 126.223 150.727 1
 -6 -8 3 -171.145 218.359 1
 -6 -8 2 485.789 310.892 1
 -6 -8 1 1748.73 564.107 1
 -6 -8 0 1057.32 459.299 1
 -6 -8 -1 368.192 256.044 1
 -6 -8 -2 418.519 193.958 1
 -6 -8 -3 88.5889 176.085 2
 -6 -8 -3 662.233 393.854 1
 -6 -8 -4 335.797 239.987 2
 -6 -8 -4 435.65 271.092 1
 -6 -8 -5 405.265 271.267 2
 -6 -8 -5 344.615 336.709 1
 -6 -8 -6 1869.41 513.823 2
 -6 -8 -6 1712.25 532.85 1
 -6 -8 -7 348.474 200.904 2
 -6 -8 -7 159.395 184.444 1
 -6 -8 -8 323.355 269.198 1
 -6 -8 -8 11.2612 154.079 2
 -6 -8 -9 551.207 356.084 1
 -6 -8 -9 -80.2602 157.461 2
 -6 -8 -10 -141.794 222.828 1
 -6 -8 -11 -287.889 199.262 1
 -6 -8 -12 -231.063 266.308 1
 -6 -8 -13 1089.75 463.277 1
 -6 -8 -14 1324.14 463.055 1
 -6 -8 -15 430.93 290.951 1
 -6 -8 -16 451.409 295.101 1
 -6 -9 2 1120.3 519.688 1
 -6 -9 1 510.147 297.263 1
 -6 -9 0 324.113 220.369 1
 -6 -9 -1 -103.687 213.395 1
 -6 -9 -2 2422.24 627.429 1
 -6 -9 -3 812.331 378.75 1
 -6 -9 -4 -17.4561 257.94 1
 -6 -9 -5 412.917 268.885 2
 -6 -9 -5 -192.298 279.003 1
 -6 -9 -6 -185.378 224.781 2
 -6 -9 -6 111.552 205.968 1
 -6 -9 -7 -211.632 172.071 2
 -6 -9 -7 284.661 156.563 1
 -6 -9 -8 211.863 202.846 2
 -6 -9 -8 507.977 375.865 1
 -6 -9 -9 -174.005 232.879 1
 -6 -9 -10 168.07 249.48 1
 -6 -9 -11 409.522 379.537 1
 -6 -10 -7 -18.1447 162.254 2
 7 -5 -4 -29.7923 193.698 3
 7 -5 -3 269.608 282.573 3
 7 -5 -2 450.999 313.797 3
 7 -5 -1 333.834 268.867 3
 7 -5 0 -202.776 279.011 3
 7 -4 -6 320.139 192.238 3
 -7 4 5 506.427 330.747 2
 7 -4 -5 490.285 322.688 3
 -7 4 4 107.552 226.269 2
 7 -4 -4 -117.762 174.459 3
 -7 4 3 -53.6962 217.594 2
 7 -4 -3 552.966 350.46 3
 -7 4 2 393.71 298.096 2
 7 -4 -2 -282.282 246.413 3
 -7 4 1 97.8128 154.66 2
 7 -4 -1 -162.986 238.28 3
 -7 4 0 460.412 323.205 2
 7 -4 0 8.56628 154.537 3
 -7 4 -1 95.0037 204.31 2
 -7 4 -2 54.9841 221.038 2
 -7 4 -3 233.965 258.438 2
 -7 3 10 366.638 120.973 2
 -7 3 9 1346.15 469.132 2
 -7 3 8 732.24 407.605 2
 -7 3 7 204.891 202.732 2
 7 -3 -7 -148.572 224.598 3
 -7 3 6 550.023 311.098 2
 7 -3 -6 616.672 286.322 3
 -7 3 5 1213.56 405.039 2
 7 -3 -5 1255.84 515.859 3
 -7 3 4 445.942 327.726 2
 7 -3 -4 627.103 331.965 3
 -7 3 3 -161.017 295.246 2
 7 -3 -3 -133.812 166.674 3
 -7 3 2 475.427 273.42 2
 7 -3 -2 443.896 335.881 3
 -7 3 1 1347.41 449.264 2
 7 -3 -1 1238.77 452.233 3
 7 -3 0 1270.23 461.37 3
 -7 3 0 785.065 363.348 2
 7 -3 1 -29.0817 204.816 3
 -7 3 -1 376.812 245.181 2
 -7 3 -2 598.409 369.464 2
 -7 3 -3 199.948 238.791 2
 -7 3 -4 -65.7898 264.227 2
 -7 3 -5 -399.048 256.499 2
 -7 3 -6 924.905 389.699 2
 -7 3 -7 -7.71454 151.776 2
 -7 2 11 227.764 199.519 2
 -7 2 10 110.598 225.479 2
 -7 2 9 -200.031 217.199 2
 -7 2 8 2623.81 631.258 2
 7 -2 -8 1500.42 540.278 3
 -7 2 7 1972.11 543.84 2
 7 -2 -7 2727.03 694.702 3
 -7 2 6 610.181 308.448 2
 7 -2 -6 468.882 331.225 3
 -7 2 5 616.285 364.986 2
 7 -2 -5 -42.8084 217.605 3
 -7 2 4 2794.08 626.971 2
 7 -2 -4 3834.03 795.098 3
 -7 2 3 849.199 341.148 2
 7 -2 -3 1291.67 484.168 3
 7 -2 -2 403.865 248.231 3
 -7 2 2 821.839 309.535 2
 7 -2 -1 118.562 213.205 3
 -7 2 1 392.75 269.231 2
 7 -2 0 477.453 278.919 3
 -7 2 0 838.83 428.654 2
 7 -2 1 1059.44 422.087 3
 -7 2 -1 1550.81 443.989 2
 -7 2 -2 1501.77 493.488 2
 -7 2 -3 420.525 256.824 2
 -7 2 -4 3443.18 752.714 2
 -7 2 -5 2391.3 628.384 2
 -7 2 -6 654.891 379.791 2
 -7 2 -7 2.77478 148.21 2
 -7 2 -8 59.3832 206.565 2
 -7 2 -9 704.917 398.747 2
 -7 1 12 146.153 127.189 2
 -7 1 11 460.189 286.549 2
 -7 1 10 1110.24 358.798 2
 -7 1 9 1794.07 505.991 2
 7 -1 -9 1683.26 567.76 3
 -7 1 8 -104.688 165.071 2
 7 -1 -8 -189.35 177.996 3
 -7 1 7 1784.66 469.669 2
 7 -1 -7 1620.56 518.607 3
 -7 1 6 1903.88 485.434 2
 7 -1 -6 2714.46 621.02 3
 -7 1 5 878.922 388.484 2
 7 -1 -5 1326.88 537.412 3
 -7 1 4 483.784 244.772 2
 7 -1 -4 201.577 248.579 3
 7 -1 -3 746.796 384.089 3
 -7 1 3 1152.84 409.632 2
 7 -1 -2 903.238 385.399 3
 -7 1 2 364.522 274.98 2
 7 -1 -1 1209.93 409.614 3
 -7 1 1 616.44 301.346 2
 7 -1 0 -471.953 289.947 3
 -7 1 0 -124.426 226.538 2
 7 -1 1 364.567 264.135 3
 -7 1 -1 597.152 322.461 2
 -7 1 -2 1596.84 508.598 2
 -7 1 -3 781.02 346.658 2
 -7 1 -4 35.5928 148.491 2
 -7 1 -5 126.702 215.469 2
 -7 1 -6 1502.78 509.87 2
 -7 1 -7 916.756 437.085 2
 -7 1 -8 497.043 234.384 2
 -7 1 -9 586.173 380.716 2
 -7 1 -10 970.565 400.483 2
 -7 1 -11 864.448 438.516 2
 -7 0 11 508.88 242.733 2
 -7 0 10 83.869 139.346 2
 7 0 -10 289.452 241.164 3
 -7 0 9 766.796 317.744 2
 7 0 -9 1022.64 461.645 3
 -7 0 8 3368.19 663.353 2
 7 0 -8 2375.89 627.389 3
 -7 0 7 796.637 343.292 2
 7 0 -7 256.159 233.994 3
 -7 0 6 -16.939 233.259 2
 7 0 -6 6.21426 219.783 3
 -7 0 5 2894.27 612.22 2
 7 0 -5 2151.21 591.386 3
 7 0 -4 2748.27 655.624 3
 -7 0 4 2838.93 597.484 2
 7 0 -3 43.6701 119.078 3
 -7 0 3 -35.0609 196.753 2
 7 0 -2 14.1522 172.347 3
 -7 0 2 -161.53 168.028 2
 7 0 -1 722.233 316.93 3
 -7 0 1 744.006 345.914 2
 7 0 0 111.839 217.451 3
 -7 0 0 263.879 254.757 2
 7 0 1 311.443 284.688 3
 -7 0 -1 -123.691 172.028 2
 -7 0 -2 591.386 305.599 2
 -7 0 -3 563.099 315.82 2
 -7 0 -4 2192.48 566.201 2
 -7 0 -5 701.466 379.697 2
 -7 0 -6 55.6574 192.585 2
 -7 0 -7 -21.4541 163.382 2
 -7 0 -8 269.012 202.339 2
 -7 0 -9 217.485 280.676 2
 -7 0 -10 983.757 487.999 2
 -7 0 -11 -306.157 260.156 2
 7 1 -10 399.766 255.696 3
 -7 -1 9 2704.66 547.943 2
 7 1 -9 1831.18 546.778 3
 -7 -1 8 1555.7 401.55 2
 7 1 -8 1903.66 557.904 3
 -7 -1 7 15.9573 126.645 2
 7 1 -7 -163.714 293.668 3
 -7 -1 6 2235.33 500.193 2
 7 1 -6 1462.05 495.012 3
 7 1 -5 3806.25 791.542 3
 -7 -1 5 3369.51 653.544 2
 7 1 -4 201.26 306.514 3
 -7 -1 4 33.7787 173.417 2
 7 1 -3 203.64 205.057 3
 -7 -1 3 134.206 137.714 2
 7 1 -2 -285.598 297.142 3
 -7 -1 2 24.655 125.011 2
 7 1 -1 1019.18 416.529 3
 -7 -1 1 1834.68 522.018 2
 7 1 0 819.268 384.74 3
 -7 -1 0 861.909 343.679 2
 7 1 1 215.392 261.828 3
 -7 -1 -1 -174.978 310.629 2
 -7 -1 -2 238.039 301.73 2
 -7 -1 -3 1077.43 392.739 2
 -7 -1 -4 253.661 254.136 2
 -7 -1 -5 36.1943 146.809 2
 -7 -1 -6 210.323 199.402 2
 -7 -1 -7 880.145 431.632 2
 -7 -1 -8 608.431 261.57 2
 -7 -1 -9 137.273 267.417 2
 -7 -1 -10 960.605 383.418 2
 -7 -1 -11 561.272 349.85 2
 -7 -1 -12 -277.301 265.648 2
 7 2 -11 990.459 405.97 3
 7 2 -10 2127.23 608.847 3
 7 2 -9 305.862 440.6 3
 7 2 -8 2257.68 603.329 3
 -7 -2 7 4128.06 666.548 2
 7 2 -7 4801.4 871.731 3
 7 2 -6 5394.83 931.281 3
 -7 -2 6 4096.51 673.666 2
 7 2 -5 -33.4969 211.36 3
 -7 -2 5 881.051 319.195 2
 7 2 -4 3283.83 708.515 3
 -7 -2 4 3458.14 641.232 2
 7 2 -3 9265.14 1190.38 3
 -7 -2 3 10171.2 1132.91 2
 7 2 -2 9939.92 1215.95 3
 -7 -2 2 9201.14 1085.81 2
 7 2 -1 593.315 342.616 3
 -7 -2 1 138.175 142.522 2
 7 2 0 8.65551 182.24 3
 -7 -2 0 -85.1515 152.08 2
 -7 -2 -1 3448.72 697.916 2
 -7 -2 -2 9754.88 1183.57 2
 -7 -2 -3 -29.1711 247.102 2
 -7 -2 -4 6080.87 967.454 2
 -7 -2 -5 8464.64 1136.03 2
 -7 -2 -6 7842.02 1092.4 2
 -7 -2 -7 828.335 404.243 2
 -7 -2 -8 1302.01 426.118 2
 -7 -2 -9 983.237 473.635 2
 -7 -2 -10 1317.72 467.732 2
 -7 -2 -11 843.877 421.349 2
 -7 -2 -12 926.087 434.57 2
 7 3 -11 591.214 309.332 3
 7 3 -10 148.868 259.263 3
 7 3 -9 1410.98 500.215 3
 7 3 -8 2589.04 618.649 3
 7 3 -7 -25.8242 118.068 3
 7 3 -6 1512.27 489.127 3
 -7 -3 6 1621.35 422.545 2
 7 3 -5 5574.3 903.52 3
 -7 -3 5 6018.99 808.226 2
 7 3 -4 1979.89 554.439 3
 -7 -3 4 1747.67 448.373 2
 7 3 -3 121.473 195.978 3
 -7 -3 3 324.734 242.935 2
 7 3 -2 1259.85 467.861 3
 -7 -3 2 960.161 325.692 2
 7 3 -1 5590.98 901.219 3
 -7 -3 1 7304.19 960.652 2
 -7 -3 0 7591.86 984.018 2
 -7 -3 -1 1911.46 535.173 2
 -7 -3 -2 2863.93 661.198 2
 -7 -3 -3 14998.2 1473.68 2
 -7 -3 -4 7326.37 1017.86 2
 -7 -3 -5 169.123 172.35 2
 -7 -3 -6 2126.83 557.005 2
 -7 -3 -7 7060.2 1080.6 2
 -7 -3 -8 6049.34 988.443 2
 -7 -3 -9 610.492 363.99 2
 -7 -3 -10 2786.78 686.254 2
 -7 -3 -11 6810.95 1104.16 2
 -7 -3 -12 2484.9 673.289 2
 7 4 -11 84.7264 166.15 3
 7 4 -10 602.381 375.04 3
 7 4 -9 -77.4236 231.439 3
 7 4 -8 1264.26 478.886 3
 7 4 -7 187.042 264.485 3
 7 4 -6 49.9091 218.882 3
 7 4 -5 -114.438 161.758 3
 7 4 -4 101.049 139.804 3
 -7 -4 4 610.355 315.312 2
 7 4 -3 2439.58 648.994 3
 -7 -4 3 2325.2 508.772 2
 7 4 -2 2233.84 582.841 3
 -7 -4 2 2590.73 540.445 2
 -7 -4 1 198.535 127.283 2
 -7 -4 0 -35.7669 256.158 2
 -7 -4 -1 1731.88 486.477 2
 -7 -4 -2 3938.83 757.67 2
 -7 -4 -3 744.235 355.077 2
 -7 -4 -4 529.927 299.285 2
 -7 -4 -5 6109.93 964.136 2
 -7 -4 -6 5621.27 917.077 2
 -7 -4 -7 -145.56 264.073 2
 -7 -4 -8 2326.58 636.704 2
 -7 -4 -9 4173.4 836.777 2
 -7 -4 -10 2901.58 716.61 2
 -7 -4 -11 628.027 351.669 2
 -7 -4 -12 1250.31 490.076 2
 7 5 -9 168.583 188.845 3
 7 5 -8 17.3581 164.37 3
 7 5 -7 -26.412 193.425 3
 7 5 -6 -519.409 291.506 3
 7 5 -5 502.051 282.796 3
 7 5 -4 274.99 210.315 3
 7 5 -3 -183.82 96.7964 3
 -7 -5 2 141.731 100.5 2
 -7 -5 1 -195.141 241.409 2
 -7 -5 0 42.6433 178.266 2
 -7 -5 -1 848.206 344.72 2
 -7 -5 -2 497.273 230.514 2
 -7 -5 -3 666.932 311.547 2
 -7 -5 -4 1638.33 490.264 2
 -7 -5 -5 -168.623 177.12 2
 -7 -5 -6 -11.619 233.442 2
 -7 -5 -7 -212.865 210.621 2
 -7 -5 -8 1339.35 486.347 2
 -7 -5 -9 1036.37 458.745 2
 -7 -5 -10 292.916 311.547 2
 -7 -5 -11 49.4309 217.088 2
 7 6 -5 1755.71 499.455 3
 -7 -6 4 141.853 209.604 1
 -7 -6 3 696.94 375.494 1
 -7 -6 2 750.153 385.594 1
 -7 -6 1 954.725 423.311 1
 -7 -6 0 441.638 333.04 1
 -7 -6 0 -107.748 197.892 2
 -7 -6 -1 1004.62 451.499 1
 -7 -6 -1 502.516 267.019 2
 -7 -6 -2 1181.41 435.232 1
 -7 -6 -2 599.28 294.54 2
 -7 -6 -3 2017.47 520.801 2
 -7 -6 -3 1877.15 535.743 1
 -7 -6 -4 1630.31 498.303 1
 -7 -6 -4 1468.5 431.024 2
 -7 -6 -5 117.515 174.744 1
 -7 -6 -5 347.384 278.831 2
 -7 -6 -6 368.07 309.401 1
 -7 -6 -6 411.61 231.631 2
 -7 -6 -7 517.065 301.86 2
 -7 -6 -7 1052.87 400.15 1
 -7 -6 -8 273.123 153.819 2
 -7 -6 -8 -525.976 311.199 1
 -7 -6 -9 133.419 237.55 2
 -7 -6 -9 192.592 348.748 1
 -7 -6 -10 38.0159 217.743 2
 -7 -6 -10 120.89 156.665 1
 -7 -6 -11 -11.8079 193.664 2
 -7 -6 -11 574.307 259.56 1
 -7 -7 3 500.792 405.183 1
 -7 -7 2 -142.159 264.918 1
 -7 -7 1 2471.59 638.19 1
 -7 -7 0 1847.13 551.843 1
 -7 -7 -1 1082.44 432.064 1
 -7 -7 -2 363.093 234.637 1
 -7 -7 -2 156.222 105.845 2
 -7 -7 -3 4397.88 876.606 1
 -7 -7 -3 4506.82 795.078 2
 -7 -7 -4 3312.93 757.757 1
 -7 -7 -4 3301.8 671.442 2
 -7 -7 -5 435.876 340.363 1
 -7 -7 -5 276.157 227.632 2
 -7 -7 -6 10.3569 186.856 1
 -7 -7 -6 312.611 242.853 2
 -7 -7 -7 577.399 290.238 2
 -7 -7 -7 -91.5793 190.929 1
 -7 -7 -8 973.599 389.679 2
 -7 -7 -8 1922.61 557.881 1
 -7 -7 -9 959.185 443.717 2
 -7 -7 -9 333.874 273.312 1
 -7 -7 -10 134.564 183.43 2
 -7 -7 -10 552.903 342.397 1
 -7 -8 -4 111.244 157.273 2
 -7 -8 -5 1043.68 397.031 2
 -7 -8 -6 1724.71 519.999 2
 -7 -8 -7 -25.7476 118.569 2
 -7 -8 -8 69.1139 218.626 2
 -7 -8 -9 1857.47 575.33 2
 -7 -9 -7 949.473 349.085 2
 -8 0 8 329.37 240.111 2
 -8 0 7 914.445 324.791 2
 -8 0 6 924.257 402.369 2
 -8 0 5 247.258 270.189 2
 -8 0 4 -313.156 238.184 2
 -8 0 3 1763.99 526.313 2
 -8 0 2 4534.88 851.797 2
 -8 0 1 1446.22 475.425 2
 -8 0 0 273.237 258.743 2
 -8 0 -1 1108.86 492.668 2
 -8 0 -2 2028.06 558.361 2
 -8 -1 7 111.797 103.766 2
 -8 -1 6 -131.075 131.668 2
 -8 -1 5 23.1048 164.712 2
 -8 -1 4 327.784 293.859 2
 -8 -1 3 1445.92 481.678 2
 -8 -1 2 175.264 212.494 2
 -8 -1 1 162.721 256.595 2
 -8 -1 0 987.16 386.215 2
 -8 -1 -1 1197.55 447.443 2
 -8 -1 -2 201.909 142.886 2
 -8 -1 -3 1290.7 493.41 2
 -8 -1 -4 2914.29 749.403 2
 -8 -2 6 149.461 199.395 2
 -8 -2 5 -117.463 151.735 2
 -8 -2 4 1272.89 424.789 2
 -8 -2 3 459.471 237.852 2
 -8 -2 2 95.8747 201.211 2
 8 2 -1 1139.1 479.228 3
 -8 -2 1 837.81 333.007 2
 -8 -2 0 2125.42 589.808 2
 -8 -2 -1 -14.039 157.737 2
 -8 -2 -2 494.355 214.778 2
 -8 -2 -3 2030.33 562.428 2
 -8 -2 -4 -333.285 334.64 2
 -8 -2 -5 434.764 267.738 2
 -8 -3 4 176.599 175.01 2
 -8 -3 3 2044.32 541.705 2
 8 3 -2 915.06 423.284 3
 -8 -3 2 467.101 310.584 2
 -8 -3 1 838.195 352.433 2
 -8 -3 0 -190.463 285.02 2
 -8 -3 -1 1483.77 488.071 2
 -8 -3 -2 3376.68 738.224 2
 -8 -3 -3 379.605 170.172 2
 -8 -3 -4 142.188 167.945 2
 -8 -3 -5 1405.84 546.421 2
 -8 -4 2 632.571 322.198 2
 -8 -4 1 1220.8 412.671 2
 -8 -4 0 65.0893 160.476 2
 -8 -4 -1 117.838 178.665 2
 -8 -4 -2 1652.42 490.534 2
 -8 -4 -3 1869.95 583.679 2
 -8 -4 -4 1193.21 459.46 2
 -8 -4 -5 1200.23 470.181 2
 -8 -5 0 1030.73 366.226 2
 -8 -5 -1 18.4941 124.135 2
 -8 -5 -2 -210.897 145.205 2
 -8 -5 -3 528.073 324.046 2
 -8 -5 -4 1458.98 562.271 2
 -8 -5 -5 842.479 378.166 2
 -8 -6 -2 1031.8 413.271 2
 -8 -6 -3 486.199 361.967 2
 -8 -6 -4 64.2071 136.547 2
 -8 -6 -5 -176.029 247.942 2
 -8 -7 -4 -214.523 229.571 2

_iucr_refine_instructions_details
;
TITL JU_MK_EXPT17 in P-1 #2
    expt17.res
    created by SHELXL-2016/6 at 22:29:59 on 12-Jun-2017
REM reset to P-1 #2
CELL 0.71073 6.403813 9.676306 18.705563 76.8613 86.3692 81.4636
ZERR 2 0.001332 0.002861 0.00407 0.0217 0.0174 0.0208
LATT 1
SFAC C H Cl Cu N O
UNIT 36 38 10 2 6 2
DELU C10 C11 C12 C13 C14 C15 C16 C17 C18 C10' C11' C12'
SIMU C10 C11 C12 C13 C14 C15 C16 C17 C18 C10' C11' C12'

L.S. 4 0 0
PLAN  20
BOND
fmap 2
acta 50
SHEL 99999 0.84
REM <olex2.extras>
REM <HklSrc "%.\\EXPT17.hkl">
REM </olex2.extras>

WGHT    0.062900    1.359700
FVAR       3.84632   0.42505
CU1   4    0.726596    0.779581    0.376274    11.00000    0.03324    0.05892 =
         0.04366   -0.01147    0.00116   -0.02251
CL2   3    0.955337    0.549920    0.380982    11.00000    0.03737    0.05860 =
         0.07756   -0.02346    0.00615   -0.02068
CL1   3    0.959398    0.932900    0.354492    11.00000    0.05100    0.05909 =
         0.06166   -0.00669   -0.00003   -0.03150
CL3   3   -0.054424    0.321352    0.249015    11.00000    0.08604    0.06931 =
         0.06158   -0.01828   -0.00785   -0.01615
N2    5    0.457673    0.700065    0.391238    11.00000    0.02988    0.05647 =
         0.03735   -0.01329    0.00227   -0.01714
O1    6    0.634364    0.798528    0.270262    11.00000    0.04761    0.08316 =
         0.04379   -0.01013   -0.00288   -0.03479
C8    1    0.479085    0.737530    0.267349    11.00000    0.03006    0.05264 =
         0.05097   -0.01843    0.00107   -0.01181
N1    5    0.654955    0.783150    0.482974    11.00000    0.03605    0.05465 =
         0.04519   -0.01029   -0.00346   -0.01786
N3    5    0.378494    0.677635    0.329478    11.00000    0.03262    0.06687 =
         0.04739   -0.02197    0.00032   -0.02262
AFIX  43
H3    2    0.274843    0.630063    0.330161    11.00000   -1.20000
AFIX   0
C7    1    0.373396    0.674279    0.455174    11.00000    0.03587    0.05495 =
         0.04373   -0.01667    0.00453   -0.01935
AFIX  43
H7    2    0.253037    0.629314    0.466358    11.00000   -1.20000
AFIX   0
C2    1    0.482205    0.721490    0.509638    11.00000    0.03626    0.05273 =
         0.04369   -0.01662    0.00311   -0.01668
C6    1    0.756747    0.836984    0.527700    11.00000    0.05595    0.07310 =
         0.04910   -0.01355   -0.00816   -0.03116
AFIX  43
H6    2    0.874884    0.880865    0.509588    11.00000   -1.20000
AFIX   0
C3    1    0.413097    0.711087    0.581367    11.00000    0.06062    0.07518 =
         0.05433   -0.01766    0.00662   -0.03600
AFIX  43
H3A   2    0.294747    0.666904    0.598781    11.00000   -1.20000
AFIX   0
C5    1    0.693213    0.829979    0.599919    11.00000    0.07875    0.07283 =
         0.06303   -0.01895   -0.01345   -0.03439
AFIX  43
H5    2    0.768119    0.868434    0.629896    11.00000   -1.20000
AFIX   0
C4    1    0.520437    0.766603    0.627321    11.00000    0.08068    0.09820 =
         0.05009   -0.02917    0.00837   -0.04114
AFIX  43
H4    2    0.475780    0.760900    0.676063    11.00000   -1.20000
AFIX   0
C9    1    0.401992    0.726886    0.194047    11.00000    0.02909    0.05472 =
         0.04304   -0.01942    0.00030   -0.01075
C17   1    0.105333    0.797335    0.093811    11.00000    0.04947    0.08991 =
         0.10347   -0.01109   -0.01553    0.00091
AFIX  13
H17   2   -0.037201    0.844950    0.080342    11.00000   -1.20000
AFIX   0
C16   1    0.127946    0.643786    0.111198    11.00000    0.04536    0.09432 =
         0.10202   -0.00790   -0.00316   -0.02409
AFIX  13
H16   2    0.003778    0.598184    0.107065    11.00000   -1.20000
AFIX   0
C15   1    0.335050    0.563197    0.103575    11.00000    0.09470    0.07126 =
         0.11056   -0.04015    0.01215   -0.00899
AFIX  13
H15   2    0.335656    0.465648    0.096790    11.00000   -1.20000
AFIX   0
C18   1    0.270563    0.867267    0.055092    11.00000    0.13115    0.07795 =
         0.09164    0.00033    0.02174   -0.02366
AFIX  13
H18   2    0.233003    0.957993    0.019683    11.00000   -1.20000
AFIX   0
C13   1    0.475643    0.791456    0.049279    11.00000    0.07991    0.13378 =
         0.07127   -0.01488    0.00880   -0.05986
AFIX  13
H13   2    0.563221    0.836318    0.008161    11.00000   -1.20000
AFIX   0
C14   1    0.502765    0.639616    0.063805    11.00000    0.06151    0.13659 =
         0.14931   -0.09317    0.03108   -0.01441
AFIX  13
H14   2    0.604030    0.590818    0.033024    11.00000   -1.20000
AFIX   0
PART 2
C11   1    0.418355    0.575842    0.187552   -21.00000    0.06353    0.04578 =
         0.10412   -0.01853   -0.03045    0.00111
AFIX  23
H11A  2    0.333042    0.524367    0.226415   -21.00000   -1.20000
H11B  2    0.563952    0.531132    0.193687   -21.00000   -1.20000
AFIX   0
C12   1    0.541516    0.808744    0.131955   -21.00000    0.06932    0.08506 =
         0.06480   -0.02117    0.02634   -0.04702
AFIX  23
H12A  2    0.689170    0.770902    0.139984   -21.00000   -1.20000
H12B  2    0.522673    0.909420    0.133392   -21.00000   -1.20000
AFIX   0
C10   1    0.175394    0.800822    0.181356   -21.00000    0.03821    0.08305 =
         0.06229   -0.01259   -0.00382   -0.00298
AFIX  23
H10A  2    0.164551    0.899190    0.186470   -21.00000   -1.20000
H10B  2    0.080403    0.751880    0.217581   -21.00000   -1.20000
AFIX   0

PART 0
CL5   3   -0.332952    0.198245    0.173074    11.00000    0.12384    0.11310 =
         0.09853   -0.03800   -0.02867   -0.03379
CL4   3    0.086894    0.230433    0.114899    11.00000    0.15582    0.10366 =
         0.08580   -0.03510    0.03097   -0.03248
C1    1   -0.071349    0.196391    0.195039    11.00000    0.10362    0.04901 =
         0.06843   -0.00434   -0.00618   -0.00836
AFIX  13
H1    2   -0.019719    0.100634    0.223659    11.00000   -1.20000
AFIX   0

PART 1
C12'  1    0.364542    0.874342    0.149162    21.00000    0.07565    0.03735 =
         0.08115    0.00741   -0.00648   -0.01746
AFIX  23
H12C  2    0.493900    0.917279    0.143363    21.00000   -1.20000
H12D  2    0.258254    0.932196    0.173174    21.00000   -1.20000
AFIX   0
C10'  1    0.194868    0.656642    0.201604    21.00000    0.03627    0.06710 =
         0.07142   -0.01678   -0.00006   -0.02468
AFIX  23
H10C  2    0.081184    0.714673    0.222525    21.00000   -1.20000
H10D  2    0.216255    0.562044    0.233731    21.00000   -1.20000
AFIX   0
C11'  1    0.572852    0.628280    0.163846    21.00000    0.04138    0.07639 =
         0.11021   -0.02248    0.01402   -0.00746
AFIX  23
H11C  2    0.576933    0.530773    0.192348    21.00000   -1.20000
H11D  2    0.709855    0.658628    0.165486    21.00000   -1.20000
AFIX   0
HKLF 4


REM  JU_MK_EXPT17 in P-1 #2
REM R1 =  0.0584 for    2783 Fo > 4sig(Fo)  and  0.0878 for all    3948 data
REM    281 parameters refined using    138 restraints

END  
     
WGHT      0.0625      1.3699 

REM Highest difference peak  0.605,  deepest hole -0.650,  1-sigma level  0.086
Q1    1  -0.1215  0.2583  0.1256  11.00000  0.05    0.61
Q2    1   0.2773  0.1768  0.1972  11.00000  0.05    0.59
Q3    1   0.2072  0.2034  0.1619  11.00000  0.05    0.44
Q4    1   0.0038  0.5950  0.1403  11.00000  0.05    0.42
Q5    1   0.5120  0.5985  0.1080  11.00000  0.05    0.36
Q6    1   0.3486  0.8349  0.0776  11.00000  0.05    0.35
Q7    1   0.6428  0.8267  0.3091  11.00000  0.05    0.34
Q8    1   0.3832  0.8254  0.0646  11.00000  0.05    0.34
Q9    1   0.2733  0.9776  0.0532  11.00000  0.05    0.32
Q10   1  -0.2244  0.1028  0.1829  11.00000  0.05    0.31
Q11   1   0.0594  0.6406  0.0537  11.00000  0.05    0.31
Q12   1  -0.0421  0.1785  0.1236  11.00000  0.05    0.30
Q13   1   0.2437  0.8685  0.0201  11.00000  0.05    0.30
Q14   1   0.5418  0.7059  0.3955  11.00000  0.05    0.30
Q15   1   0.1041  0.8150  0.0155  11.00000  0.05    0.30
Q16   1   0.5085  0.6661  0.0328  11.00000  0.05    0.28
Q17   1   0.5447  0.8180  0.3865  11.00000  0.05    0.28
Q18   1   0.6848  0.4865  0.0989  11.00000  0.05    0.28
Q19   1   0.3424  0.5743  0.1275  11.00000  0.05    0.28
Q20   1   0.1225  0.6983  0.1272  11.00000  0.05    0.28

  REM The information below was added by Olex2.
  REM
  REM R1 = 0.0584 for 2783 Fo > 4sig(Fo) and 0.0878 for all 8182 data
  REM n/a parameters refined using n/a restraints
  REM Highest difference peak 0.61, deepest hole -0.65
  REM Mean Shift 0, Max Shift -0.001.

  REM +++ Tabular Listing of Refinement Information +++
  REM R1_all = 0.0878
  REM R1_gt = 0.0584
  REM wR_ref = 0.1610
  REM GOOF = 1.035
  REM Shift_max = -0.001
  REM Shift_mean = 0
  REM Reflections_all = 8182
  REM Reflections_gt = 2783
  REM Parameters = n/a
  REM Hole = -0.65
  REM Peak = 0.61
  REM Flack = n/a

  
;
_olex2_submission_special_instructions 'No special instructions were received'
